# Supplementary material for: Integrated analysis of transcriptomics and metabolomics of garden asparagus (Asparagus officinalis L.) under drought stress
Source: BMC Plant Biol. 2024 Jun 15;24:563. doi: 10.1186/s12870-024-05286-z (PMC11179350; doi:10.1186/s12870-024-05286-z)
Supplement: Supplementary file 3 — Supplementary Material 3 [file 12870_2024_5286_MOESM3_ESM.xlsx]

## Sheet: Sheet1
Table S2. RT-qPCR primers used in this study.
Transcript ID	Sequence (5'-3')	Product (bp)	Transcript
gene10893	AGACACAACGGCAAGCACT	169	Flavonoid 3-monooxygenase
	TGTTTCTTTGACGACGGCCT
gene15466	TTGCTCTTGCCATTCGTCCT	168	Sucrose synthase
	TGAAAGGCTCGAAGTCCACC
gene16677	ACAGAGACCGAGATGACCGA	170	UDP-glucosyl transferase
	GACAGCACTTTTTCCTGCGG
gene2178	GCCGTCCCCCTTAAACTCAG	252	Hexokinase
	CACACTTGCCTTGTGCCTTT
gene22457	TTGTTCCGACGTCGAGTGAG	124	Flavonol synthase
	GCGAGTTTTTCGACGGCTTT
gene23611	GGGATGAAGAGCCACTCCAC	212	Caffeic acid 3-O-methyltransferase
	CTAACGTGCTCCACTCCAGG
gene2518	AAAGACTCCACCATAGCGCC	214	Peroxidase
	ACGCGAGGATATCAGCACAG
gene29816	GACTCGTGGAGGGACAACAG	200	Pyruvate kinase
	ATTCCGAATCCGTCGCCTTT
gene30715	ACATCCCTCGTTTCTGGCTC	143	Citrate synthase
	AATGATCCGGCGAGATTCCC
