# Supplementary material for: Integrated analysis of transcriptomics and metabolomics of garden asparagus (Asparagus officinalis L.) under drought stress
Source: BMC Plant Biol. 2024 Jun 15;24:563. doi: 10.1186/s12870-024-05286-z (PMC11179350; doi:10.1186/s12870-024-05286-z)
Supplement: Supplementary file 4 — Supplementary Material 4 [file 12870_2024_5286_MOESM4_ESM.xlsx]

## Sheet: Sheet1
Table S3. Summary of RNA-Seq data generated from the asparagus genome.
Samples	Clean reads	Clean bases	GC Content	%≥Q30
Jilv3_DS1	20173803	6045612656	0.4682	0.9325
Jilv3_DS2	22424766	6701862810	0.4664	0.9369
Jilv3_DS3	21538976	6423134416	0.4761	0.939
Pacific early_DS1	21333965	6366697534	0.4781	0.9345
Pacific early_DS2	26672224	7960908120	0.4746	0.9333
Pacific early_DS3	21742649	6482444400	0.4744	0.9401
Jilv3_CK1	22763136	6784400654	0.4835	0.9397
Jilv3_CK2	20440729	6100039848	0.4784	0.9375
Jilv3_CK3	19514624	5824049778	0.4788	0.9389
Pacific early_CK1	21328280	6337252972	0.4845	0.9335
Pacific early_CK2	25222260	7517867412	0.4863	0.9364
Pacific early_CK3	21864057	6513671788	0.4857	0.9398
