# Supplementary material for: Integrated analysis of transcriptomics and metabolomics of garden asparagus (Asparagus officinalis L.) under drought stress
Source: BMC Plant Biol. 2024 Jun 15;24:563. doi: 10.1186/s12870-024-05286-z (PMC11179350; doi:10.1186/s12870-024-05286-z)
Supplement: Supplementary file 5 — Supplementary Material 5 [file 12870_2024_5286_MOESM5_ESM.xlsx]

## Sheet: JDS vs JCK
Table S4. The differentially expressed genes in JDS vs JCK and PDS vs PCK
#ID	gene_name	T1_FPKM	T1_count	T2_FPKM	T2_count	T21_FPKM	T21_count	T22_FPKM	T22_count	T23_FPKM	T23_count	T3_FPKM	T3_count	FDR	log2FC	regulated	COG_class	COG_class_annotation	GO_annotation	KEGG_annotation	KEGG_pathway_annotation	KOG_class	KOG_class_annotation	Pfam_annotation	Swiss_Prot_annotation	eggNOG_class	eggNOG_class_annotation	NR_annotation	GO_second_level_annotation
Asparagus_officinalis_newGene_10059	--	1.21834	98	0.809926	70	2.08741	151	2.01366	141	2.90795	188	0.394851	35	0.00393327	-1.26954	down	--	--	--	--	--	--	--	MULE transposase domain	Protein FAR1-RELATED SEQUENCE 5 OS=Arabidopsis thaliana OX=3702 GN=FRS5 PE=1 SV=1	--	--	protein FAR1-RELATED SEQUENCE 5-like [Asparagus officinalis]	--
Asparagus_officinalis_newGene_10067	--	0.243125	18	0.221798	19	0.474509	40	1.19286	89	0.939181	67	0.164262	13	0.000835987	-1.92867	down	--	--	--	--	--	--	--	--	--	--	--	--	--
Asparagus_officinalis_newGene_10068	--	0.702784	89	0.588651	84	1.23483	177	1.75133	226	1.92419	238	0.487837	65	3.84347e-06	-1.44198	down	--	--	--	--	--	--	--	--	--	--	--	hypothetical protein MANES_15G066700 [Manihot esculenta]	--
Asparagus_officinalis_newGene_10105	--	192.892	1824	211.148	2239	77.9641	834	84.6256	814	68.7468	636	167.62	1664	6.04415e-14	1.30713	up	[J]	Translation, ribosomal structure and biogenesis	Biological Process: ribosomal small subunit assembly (GO:0000028);; Molecular Function: structural constituent of ribosome (GO:0003735);; Biological Process: translation (GO:0006412);; Cellular Component: cytosolic small ribosomal subunit (GO:0022627);;	K02998|6.78741e-56|egu:105053046|K02998 small subunit ribosomal protein SAe | (RefSeq) 40S ribosomal protein SA	Ribosome (ko03010)	[J]	Translation, ribosomal structure and biogenesis	Ribosomal protein S2	40S ribosomal protein SA OS=Vitis vinifera OX=29760 GN=GSVIVT00034021001 PE=3 SV=1	J	Translation, ribosomal structure and biogenesis	uncharacterized protein A4U43_C06F3530 [Asparagus officinalis]	biological process: cellular process (GO:0009987);; biological process: cellular component organization or biogenesis (GO:0071840);; molecular function: structural molecule activity (GO:0005198);; biological process: metabolic process (GO:0008152);; cellular component: cell (GO:0005623);; cellular component: macromolecular complex (GO:0032991);; cellular component: organelle (GO:0043226);; cellul…
Asparagus_officinalis_newGene_10130	--	7.84372	368	5.69814	300	0.130866	7	0.375073	18	0.420981	20	2.84903	141	1.43341e-13	3.93186	up	--	--	--	--	--	--	--	--	--	--	--	--	--
Asparagus_officinalis_newGene_10141	--	16.5759	737	22.8024	1137	0.821638	42	2.33594	106	0.469907	21	22.214	1037	2.3556e-12	3.93206	up	[QV]	Secondary metabolites biosynthesis, transport and catabolism;; Defense mechanisms	Molecular Function: iron ion binding (GO:0005506);; Cellular Component: integral component of membrane (GO:0016021);; Molecular Function: oxidoreductase activity, acting on paired donors, with incorporation or reduction of molecular oxygen, NAD(P)H as one donor, and incorporation of one atom of oxygen (GO:0016709);; Molecular Function: heme binding (GO:0020037);; Biological Process: secondary met…	--	--	[Q]	Secondary metabolites biosynthesis, transport and catabolism	Cytochrome P450	Cytochrome P450 71A1 OS=Persea americana OX=3435 GN=CYP71A1 PE=1 SV=2	Q	Secondary metabolites biosynthesis, transport and catabolism	uncharacterized protein A4U43_C06F4040 [Asparagus officinalis]	molecular function: binding (GO:0005488);; cellular component: membrane (GO:0016020);; cellular component: membrane part (GO:0044425);; biological process: metabolic process (GO:0008152);; biological process: single-organism process (GO:0044699);; molecular function: catalytic activity (GO:0003824)
Asparagus_officinalis_newGene_10148	--	0	0	0	0	2.79614	175	1.97444	102	3.23268	160	0	0	2.4211e-14	-7.86208	down	--	--	--	--	--	--	--	--	--	--	--	uncharacterized protein A4U43_C06F17700 [Asparagus officinalis]	--
Asparagus_officinalis_newGene_10149	--	0	0	0	0	0.94075	62	7.68213	455	6.13762	350	0	0	8.30277e-15	-8.27226	down	--	--	--	--	--	--	--	--	--	--	--	uncharacterized protein A4U43_C06F17700 [Asparagus officinalis]	--
Asparagus_officinalis_newGene_10183	--	4.87275	566	5.7589	739	2.20826	260	2.3863	260	2.30566	245	3.52787	363	2.25059e-05	1.06873	up	--	--	Molecular Function: protein tyrosine kinase activity (GO:0004713);; Molecular Function: ATP binding (GO:0005524);; Biological Process: peptidyl-tyrosine phosphorylation (GO:0018108);;	--	--	[T]	Signal transduction mechanisms	--	Probable protein kinase At2g41970 OS=Arabidopsis thaliana OX=3702 GN=At2g41970 PE=2 SV=1	T	Signal transduction mechanisms	uncharacterized protein A4U43_C06F4770 [Asparagus officinalis]	biological process: metabolic process (GO:0008152);; biological process: cellular process (GO:0009987);; molecular function: catalytic activity (GO:0003824);; molecular function: binding (GO:0005488)
Asparagus_officinalis_newGene_10212	--	7.54774	556	1.16802	97	43.7772	3641	39.386	2943	43.901	3156	0.567206	45	3.5247e-07	-3.61513	down	[Q]	Secondary metabolites biosynthesis, transport and catabolism	Biological Process: fatty acid biosynthetic process (GO:0006633);; Cellular Component: integral component of membrane (GO:0016021);; Molecular Function: transferase activity, transferring acyl groups other than amino-acyl groups (GO:0016747);;	K15397|1.96425e-131|gra:105786120|K15397 3-ketoacyl-CoA synthase [EC:2.3.1.199] | (RefSeq) KCS13; 3-ketoacyl-CoA synthase 6	Fatty acid elongation (ko00062)	--	--	FAE1/Type III polyketide synthase-like protein;; 3-Oxoacyl-[acyl-carrier-protein (ACP)] synthase III C terminal;; Chalcone and stilbene synthases, C-terminal domain;; FAE1/Type III polyketide synthase-like protein	3-ketoacyl-CoA synthase 5 OS=Arabidopsis thaliana OX=3702 GN=KCS5 PE=2 SV=1	I	Lipid transport and metabolism	uncharacterized protein A4U43_C06F4970 [Asparagus officinalis]	biological process: metabolic process (GO:0008152);; biological process: cellular process (GO:0009987);; biological process: single-organism process (GO:0044699);; cellular component: membrane (GO:0016020);; cellular component: membrane part (GO:0044425);; molecular function: catalytic activity (GO:0003824)
Asparagus_officinalis_newGene_10214	--	3.56339	135	0.255883	11	15.5609	662	11.7969	452	12.1428	447	0.114027	5	0.000783515	-3.05382	down	--	--	Biological Process: fatty acid biosynthetic process (GO:0006633);; Cellular Component: integral component of membrane (GO:0016021);; Molecular Function: transferase activity, transferring acyl groups other than amino-acyl groups (GO:0016747);;	K15397|2.82921e-143|csv:101218433|K15397 3-ketoacyl-CoA synthase [EC:2.3.1.199] | (RefSeq) 3-ketoacyl-CoA synthase 6	Fatty acid elongation (ko00062)	--	--	FAE1/Type III polyketide synthase-like protein;; FAE1/Type III polyketide synthase-like protein	3-ketoacyl-CoA synthase 6 OS=Arabidopsis thaliana OX=3702 GN=CUT1 PE=1 SV=1	I	Lipid transport and metabolism	3-ketoacyl-CoA synthase 6 [Cucurbita maxima]	biological process: metabolic process (GO:0008152);; biological process: cellular process (GO:0009987);; biological process: single-organism process (GO:0044699);; cellular component: membrane (GO:0016020);; cellular component: membrane part (GO:0044425);; molecular function: catalytic activity (GO:0003824)
Asparagus_officinalis_newGene_10224	--	0.81759	30	1.22433	49	2.55899	103	4.52369	164	3.99665	135	0.710052	27	8.51239e-06	-1.91983	down	--	--	--	--	--	--	--	--	--	--	--	uncharacterized protein A4U43_C04F8450 [Asparagus officinalis]	--
Asparagus_officinalis_newGene_10226	--	5.37437	145	11.9009	360	0.938105	29	0.880734	25	1.09768	29	13.449	381	1.32653e-10	3.32223	up	--	--	--	--	--	--	--	--	--	--	--	--	--
Asparagus_officinalis_newGene_10261	--	6.43308	51	6.41008	56	30.3327	267	29.9697	237	38.5072	293	2.14545	18	3.95445e-11	-2.68003	down	--	--	--	--	--	--	--	--	Uncharacterized protein At3g17950 OS=Arabidopsis thaliana OX=3702 GN=Y-3 PE=1 SV=1	S	Function unknown	uncharacterized protein A4U43_C06F5330 [Asparagus officinalis]	--
Asparagus_officinalis_newGene_10270	--	1.70297	64	1.5713	66	0.402065	17	0.78779	30	0.260046	10	1.21621	48	0.00958903	1.54749	up	--	--	--	--	--	--	--	--	--	--	--	--	--
Asparagus_officinalis_newGene_10283	--	0.184723	6	0.407786	13	14.8803	466	15.0628	424	11.2949	306	0.444524	13	7.71708e-35	-5.09334	down	--	--	--	--	--	--	--	Plant invertase/pectin methylesterase inhibitor	--	--	--	uncharacterized protein A4U43_C06F5620 [Asparagus officinalis]	--
Asparagus_officinalis_newGene_1029	--	16.3528	791	8.8164	478	95.5617	5222	69.9903	3440	59.8985	2831	4.19264	213	2.83314e-12	-2.93427	down	--	--	Molecular Function: GTPase activity (GO:0003924);; Molecular Function: structural constituent of cytoskeleton (GO:0005200);; Molecular Function: GTP binding (GO:0005525);; Cellular Component: cytoplasm (GO:0005737);; Cellular Component: microtubule (GO:0005874);; Biological Process: microtubule-based process (GO:0007017);;	K07374|0|pda:103717644|K07374 tubulin alpha | (RefSeq) tubulin alpha-1 chain-like	Phagosome (ko04145)	[Z]	Cytoskeleton	Tubulin/FtsZ family, GTPase domain;; Tubulin C-terminal domain	Tubulin alpha-1 chain OS=Hordeum vulgare OX=4513 GN=TUBA1 PE=2 SV=1	Z	Cytoskeleton	tubulin alpha-3 chain-like [Asparagus officinalis]	molecular function: catalytic activity (GO:0003824);; molecular function: structural molecule activity (GO:0005198);; molecular function: binding (GO:0005488);; cellular component: cell (GO:0005623);; cellular component: cell part (GO:0044464);; cellular component: organelle (GO:0043226);; cellular component: organelle part (GO:0044422);; cellular component: supramolecular complex (GO:0099080);; …
Asparagus_officinalis_newGene_10290	--	15.7842	805	12.1615	695	5.00111	289	5.44322	283	5.37352	268	12.9691	694	1.80197e-11	1.37368	up	--	--	--	--	--	--	--	--	--	S	Function unknown	uncharacterized protein A4U43_C06F5760 [Asparagus officinalis]	--
Asparagus_officinalis_newGene_10301	--	0	0	0	0	2.81438	106	3.48493	117	2.37665	78	0.108701	5	3.46377e-08	-5.02889	down	--	--	--	--	--	--	--	--	--	--	--	--	--
Asparagus_officinalis_newGene_10308	--	11.2616	230	6.88237	158	3.19073	74	5.33765	111	4.04078	81	12.8812	276	0.00403919	1.31367	up	--	--	--	--	--	--	--	--	--	S	Function unknown	uncharacterized protein LOC109844188 isoform X4 [Asparagus officinalis]	--
Asparagus_officinalis_newGene_10309	--	6.2047	312	4.06152	244	1.91192	117	2.87701	154	1.37946	79	4.72826	257	0.00129866	1.19443	up	[H]	Coenzyme transport and metabolism	--	K01772|7.99728e-18|egu:105038123|K01772 protoporphyrin/coproporphyrin ferrochelatase [EC:4.99.1.1 4.99.1.9] | (RefSeq) ferrochelatase-1, chloroplastic-like	Porphyrin and chlorophyll metabolism (ko00860)	[AJ]	RNA processing and modification;; Translation, ribosomal structure and biogenesis	Ferrochelatase	Pleiotropic drug resistance protein TUR2 OS=Spirodela polyrhiza OX=29656 GN=TUR2 PE=1 SV=1	V	Defense mechanisms	ferrochelatase-1, chloroplastic/mitochondrial-like [Asparagus officinalis]	--
Asparagus_officinalis_newGene_10352	--	3.09112	165	35.4356	1158	0.194668	12	0.365828	20	1.73895	49	8.23159	460	3.15716e-08	4.05423	up	--	--	--	--	--	--	--	--	--	--	--	--	--
Asparagus_officinalis_newGene_10363	--	34.7653	599	32.3657	626	89.6947	1748	72.0331	1263	92.2156	1554	29.3017	530	6.2656e-14	-1.38085	down	--	--	--	--	--	--	--	--	Fruit protein pKIWI502 OS=Actinidia deliciosa OX=3627 GN=pKIWI502 PE=2 SV=1	C	Energy production and conversion	PREDICTED: fruit protein pKIWI502 isoform X2 [Phoenix dactylifera]	--
Asparagus_officinalis_newGene_10442	--	5.90414	166	5.20329	164	0	0	0.087274	3	0	0	4.15589	123	6.20128e-18	6.52087	up	--	--	--	--	--	--	--	--	--	--	--	--	--
Asparagus_officinalis_newGene_1045	--	30.763	1067	13.6594	531	313.938	12307	259.698	9156	281.622	9548	8.76406	319	9.92496e-26	-3.98359	down	--	--	--	--	--	[K]	Transcription	CCT motif	Zinc finger protein CONSTANS-LIKE 16 OS=Arabidopsis thaliana OX=3702 GN=COL16 PE=1 SV=2	K	Transcription	uncharacterized protein A4U43_C03F15490 [Asparagus officinalis]	--
Asparagus_officinalis_newGene_10461	--	3.13312	74	3.38803	89	0.663057	18	0.642156	16	1.13915	27	3.97245	98	5.90728e-05	2.03374	up	--	--	--	--	--	--	--	--	--	--	--	--	--
Asparagus_officinalis_newGene_10462	--	13.031	519	17.0435	760	2.70739	122	1.48475	61	1.7754	70	10.2418	428	6.99026e-16	2.69447	up	--	--	--	--	--	--	--	--	--	--	--	uncharacterized protein A4U43_C06F7570 [Asparagus officinalis]	--
Asparagus_officinalis_newGene_10472	--	9.13762	177	20.172	436	0.770704	17	1.81947	36	4.86707	92	21.1815	429	0.0001469	2.64951	up	--	--	--	--	--	--	--	Arabinogalactan peptide	--	--	--	--	--
Asparagus_officinalis_newGene_10490	--	3.8366	373	4.3658	476	6.8472	753	9.0823	898	9.43191	897	1.98263	203	8.79614e-06	-1.32438	down	--	--	--	--	--	--	--	--	--	--	--	uncharacterized protein A4U43_C06F8400, partial [Asparagus officinalis]	--
Asparagus_officinalis_newGene_10548	--	29.6734	1174	11.2622	500	59.0308	2641	42.582	1714	47.7541	1848	11.9282	496	0.00011695	-1.50354	down	[Q]	Secondary metabolites biosynthesis, transport and catabolism	Molecular Function: oxidoreductase activity (GO:0016491);;	--	--	[QR]	Secondary metabolites biosynthesis, transport and catabolism;; General function prediction only	non-haem dioxygenase in morphine synthesis N-terminal;; 2OG-Fe(II) oxygenase superfamily	Probable 2-oxoglutarate-dependent dioxygenase AOP1.2 OS=Arabidopsis thaliana OX=3702 GN=AOP1.2 PE=2 SV=1	S	Function unknown	uncharacterized protein A4U43_C06F9250 [Asparagus officinalis]	molecular function: catalytic activity (GO:0003824)
Asparagus_officinalis_newGene_10574	--	11.8954	415	6.632	262	1.94221	76	4.40275	158	0.684392	25	11.0241	395	0.00278456	1.95812	up	--	--	--	--	--	--	--	--	--	--	--	uncharacterized protein LOC109839118 [Asparagus officinalis]	--
Asparagus_officinalis_newGene_1058	--	0.759899	41	1.58526	95	6.07357	367	4.63761	252	7.46714	390	0.45449	26	2.94045e-08	-2.63148	down	--	--	Biological Process: response to auxin (GO:0009733);;	K14488|4.11995e-30|mus:103992263|K14488 SAUR family protein | (RefSeq) auxin-responsive protein SAUR32-like	Plant hormone signal transduction (ko04075)	--	--	Auxin responsive protein	Auxin-responsive protein SAUR32 OS=Arabidopsis thaliana OX=3702 GN=SAUR32 PE=2 SV=1	S	Function unknown	PREDICTED: auxin-responsive protein SAUR32-like [Musa acuminata subsp. malaccensis]	biological process: response to stimulus (GO:0050896)
Asparagus_officinalis_newGene_1059	--	2.34983	55	1.39679	37	0	0	0.253975	7	0.088036	3	4.50464	110	9.32955e-05	3.78105	up	--	--	Cellular Component: photosystem II (GO:0009523);;	K08901|2.87918e-32|pda:103721920|K08901 photosystem II oxygen-evolving enhancer protein 3 | (RefSeq) photosynthetic NDH subunit of lumenal location 3, chloroplastic-like	Photosynthesis (ko00195)	--	--	Oxygen evolving enhancer protein 3 (PsbQ)	Photosynthetic NDH subunit of lumenal location 3, chloroplastic OS=Arabidopsis thaliana OX=3702 GN=PNSL3 PE=1 SV=1	S	Function unknown	uncharacterized protein A4U43_C03F15890 [Asparagus officinalis]	cellular component: cell (GO:0005623);; cellular component: membrane (GO:0016020);; cellular component: macromolecular complex (GO:0032991);; cellular component: membrane part (GO:0044425);; cellular component: cell part (GO:0044464)
Asparagus_officinalis_newGene_10616	--	0.943941	72	0.739186	175	1.7858	338	2.3967	371	2.35056	412	0.923447	152	0.00095902	-1.4522	down	[O]	Posttranslational modification, protein turnover, chaperones	Molecular Function: ATP binding (GO:0005524);; Biological Process: protein folding (GO:0006457);; Molecular Function: unfolded protein binding (GO:0051082);;	K03283|3.80624e-20|nnu:104586952|K03283 heat shock 70kDa protein 1/8 | (RefSeq) stromal 70 kDa heat shock-related protein, chloroplastic-like	--	[O]	Posttranslational modification, protein turnover, chaperones	Hsp70 protein	Stromal 70 kDa heat shock-related protein, chloroplastic OS=Pisum sativum OX=3888 GN=HSP70 PE=2 SV=1	O	Posttranslational modification, protein turnover, chaperones	uncharacterized protein A4U43_C01F1940 [Asparagus officinalis]	molecular function: binding (GO:0005488);; biological process: cellular process (GO:0009987)
Asparagus_officinalis_newGene_1063	--	58.2681	2056	92.1643	3589	16.4072	632	11.7736	419	11.6124	392	153.793	5546	8.62623e-11	2.94529	up	--	--	--	--	--	--	--	--	--	S	Function unknown	uncharacterized protein A4U43_C03F15910 [Asparagus officinalis]	--
Asparagus_officinalis_newGene_10661	--	6.77044	118	3.56164	71	9.42942	197	8.11043	169	9.04903	165	2.12699	38	0.00505485	-1.24476	down	--	--	--	--	--	[R]	General function prediction only	Reverse transcriptase (RNA-dependent DNA polymerase)	Retrovirus-related Pol polyprotein from transposon RE1 OS=Arabidopsis thaliana OX=3702 GN=RE1 PE=2 SV=1	L	Replication, recombination and repair	Retrovirus-related Pol polyprotein from transposon TNT 1-94 [Cajanus cajan]	--
Asparagus_officinalis_newGene_10665	--	74.5055	1125	120.326	2037	9.00934	154	25.37	390	30.5581	452	122.41	1940	4.993e-06	2.26788	up	--	--	Cellular Component: endoplasmic reticulum membrane (GO:0005789);; Cellular Component: integral component of membrane (GO:0016021);;	--	--	[S]	Function unknown	ORMDL family	--	S	Function unknown	PREDICTED: ORM1-like protein 3 [Eucalyptus grandis]	cellular component: cell (GO:0005623);; cellular component: membrane (GO:0016020);; cellular component: organelle (GO:0043226);; cellular component: organelle part (GO:0044422);; cellular component: membrane part (GO:0044425);; cellular component: cell part (GO:0044464)
Asparagus_officinalis_newGene_10670	--	7.72925	213	7.81423	264	18.9061	567	13.956	502	14.8502	412	7.25863	199	9.84326e-08	-1.13593	down	--	--	--	--	--	--	--	--	--	--	--	uncharacterized protein LOC109822907 [Asparagus officinalis]	--
Asparagus_officinalis_newGene_10678	--	1.96299	61	3.17552	112	11.5996	417	10.0892	325	10.6273	326	1.51017	50	6.19106e-12	-2.26577	down	[J]	Translation, ribosomal structure and biogenesis	Cellular Component: cytosol (GO:0005829);;	K11600|1.18154e-100|egu:105039677|K11600 exosome complex component RRP41 | (RefSeq) exosome complex component RRP41 homolog	RNA degradation (ko03018)	[J]	Translation, ribosomal structure and biogenesis	3' exoribonuclease family, domain 1	Exosome complex component RRP41 homolog OS=Arabidopsis thaliana OX=3702 GN=RRP41 PE=1 SV=1	J	Translation, ribosomal structure and biogenesis	exosome complex component RRP41 homolog isoform X2 [Asparagus officinalis]	cellular component: cell (GO:0005623);; cellular component: cell part (GO:0044464)
Asparagus_officinalis_newGene_10701	--	270.098	10151	209.563	8465	73.1582	2409	61.5649	1764	84.3179	2426	191.781	7304	9.51756e-22	1.94756	up	--	--	--	--	--	--	--	Probable lipid transfer	--	U	Intracellular trafficking, secretion, and vesicular transport	non-specific lipid-transfer protein A-like [Asparagus officinalis]	--
Asparagus_officinalis_newGene_10708	--	7.54341	85	6.6979	85	80.6758	1027	62.813	719	74.4079	819	4.4702	53	1.27226e-51	-3.52187	down	--	--	--	--	--	--	--	--	Acid phosphatase 1 OS=Solanum lycopersicum OX=4081 GN=APS1 PE=2 SV=1	S	Function unknown	uncharacterized protein A4U43_C06F12000 [Asparagus officinalis]	--
Asparagus_officinalis_newGene_10825	--	5.25175	123	5.69147	149	2.11847	56	2.59855	62	2.39616	55	5.59283	137	0.000307459	1.21983	up	--	--	--	--	--	--	--	--	--	--	--	--	--
Asparagus_officinalis_newGene_10844	--	1.20262	61	1.49434	84	5.43924	297	5.08879	205	4.61291	187	0.387901	22	1.25941e-05	-2.04929	down	--	--	--	--	--	--	--	--	--	--	--	uncharacterized protein A4U43_C06F1350 [Asparagus officinalis]	--
Asparagus_officinalis_newGene_10846	--	5.10287	346	4.6663	324	5.82262	535	7.05944	548	8.00231	581	2.40434	162	0.000281341	-1.04334	down	[M]	Cell wall/membrane/envelope biogenesis	Molecular Function: metal ion binding (GO:0046872);;	--	--	[R]	General function prediction only	Kelch motif;; Kelch motif;; Galactose oxidase, central domain;; Galactose oxidase, central domain;; Kelch motif	F-box/kelch-repeat protein SKIP30 OS=Arabidopsis thaliana OX=3702 GN=SKIP30 PE=1 SV=2	S	Function unknown	F-box/kelch-repeat protein SKIP30 [Asparagus officinalis]	molecular function: binding (GO:0005488)
Asparagus_officinalis_newGene_10877	--	1.57595	64	1.2036	55	4.15146	189	4.20993	173	3.43876	136	0.284298	12	0.000752332	-1.92331	down	--	--	--	--	--	--	--	--	--	--	--	uncharacterized protein A4U43_C06F13460 [Asparagus officinalis]	--
Asparagus_officinalis_newGene_10927	--	12.7814	215	16.4997	310	5.2334	100	7.16749	123	6.90026	114	24.8145	437	0.000800922	1.51145	up	--	--	--	K17795|1.00223e-09|cam:101493114|K17795 mitochondrial import inner membrane translocase subunit TIM17 | (RefSeq) mitochondrial import inner membrane translocase subunit TIM17-2-like	--	[U]	Intracellular trafficking, secretion, and vesicular transport	--	Mitochondrial import inner membrane translocase subunit TIM17-2 OS=Arabidopsis thaliana OX=3702 GN=TIM17-2 PE=1 SV=2	O	Posttranslational modification, protein turnover, chaperones	uncharacterized protein A4U43_C06F14220 [Asparagus officinalis]	--
Asparagus_officinalis_newGene_1093	--	0.410916	45	1.1803	107	1.91576	208	2.10933	175	1.97701	165	0.649824	38	0.000599322	-1.54178	down	--	--	--	--	--	--	--	--	--	--	--	uncharacterized protein A4U43_C03F16330 [Asparagus officinalis]	--
Asparagus_officinalis_newGene_11061	--	1.92936	104	1.48685	94	6.51356	451	8.95054	607	6.91915	484	0.743101	60	2.46666e-20	-2.59129	down	--	--	--	K04354|9.26984e-15|pda:103709550|K04354 serine/threonine-protein phosphatase 2A regulatory subunit B | (RefSeq) serine/threonine protein phosphatase 2A 55 kDa regulatory subunit B beta isoform-like	mRNA surveillance pathway (ko03015)	--	--	--	--	T	Signal transduction mechanisms	uncharacterized protein A4U43_C10F8130 [Asparagus officinalis]	--
Asparagus_officinalis_newGene_1108	--	1.95281	127	4.58176	239	2.96386	120	2.73102	62	0.822064	59	6.6841	294	0.00674211	1.45821	up	--	--	--	K12880|1.83563e-14|pmum:103319352|K12880 THO complex subunit 3 | (RefSeq) THO complex subunit 3	RNA transport (ko03013);; Spliceosome (ko03040)	[S]	Function unknown	--	THO complex subunit 3 OS=Arabidopsis thaliana OX=3702 GN=THO3 PE=1 SV=1	S	Function unknown	uncharacterized protein A4U43_C03F16480 [Asparagus officinalis]	--
Asparagus_officinalis_newGene_1109	--	24.0692	798	28.5353	957	11.7863	424	10.5343	439	6.42666	245	19.1877	609	0.00022578	1.05987	up	--	--	--	K12880|1.83753e-14|pmum:103319352|K12880 THO complex subunit 3 | (RefSeq) THO complex subunit 3	RNA transport (ko03013);; Spliceosome (ko03040)	[S]	Function unknown	--	THO complex subunit 3 OS=Arabidopsis thaliana OX=3702 GN=THO3 PE=1 SV=1	S	Function unknown	uncharacterized protein A4U43_C03F16480 [Asparagus officinalis]	--
Asparagus_officinalis_newGene_11150	--	2.85698	136	1.58314	78	4.53695	221	5.07054	254	4.90428	216	0.45065	24	0.00657748	-1.55418	down	--	--	--	--	--	--	--	--	--	--	--	--	--
Asparagus_officinalis_newGene_11203	--	42.1979	510	53.5883	725	20.1288	275	15.9152	196	12.8279	152	39.9568	507	3.55101e-07	1.46228	up	--	--	Biological Process: drug transmembrane transport (GO:0006855);; Molecular Function: drug transmembrane transporter activity (GO:0015238);; Molecular Function: antiporter activity (GO:0015297);; Cellular Component: integral component of membrane (GO:0016021);;	K03327|1.29755e-28|pda:103719732|K03327 multidrug resistance protein, MATE family | (RefSeq) protein DETOXIFICATION 21-like	--	[R]	General function prediction only	--	Protein DETOXIFICATION 23 OS=Arabidopsis thaliana OX=3702 GN=DTX23 PE=2 SV=1	V	Defense mechanisms	protein DETOXIFICATION 20-like [Asparagus officinalis]	biological process: single-organism process (GO:0044699);; biological process: response to stimulus (GO:0050896);; biological process: localization (GO:0051179);; molecular function: transporter activity (GO:0005215);; cellular component: membrane (GO:0016020);; cellular component: membrane part (GO:0044425)
Asparagus_officinalis_newGene_11264	--	1.76972	53	1.1853	40	3.75247	127	5.73133	174	6.34182	185	0.990117	31	5.02258e-07	-1.96836	down	[F]	Nucleotide transport and metabolism	Molecular Function: orotate phosphoribosyltransferase activity (GO:0004588);; Molecular Function: orotidine-5'-phosphate decarboxylase activity (GO:0004590);; Biological Process: 'de novo' pyrimidine nucleobase biosynthetic process (GO:0006207);; Biological Process: 'de novo' UMP biosynthetic process (GO:0044205);;	K13421|1.22743e-17|egu:105057630|K13421 uridine monophosphate synthetase [EC:2.4.2.10 4.1.1.23] | (RefSeq) uridine 5'-monophosphate synthase	Pyrimidine metabolism (ko00240)	[K]	Transcription	--	Uridine 5&apos;-monophosphate synthase (Fragment) OS=Nicotiana tabacum OX=4097 GN=PYR5-6 PE=2 SV=1	F	Nucleotide transport and metabolism	uncharacterized protein A4U43_C06F16780 [Asparagus officinalis]	molecular function: catalytic activity (GO:0003824);; biological process: metabolic process (GO:0008152);; biological process: cellular process (GO:0009987);; biological process: single-organism process (GO:0044699)
Asparagus_officinalis_newGene_11366	--	0.952588	47	0.883498	42	3.04093	170	4.35622	175	3.03967	147	0.719813	38	2.50844e-10	-1.94252	down	--	--	--	--	--	--	--	--	--	--	--	--	--
Asparagus_officinalis_newGene_11423	--	1.11	31	1.47931	51	1.50018	68	4.25535	204	7.58777	317	2.13286	69	0.00888062	-1.8364	down	[J]	Translation, ribosomal structure and biogenesis	Molecular Function: structural constituent of ribosome (GO:0003735);; Cellular Component: ribosome (GO:0005840);; Biological Process: translation (GO:0006412);;	K02877|7.90492e-40|egu:105043676|K02877 large subunit ribosomal protein L15e | (RefSeq) 60S ribosomal protein L15	Ribosome (ko03010)	[J]	Translation, ribosomal structure and biogenesis	--	60S ribosomal protein L15-2 OS=Picea mariana OX=3335 GN=SB62 PE=2 SV=1	J	Translation, ribosomal structure and biogenesis	uncharacterized protein A4U43_C10F7790 [Asparagus officinalis]	molecular function: structural molecule activity (GO:0005198);; cellular component: cell (GO:0005623);; cellular component: macromolecular complex (GO:0032991);; cellular component: organelle (GO:0043226);; cellular component: cell part (GO:0044464);; biological process: metabolic process (GO:0008152);; biological process: cellular process (GO:0009987)
Asparagus_officinalis_newGene_11425	--	21.0707	441	22.7099	532	73.0248	1726	56.0478	1191	64.361	1315	8.23248	181	3.42453e-08	-1.90689	down	--	--	--	--	--	--	--	--	--	--	--	--	--
Asparagus_officinalis_newGene_11427	--	0.813039	12	0.924964	15	7.94107	127	4.26595	61	5.55876	77	0.334587	5	2.55709e-07	-2.95192	down	--	--	--	--	--	--	--	--	--	--	--	--	--
Asparagus_officinalis_newGene_11438	--	0.833734	85	1.05331	120	2.89349	330	1.98712	204	1.43171	142	0.535731	57	0.00138767	-1.36132	down	--	--	--	--	--	--	--	--	--	--	--	--	--
Asparagus_officinalis_newGene_11491	--	0	0	0	0	1.56775	169	0.573227	56	1.51955	32	0.013803	2	4.74828e-08	-5.57975	down	--	--	--	--	--	--	--	--	--	--	--	uncharacterized protein A4U43_C03F11980 [Asparagus officinalis]	--
Asparagus_officinalis_newGene_11510	--	0.918123	18	1.49208	45	3.08328	95	2.70208	82	2.9969	76	1.03731	21	0.00169724	-1.57402	down	--	--	--	--	--	--	--	--	--	--	--	--	--
Asparagus_officinalis_newGene_11514	--	2.33361	137	2.66768	176	0	0	0.304501	19	0.077105	5	3.04635	188	2.40747e-05	3.84525	up	--	--	--	--	--	--	--	--	--	--	--	--	--
Asparagus_officinalis_newGene_11559	--	0.127428	26	0.029163	7	0.980708	155	0.769625	100	0.394704	72	0.05943	13	2.02033e-05	-2.67102	down	--	--	--	--	--	[R]	General function prediction only	BURP domain;; BURP domain	BURP domain-containing protein 3 OS=Oryza sativa subsp. japonica OX=39947 GN=BURP3 PE=2 SV=1	S	Function unknown	uncharacterized protein LOC109841705 [Asparagus officinalis]	--
Asparagus_officinalis_newGene_11600	--	192.139	3209	212.173	3965	75.0038	1412	73.2146	1240	84.1478	1376	225.093	3940	1.01591e-10	1.46198	up	[H]	Coenzyme transport and metabolism	Molecular Function: catalytic activity (GO:0003824);; Biological Process: vitamin B6 biosynthetic process (GO:0042819);; Biological Process: pyridoxal phosphate biosynthetic process (GO:0042823);;	K06215|2.40784e-47|mus:103974794|K06215 pyridoxal 5'-phosphate synthase pdxS subunit [EC:4.3.3.6] | (RefSeq) probable pyridoxal 5'-phosphate synthase subunit PDX1.1	Vitamin B6 metabolism (ko00750)	[H]	Coenzyme transport and metabolism	SOR/SNZ family	Probable pyridoxal 5&apos;-phosphate synthase subunit PDX1.1 OS=Oryza sativa subsp. japonica OX=39947 GN=PDX11 PE=2 SV=1	H	Coenzyme transport and metabolism	uncharacterized protein A4U43_C07F210 [Asparagus officinalis]	molecular function: catalytic activity (GO:0003824);; biological process: metabolic process (GO:0008152);; biological process: cellular process (GO:0009987);; biological process: single-organism process (GO:0044699)
Asparagus_officinalis_newGene_11622	--	30.5412	1155	29.6802	1258	12.7893	547	9.83246	378	11.4428	423	23.5875	936	1.2371e-12	1.29399	up	--	--	--	--	--	--	--	--	--	S	Function unknown	uncharacterized protein A4U43_C07F450 [Asparagus officinalis]	--
Asparagus_officinalis_newGene_11645	--	0.405792	7	0.472538	9	5.92399	114	7.36872	128	7.38325	123	0.37311	7	5.66046e-17	-3.89118	down	--	--	--	--	--	--	--	Influenza RNA-dependent RNA polymerase subunit PB2	--	S	Function unknown	uncharacterized protein A4U43_C01F17940 [Asparagus officinalis]	--
Asparagus_officinalis_newGene_11660	--	1.82601	45	2.61071	72	0.415716	12	0.547919	14	0.280575	7	6.63647	171	7.78453e-05	2.97803	up	--	--	--	--	--	--	--	--	--	--	--	late embryogenesis abundant protein 1-like [Asparagus officinalis]	--
Asparagus_officinalis_newGene_117	--	1.70566	46	0.852236	26	5.91157	180	4.63895	127	4.71567	125	0.440911	13	3.37357e-06	-2.31203	down	--	--	--	--	--	--	--	--	--	S	Function unknown	uncharacterized protein A4U43_C03F2000 [Asparagus officinalis]	--
Asparagus_officinalis_newGene_11705	--	2.64499	86	2.67137	98	10.1837	379	13.8777	462	11.7221	384	1.90127	67	1.29151e-20	-2.29688	down	--	--	--	--	--	--	--	--	--	--	--	uncharacterized protein A4U43_C07F1630 [Asparagus officinalis]	--
Asparagus_officinalis_newGene_11737	--	55.3581	3559	53.182	3834	24.9215	1812	27.6816	1810	30.6095	1925	171.848	11598	0.00128525	1.80445	up	[O]	Posttranslational modification, protein turnover, chaperones	Molecular Function: ATP binding (GO:0005524);; Molecular Function: 2-alkenal reductase [NAD(P)] activity (GO:0032440);; Biological Process: oxidation-reduction process (GO:0055114);;	K03283|0|mus:103991714|K03283 heat shock 70kDa protein 1/8 | (RefSeq) heat shock cognate 70 kDa protein 2	Spliceosome (ko03040);; Protein processing in endoplasmic reticulum (ko04141);; Endocytosis (ko04144)	[O]	Posttranslational modification, protein turnover, chaperones	Hsp70 protein;; MreB/Mbl protein;; Hsp70 protein;; NAD-specific glutamate dehydrogenase	Heat shock cognate 70 kDa protein 2 OS=Solanum lycopersicum OX=4081 GN=HSC-2 PE=2 SV=1	O	Posttranslational modification, protein turnover, chaperones	heat shock cognate 70 kDa protein 2-like [Asparagus officinalis]	molecular function: binding (GO:0005488);; biological process: metabolic process (GO:0008152);; biological process: single-organism process (GO:0044699);; molecular function: catalytic activity (GO:0003824)
Asparagus_officinalis_newGene_11741	--	1.9729	89	2.47403	126	0.304911	17	0.447194	22	0.211564	10	2.1353	103	7.69792e-08	2.61066	up	--	--	--	--	--	--	--	--	--	S	Function unknown	uncharacterized protein LOC109848835 [Asparagus officinalis]	--
Asparagus_officinalis_newGene_11776	--	0.084255	4	0.430535	20	1.32626	62	1.41098	59	1.55493	63	0.258954	12	0.000942807	-2.23175	down	--	--	--	--	--	[R]	General function prediction only	--	Pentatricopeptide repeat-containing protein At5g39980, chloroplastic OS=Arabidopsis thaliana OX=3702 GN=At5g39980 PE=2 SV=1	S	Function unknown	uncharacterized protein LOC109844611 [Asparagus officinalis]	--
Asparagus_officinalis_newGene_1178	--	4.74756	52	4.22666	52	1.38427	17	1.64453	19	0.957878	11	4.70008	54	0.00144833	1.69295	up	--	--	--	--	--	--	--	--	--	--	--	--	--
Asparagus_officinalis_newGene_11839	--	1.77361	70	2.99771	132	0.203822	9	0.226309	9	0.499275	20	6.55565	269	2.42826e-06	3.43237	up	--	--	--	--	--	--	--	--	--	--	--	uncharacterized protein A4U43_C07F3530 [Asparagus officinalis]	--
Asparagus_officinalis_newGene_1184	--	2.30065	109	3.25928	137	5.23233	244	6.34999	254	7.4149	229	3.5783	114	7.36584e-05	-1.01656	down	[F]	Nucleotide transport and metabolism	Molecular Function: magnesium ion binding (GO:0000287);; Molecular Function: adenylosuccinate synthase activity (GO:0004019);; Molecular Function: GTP binding (GO:0005525);; Cellular Component: nucleoplasm (GO:0005654);; Cellular Component: nucleolus (GO:0005730);; Biological Process: rRNA processing (GO:0006364);; Cellular Component: chloroplast stroma (GO:0009570);; Cellular Component: integral…	K01939|3.88867e-13|bdi:100843709|K01939 adenylosuccinate synthase [EC:6.3.4.4] | (RefSeq) adenylosuccinate synthetase, chloroplastic	Purine metabolism (ko00230);; Alanine, aspartate and glutamate metabolism (ko00250)	[F]	Nucleotide transport and metabolism	--	Adenylosuccinate synthetase 1, chloroplastic OS=Oryza sativa subsp. japonica OX=39947 GN=PURA1 PE=2 SV=1	F	Nucleotide transport and metabolism	uncharacterized protein LOC109846403 [Asparagus officinalis]	molecular function: binding (GO:0005488);; molecular function: catalytic activity (GO:0003824);; cellular component: cell (GO:0005623);; cellular component: organelle (GO:0043226);; cellular component: organelle part (GO:0044422);; cellular component: cell part (GO:0044464);; biological process: metabolic process (GO:0008152);; biological process: cellular process (GO:0009987);; cellular componen…
Asparagus_officinalis_newGene_11852	--	4.4632	152	3.71206	141	0	0	0.627371	22	0.931685	31	8.37909	298	0.00265069	3.00418	up	--	--	--	--	--	--	--	--	--	--	--	uncharacterized protein A4U43_C07F3560 [Asparagus officinalis]	--
Asparagus_officinalis_newGene_11887	--	26.1084	1924	21.0207	1737	11.594	967	9.16182	687	9.59691	692	19.0424	1473	2.95465e-09	1.11836	up	--	--	Cellular Component: ubiquitin ligase complex (GO:0000151);; Biological Process: protein polyubiquitination (GO:0000209);; Cellular Component: cytoplasm (GO:0005737);; Molecular Function: ubiquitin conjugating enzyme binding (GO:0031624);; Biological Process: positive regulation of proteasomal ubiquitin-dependent protein catabolic process (GO:0032436);; Biological Process: protein ubiquitination i…	--	--	[O]	Posttranslational modification, protein turnover, chaperones	IBR domain, a half RING-finger domain;; Reverse transcriptase-like;; Zinc finger, C3HC4 type (RING finger)	ATP-dependent RNA helicase DEAH11, chloroplastic OS=Arabidopsis thaliana OX=3702 GN=At4g01020 PE=3 SV=1	S	Function unknown	uncharacterized protein A4U43_C07F3830 [Asparagus officinalis]	cellular component: cell (GO:0005623);; cellular component: macromolecular complex (GO:0032991);; cellular component: cell part (GO:0044464);; biological process: metabolic process (GO:0008152);; biological process: cellular process (GO:0009987);; molecular function: binding (GO:0005488);; biological process: biological regulation (GO:0065007);; molecular function: catalytic activity (GO:0003824)
Asparagus_officinalis_newGene_1194	--	3.68279	169	3.02973	156	1.12993	59	1.93452	91	1.18846	54	3.44815	166	0.00158871	1.24182	up	--	--	Molecular Function: protein serine/threonine kinase activity (GO:0004674);; Molecular Function: protein tyrosine kinase activity (GO:0004713);; Molecular Function: ATP binding (GO:0005524);; Biological Process: peptidyl-tyrosine phosphorylation (GO:0018108);;	--	--	[T]	Signal transduction mechanisms	--	Integrin-linked protein kinase 1 OS=Arabidopsis thaliana OX=3702 GN=ILK1 PE=1 SV=1	T	Signal transduction mechanisms	uncharacterized protein A4U43_C03F17560 [Asparagus officinalis]	biological process: metabolic process (GO:0008152);; biological process: cellular process (GO:0009987);; molecular function: catalytic activity (GO:0003824);; molecular function: binding (GO:0005488)
Asparagus_officinalis_newGene_11967	--	10.9856	182	5.0941	95	2.64315	50	6.44413	109	4.20071	68	62.5658	1085	0.00492977	2.46439	up	--	--	--	--	--	--	--	Small hydrophilic plant seed protein	Em-like protein GEA6 OS=Arabidopsis thaliana OX=3702 GN=EM6 PE=2 SV=1	S	Function unknown	protein SLE2 [Amborella trichopoda]	--
Asparagus_officinalis_newGene_11984	--	1.19333	24	0.442529	10	3.85677	87	3.10139	63	2.90555	57	0.800041	17	0.000623534	-1.92612	down	--	--	Molecular Function: S-adenosyl-L-methionine transmembrane transporter activity (GO:0000095);; Cellular Component: mitochondrion (GO:0005739);; Biological Process: chloroplast organization (GO:0009658);; Cellular Component: chloroplast envelope (GO:0009941);; Cellular Component: integral component of membrane (GO:0016021);; Biological Process: S-adenosyl-L-methionine transmembrane transport (GO:19…	K15111|3.75668e-17|egu:105040300|K15111 solute carrier family 25 (mitochondrial S-adenosylmethionine transporter), member 26 | (RefSeq) S-adenosylmethionine carrier 1, chloroplastic/mitochondrial	--	[C]	Energy production and conversion	--	S-adenosylmethionine carrier 1, chloroplastic/mitochondrial OS=Arabidopsis thaliana OX=3702 GN=SAMC1 PE=1 SV=1	S	Function unknown	S-adenosylmethionine carrier 1, chloroplastic/mitochondrial-like [Asparagus officinalis]	biological process: single-organism process (GO:0044699);; biological process: localization (GO:0051179);; molecular function: transporter activity (GO:0005215);; cellular component: cell (GO:0005623);; cellular component: organelle (GO:0043226);; cellular component: cell part (GO:0044464);; biological process: cellular process (GO:0009987);; biological process: cellular component organization or…
Asparagus_officinalis_newGene_12000	--	0.41103	47	0.53566	69	1.5331	198	2.40029	278	2.45481	274	0.163475	20	4.374e-08	-2.47634	down	[R]	General function prediction only	--	K03152|4.27102e-30|mus:103995065|K03152 4-methyl-5(b-hydroxyethyl)-thiazole monophosphate biosynthesis | (RefSeq) protein DJ-1 homolog A	--	[RV]	General function prediction only;; Defense mechanisms	--	Protein DJ-1 homolog B OS=Arabidopsis thaliana OX=3702 GN=DJ1B PE=1 SV=1	S	Function unknown	uncharacterized protein A4U43_C04F3780 [Asparagus officinalis]	--
Asparagus_officinalis_newGene_12060	--	17.6066	310	44.6535	913	5.3022	105	3.32008	60	8.24643	154	32.0004	596	4.28073e-06	2.40337	up	--	--	--	--	--	--	--	--	--	--	--	--	--
Asparagus_officinalis_newGene_1207	--	0.119757	7	0.328755	22	1.03242	68	1.62899	96	1.37551	78	0.098726	7	1.15355e-05	-2.67407	down	--	--	--	--	--	--	--	--	--	--	--	--	--
Asparagus_officinalis_newGene_12103	--	1.33262	66	8.59426	474	0.553755	31	0.754924	38	0.306635	15	0.901093	47	0.00434158	2.42796	up	[GHR]	Carbohydrate transport and metabolism;; Coenzyme transport and metabolism;; General function prediction only	Molecular Function: magnesium ion binding (GO:0000287);; Molecular Function: pyruvate decarboxylase activity (GO:0004737);; Molecular Function: thiamine pyrophosphate binding (GO:0030976);;	K01568|0|egu:105044565|K01568 pyruvate decarboxylase [EC:4.1.1.1] | (RefSeq) pyruvate decarboxylase 1	Glycolysis / Gluconeogenesis (ko00010)	[EH]	Amino acid transport and metabolism;; Coenzyme transport and metabolism	Thiamine pyrophosphate enzyme, C-terminal TPP binding domain;; Thiamine pyrophosphate enzyme, central domain;; Thiamine pyrophosphate enzyme, N-terminal TPP binding domain	Pyruvate decarboxylase 2 (Fragment) OS=Pisum sativum OX=3888 GN=PDC2 PE=2 SV=1	GH	Carbohydrate transport and metabolism;; Coenzyme transport and metabolism	uncharacterized protein A4U43_C07F6720 [Asparagus officinalis]	molecular function: binding (GO:0005488);; molecular function: catalytic activity (GO:0003824)
Asparagus_officinalis_newGene_12113	--	49.9291	2118	53.2732	2534	29.1437	1398	19.3234	834	24.3305	1010	52.9166	2356	1.40267e-05	1.11447	up	[L]	Replication, recombination and repair	--	--	--	--	--	Staphylococcal nuclease homologue	Uncharacterized 38.1 kDa protein OS=Capnoides sempervirens OX=3464 PE=2 SV=1	L	Replication, recombination and repair	uncharacterized protein A4U43_C07F6850 [Asparagus officinalis]	--
Asparagus_officinalis_newGene_12115	--	9.45305	122	9.64672	140	52.9564	772	66.3752	870	40.686	513	10.8996	148	8.75715e-14	-2.35055	down	--	--	Biological Process: protein peptidyl-prolyl isomerization (GO:0000413);; Molecular Function: peptidyl-prolyl cis-trans isomerase activity (GO:0003755);; Biological Process: protein folding (GO:0006457);; Cellular Component: chloroplast (GO:0009507);; Cellular Component: thylakoid lumen (GO:0031977);;	--	--	[O]	Posttranslational modification, protein turnover, chaperones	--	FKBP-type peptidyl-prolyl cis-trans isomerase, chloroplastic (Fragment) OS=Vicia faba OX=3906 PE=1 SV=1	O	Posttranslational modification, protein turnover, chaperones	peptidyl-prolyl cis-trans isomerase FKBP13, chloroplastic-like [Asparagus officinalis]	biological process: metabolic process (GO:0008152);; biological process: cellular process (GO:0009987);; molecular function: catalytic activity (GO:0003824);; cellular component: cell (GO:0005623);; cellular component: organelle (GO:0043226);; cellular component: cell part (GO:0044464)
Asparagus_officinalis_newGene_12150	--	28.4431	2764	33.9669	3700	0.564939	63	0.809099	80	0.573868	55	59.0845	6026	1.59268e-44	5.88589	up	--	--	Cellular Component: plastid (GO:0009536);;	--	--	--	--	--	--	S	Function unknown	PREDICTED: uncharacterized protein LOC103696439 [Phoenix dactylifera]	cellular component: cell (GO:0005623);; cellular component: organelle (GO:0043226);; cellular component: cell part (GO:0044464)
Asparagus_officinalis_newGene_12152	--	0.440432	44	1.26454	92	4.95852	347	3.06816	287	6.74367	393	0.979846	34	7.34893e-11	-2.59753	down	--	--	Biological Process: metal ion transport (GO:0030001);; Molecular Function: metal ion binding (GO:0046872);;	--	--	[P]	Inorganic ion transport and metabolism	--	Copper-transporting ATPase PAA1, chloroplastic OS=Arabidopsis thaliana OX=3702 GN=PAA1 PE=1 SV=1	P	Inorganic ion transport and metabolism	uncharacterized protein A4U43_C07F35820 [Asparagus officinalis]	biological process: localization (GO:0051179);; molecular function: binding (GO:0005488)
Asparagus_officinalis_newGene_12213	--	32.039	3466	42.1319	4503	72.3542	8897	82.0115	9103	71.7473	7669	20.6099	2134	7.55908e-10	-1.38557	down	[K]	Transcription	Biological Process: MAPK cascade (GO:0000165);; Molecular Function: nucleotide binding (GO:0000166);; Molecular Function: protein serine/threonine kinase activity (GO:0004674);; Cellular Component: membrane (GO:0016020);; Molecular Function: oxidoreductase activity (GO:0016491);;	--	--	--	--	Leucine rich repeat;; Protein tyrosine kinase;; Protein kinase domain;; Protein tyrosine kinase;; Protein kinase domain	Probable leucine-rich repeat receptor-like protein kinase At5g49770 OS=Arabidopsis thaliana OX=3702 GN=At5g49770 PE=2 SV=1	T	Signal transduction mechanisms	uncharacterized protein A4U43_C07F7720 [Asparagus officinalis]	biological process: metabolic process (GO:0008152);; biological process: cellular process (GO:0009987);; biological process: signaling (GO:0023052);; biological process: single-organism process (GO:0044699);; biological process: response to stimulus (GO:0050896);; biological process: biological regulation (GO:0065007);; molecular function: binding (GO:0005488);; molecular function: catalytic acti…
Asparagus_officinalis_newGene_12282	--	5.88452	149	5.39273	153	27.3305	780	34.3483	882	28.8327	711	5.20178	138	6.30973e-31	-2.42725	down	[G]	Carbohydrate transport and metabolism	Cellular Component: cytosol (GO:0005829);; Biological Process: dephosphorylation (GO:0016311);; Molecular Function: sedoheptulose-bisphosphatase activity (GO:0050278);;	--	--	--	--	Histidine phosphatase superfamily (branch 1)	Phosphoglycerate mutase-like protein AT74 OS=Arabidopsis thaliana OX=3702 GN=At3g05170 PE=2 SV=1	T	Signal transduction mechanisms	uncharacterized protein A4U43_C01F18620 [Asparagus officinalis]	cellular component: cell (GO:0005623);; cellular component: cell part (GO:0044464);; biological process: metabolic process (GO:0008152);; biological process: cellular process (GO:0009987);; molecular function: catalytic activity (GO:0003824)
Asparagus_officinalis_newGene_12339	--	9.39433	653	12.1112	819	4.08597	329	4.13782	314	4.98489	355	10.0233	747	1.57447e-06	1.14137	up	--	--	Molecular Function: zinc ion binding (GO:0008270);; Biological Process: DNA mediated transformation (GO:0009294);; Molecular Function: hydrolase activity (GO:0016787);;	K11407|6.15578e-19|adu:107469358|K11407 histone deacetylase 6 [EC:3.5.1.98] | (RefSeq) histone deacetylase 15	--	[B]	Chromatin structure and dynamics	--	Histone deacetylase 15 OS=Arabidopsis thaliana OX=3702 GN=HDA15 PE=2 SV=2	BQ	Chromatin structure and dynamics;; Secondary metabolites biosynthesis, transport and catabolism	pentatricopeptide repeat-containing protein At2g31400, chloroplastic [Asparagus officinalis]	molecular function: binding (GO:0005488);; biological process: cellular process (GO:0009987);; biological process: multi-organism process (GO:0051704);; molecular function: catalytic activity (GO:0003824)
Asparagus_officinalis_newGene_12364	--	3.25845	207	5.70751	371	1.84903	116	1.31628	97	2.37184	116	8.19187	512	0.000327228	1.72456	up	--	--	Molecular Function: protein serine/threonine phosphatase activity (GO:0004722);; Biological Process: protein dephosphorylation (GO:0006470);; Molecular Function: metal ion binding (GO:0046872);;	--	--	[T]	Signal transduction mechanisms	--	Probable protein phosphatase 2C 35 OS=Arabidopsis thaliana OX=3702 GN=At3g06270 PE=2 SV=1	T	Signal transduction mechanisms	uncharacterized protein A4U43_C07F9140 [Asparagus officinalis]	biological process: metabolic process (GO:0008152);; biological process: cellular process (GO:0009987);; molecular function: catalytic activity (GO:0003824);; molecular function: binding (GO:0005488)
Asparagus_officinalis_newGene_12373	--	0.330343	27	0.061124	6	5.31918	507	8.18942	705	1.45337	120	0.103108	10	2.00918e-10	-4.59615	down	--	--	--	--	--	[T]	Signal transduction mechanisms	--	Probable protein phosphatase 2C 65 OS=Oryza sativa subsp. japonica OX=39947 GN=Os07g0646100 PE=2 SV=1	T	Signal transduction mechanisms	uncharacterized protein A4U43_C07F9160 [Asparagus officinalis]	--
Asparagus_officinalis_newGene_12394	--	1.67252	80	3.89462	259	0.023896	3	0	0	0	0	2.96414	173	1.00191e-13	6.47658	up	--	--	--	--	--	--	--	--	--	--	--	--	--
Asparagus_officinalis_newGene_12425	--	0	0	0.056177	3	4.36635	156	2.0801	68	4.26033	132	0.121032	4	9.78994e-12	-5.15328	down	--	--	Molecular Function: microtubule binding (GO:0008017);;	K10436|2.86364e-15|tcc:TCM_000693|K10436 microtubule-associated protein, RP/EB family | (RefSeq) End binding protein 1C isoform 1	--	[DZ]	Cell cycle control, cell division, chromosome partitioning;; Cytoskeleton	--	Microtubule-associated protein RP/EB family member 1C OS=Arabidopsis thaliana OX=3702 GN=EB1C PE=1 SV=1	Z	Cytoskeleton	microtubule-associated protein RP/EB family member 1C-like [Asparagus officinalis]	molecular function: binding (GO:0005488)
Asparagus_officinalis_newGene_1245	--	12.9986	655	9.98724	585	16.8372	1076	20.9841	1129	22.4043	1122	6.83265	393	6.94284e-08	-1.0571	down	--	--	--	--	--	[R]	General function prediction only	PPR repeat family;; PPR repeat	Pentatricopeptide repeat-containing protein At3g49240, mitochondrial OS=Arabidopsis thaliana OX=3702 GN=EMB1796 PE=1 SV=1	S	Function unknown	pentatricopeptide repeat-containing protein At3g49240 [Asparagus officinalis]	--
Asparagus_officinalis_newGene_12454	--	3.61929	36	4.6192	51	0.839157	10	0.757876	8	1.87888	19	5.22733	54	0.00624529	1.82372	up	--	--	--	--	--	--	--	--	--	S	Function unknown	uncharacterized protein LOC109838601 [Asparagus officinalis]	--
Asparagus_officinalis_newGene_12465	--	2.69978	129	1.97194	90	8.84502	419	8.30412	386	7.3791	334	1.89203	109	6.60154e-10	-1.7717	down	--	--	Biological Process: protein transport (GO:0015031);;	K20472|3.25509e-17|spen:107005471|K20472 coatomer subunit zeta | (RefSeq) coatomer subunit zeta-1-like	--	[U]	Intracellular trafficking, secretion, and vesicular transport	--	Coatomer subunit zeta-2 OS=Oryza sativa subsp. japonica OX=39947 GN=COPZ2 PE=2 SV=1	U	Intracellular trafficking, secretion, and vesicular transport	transcription factor TCP13-like [Asparagus officinalis]	biological process: localization (GO:0051179)
Asparagus_officinalis_newGene_12516	--	0.847877	16	1.06762	23	2.56362	54	4.09528	72	2.93444	53	0.442604	10	0.000427737	-1.8505	down	--	--	--	K12456|2.4705e-21|pda:103720702|K12456 anaphase-promoting complex subunit 13 | (RefSeq) anaphase-promoting complex subunit 13	Ubiquitin mediated proteolysis (ko04120)	--	--	--	Anaphase-promoting complex subunit 13 OS=Arabidopsis thaliana OX=3702 GN=APC13 PE=1 SV=1	S	Function unknown	anaphase-promoting complex subunit 13 [Asparagus officinalis]	--
Asparagus_officinalis_newGene_12597	--	1.926	47	2.15813	59	14.6085	399	13.1941	316	16.076	379	1.95328	50	1.3322e-25	-2.79264	down	[C]	Energy production and conversion	Molecular Function: fatty-acyl-CoA binding (GO:0000062);; Molecular Function: acyl-CoA dehydrogenase activity (GO:0003995);; Molecular Function: iron ion binding (GO:0005506);; Cellular Component: peroxisome (GO:0005777);; Molecular Function: electron carrier activity (GO:0009055);; Cellular Component: chloroplast thylakoid membrane (GO:0009535);; Cellular Component: integral component of membran…	--	--	--	--	Rubredoxin	--	C	Energy production and conversion	uncharacterized protein A4U43_C07F10770 [Asparagus officinalis]	molecular function: binding (GO:0005488);; biological process: metabolic process (GO:0008152);; biological process: single-organism process (GO:0044699);; molecular function: catalytic activity (GO:0003824);; cellular component: cell (GO:0005623);; cellular component: organelle (GO:0043226);; cellular component: cell part (GO:0044464);; molecular function: electron carrier activity (GO:0009055);;…
Asparagus_officinalis_newGene_12643	--	6.22468	261	7.1525	331	2.77424	128	2.33819	99	3.04038	106	5.95979	256	8.88094e-08	1.32799	up	[IR]	Lipid transport and metabolism;; General function prediction only	--	--	--	--	--	GDSL-like Lipase/Acylhydrolase	GDSL esterase/lipase At3g62280 OS=Arabidopsis thaliana OX=3702 GN=At3g62280 PE=2 SV=1	S	Function unknown	GDSL esterase/lipase LIP-4-like [Asparagus officinalis]	--
Asparagus_officinalis_newGene_12664	--	0.102585	9	0.042994	4	0.812208	76	1.17498	99	0.884172	72	0.080457	7	1.51634e-09	-3.46746	down	--	--	--	--	--	[R]	General function prediction only	--	Retrovirus-related Pol polyprotein from transposon TNT 1-94 OS=Nicotiana tabacum OX=4097 PE=2 SV=1	L	Replication, recombination and repair	unnamed protein product [Coffea canephora]	--
Asparagus_officinalis_newGene_12717	--	50.7731	1428	60.5798	1913	0.277467	14	1.1576	41	1.96497	60	97.2261	2792	1.57884e-23	5.50795	up	[T]	Signal transduction mechanisms	--	--	--	--	--	Universal stress protein family	Universal stress protein A-like protein OS=Arabidopsis thaliana OX=3702 GN=At3g01520 PE=1 SV=2	S	Function unknown	universal stress protein A-like protein [Asparagus officinalis]	--
Asparagus_officinalis_newGene_12829	--	3.46264	238	3.86159	291	10.7027	827	10.7497	744	8.91006	596	4.6283	348	7.38581e-05	-1.26069	down	--	--	Molecular Function: DNA binding (GO:0003677);;	--	--	[K]	Transcription	Myb-like DNA-binding domain;; Myb-like DNA-binding domain;; Myb-like DNA-binding domain	Myb-related protein P OS=Zea mays OX=4577 GN=P PE=2 SV=1	K	Transcription	uncharacterized protein A4U43_C07F13300 [Asparagus officinalis]	molecular function: binding (GO:0005488)
Asparagus_officinalis_newGene_12874	--	0.342861	11	0.489813	17	2.44236	80	1.55539	47	2.05697	59	0	0	0.00742776	-2.50733	down	--	--	--	--	--	--	--	--	--	--	--	--	--
Asparagus_officinalis_newGene_12920	--	2.15845	91	5.84173	276	1.08355	52	1.11574	48	1.89471	79	3.74677	166	0.00619778	1.48844	up	--	--	--	--	--	--	--	--	--	--	--	--	--
Asparagus_officinalis_newGene_12921	--	422.536	8308	434.478	9540	43.6523	971	41.7529	709	39.6819	763	262.678	5418	2.52874e-66	3.20285	up	--	--	Biological Process: response to stress (GO:0006950);;	--	--	--	--	Late embryogenesis abundant protein	Late embryogenis abundant protein 41 OS=Arabidopsis thaliana OX=3702 GN=LEA41 PE=2 SV=1	S	Function unknown	uncharacterized protein A4U43_C07F14020 [Asparagus officinalis]	biological process: response to stimulus (GO:0050896)
Asparagus_officinalis_newGene_12931	--	26.2004	249	45.082	480	12.0216	129	9.39959	91	10.5926	99	62.9494	627	1.14526e-05	2.07833	up	--	--	--	K09286|5.33785e-07|gmx:100819416|K09286 EREBP-like factor | (RefSeq) EBP; ERF protein	--	--	--	--	--	K	Transcription	uncharacterized protein A4U43_C07F14100 [Asparagus officinalis]	--
Asparagus_officinalis_newGene_12963	--	3.7781	104	3.63757	112	0.307451	10	0.55113	16	0.677114	19	8.47136	243	3.79247e-07	3.22432	up	--	--	--	--	--	--	--	--	--	--	--	RNA polymerase II C-terminal domain phosphatase-like 4 [Asparagus officinalis]	--
Asparagus_officinalis_newGene_12992	--	2.80148	159	3.87082	196	4.05148	270	6.30472	362	5.37423	295	2.1238	96	0.000621512	-1.07847	down	--	--	Cellular Component: mitochondrion (GO:0005739);;	--	--	--	--	APO RNA-binding	APO protein 4, mitochondrial OS=Arabidopsis thaliana OX=3702 GN=APO4 PE=2 SV=2	S	Function unknown	APO protein 4, mitochondrial-like [Asparagus officinalis]	cellular component: cell (GO:0005623);; cellular component: organelle (GO:0043226);; cellular component: cell part (GO:0044464)
Asparagus_officinalis_newGene_13119	--	4.07876	74	6.97677	142	1.95805	41	1.9996	37	2.09956	38	8.14762	155	0.00109424	1.64941	up	--	--	Biological Process: sodium ion transport (GO:0006814);; Molecular Function: solute:proton antiporter activity (GO:0015299);; Cellular Component: membrane (GO:0016020);; Cellular Component: cell part (GO:0044464);; Biological Process: monovalent inorganic cation homeostasis (GO:0055067);; Biological Process: inorganic cation transmembrane transport (GO:0098662);;	--	--	[P]	Inorganic ion transport and metabolism	--	Sodium/hydrogen exchanger 2 OS=Arabidopsis thaliana OX=3702 GN=NHX2 PE=2 SV=2	P	Inorganic ion transport and metabolism	sodium/hydrogen exchanger 2-like [Asparagus officinalis]	biological process: localization (GO:0051179);; biological process: single-organism process (GO:0044699);; molecular function: transporter activity (GO:0005215);; cellular component: membrane (GO:0016020);; cellular component: cell part (GO:0044464);; biological process: biological regulation (GO:0065007)
Asparagus_officinalis_newGene_13126	--	45.4381	1788	68.009	3001	15.1216	673	13.0765	524	17.017	655	76.1025	3144	3.70081e-10	2.09001	up	--	--	--	--	--	--	--	Cysteine-rich TM module stress tolerance	--	--	--	--	--
Asparagus_officinalis_newGene_13254	--	0.426553	29	1.2156	92	4.92098	308	3.83309	212	3.32881	196	0.994277	71	0.000367027	-1.82228	down	[H]	Coenzyme transport and metabolism	Molecular Function: ATP binding (GO:0005524);; Cellular Component: chloroplast (GO:0009507);; Biological Process: photosynthesis (GO:0015979);; Biological Process: chlorophyll biosynthetic process (GO:0015995);; Molecular Function: magnesium chelatase activity (GO:0016851);;	K03404|1.045e-10|bdi:100824575|K03404 magnesium chelatase subunit D [EC:6.6.1.1] | (RefSeq) magnesium-chelatase subunit ChlD, chloroplastic	Porphyrin and chlorophyll metabolism (ko00860)	--	--	--	Magnesium-chelatase subunit ChlD, chloroplastic OS=Pisum sativum OX=3888 GN=CHLD PE=2 SV=1	H	Coenzyme transport and metabolism	magnesium-chelatase subunit ChlD, chloroplastic isoform X2 [Sorghum bicolor]	molecular function: binding (GO:0005488);; cellular component: cell (GO:0005623);; cellular component: organelle (GO:0043226);; cellular component: cell part (GO:0044464);; biological process: metabolic process (GO:0008152);; biological process: cellular process (GO:0009987);; biological process: single-organism process (GO:0044699);; molecular function: catalytic activity (GO:0003824)
Asparagus_officinalis_newGene_13293	--	0.453083	18	0	0	3.58429	160	1.05051	42	2.37412	92	0.121332	5	0.00206109	-3.12593	down	[O]	Posttranslational modification, protein turnover, chaperones	Molecular Function: glutathione transferase activity (GO:0004364);; Cellular Component: cytoplasm (GO:0005737);; Biological Process: glutathione metabolic process (GO:0006749);; Biological Process: toxin catabolic process (GO:0009407);;	K00799|2.14384e-76|pda:103721793|K00799 glutathione S-transferase [EC:2.5.1.18] | (RefSeq) glutathione transferase GST 23-like	--	[O]	Posttranslational modification, protein turnover, chaperones	Glutathione S-transferase, N-terminal domain;; Glutathione S-transferase, N-terminal domain;; Glutathione S-transferase, N-terminal domain	Glutathione transferase GST 23 OS=Zea mays OX=4577 PE=2 SV=1	O	Posttranslational modification, protein turnover, chaperones	uncharacterized protein A4U43_C07F17360 [Asparagus officinalis]	molecular function: catalytic activity (GO:0003824);; cellular component: cell (GO:0005623);; cellular component: cell part (GO:0044464);; biological process: metabolic process (GO:0008152);; biological process: cellular process (GO:0009987);; biological process: single-organism process (GO:0044699);; biological process: response to stimulus (GO:0050896);; biological process: detoxification (GO:0…
Asparagus_officinalis_newGene_1332	--	0.136147	7	0	0	1.85823	87	0.847723	41	1.80703	83	0.081094	4	1.24834e-05	-3.78146	down	--	--	--	K18810|7.75621e-119|pda:103710999|K18810 cyclin D1/2/4, plant | (RefSeq) cyclin-D4-1-like	--	[D]	Cell cycle control, cell division, chromosome partitioning	Cyclin, N-terminal domain;; Cyclin, C-terminal domain	Cyclin-D4-1 OS=Oryza sativa subsp. japonica OX=39947 GN=CYCD4-1 PE=2 SV=2	D	Cell cycle control, cell division, chromosome partitioning	uncharacterized protein A4U43_C03F18890 [Asparagus officinalis]	--
Asparagus_officinalis_newGene_13360	--	27.1021	731	42.7393	1292	0.295292	10	3.11842	86	1.09469	29	106.011	3000	7.75313e-11	4.95396	up	--	--	Molecular Function: aspartic-type endopeptidase activity (GO:0004190);; Biological Process: proteolysis (GO:0006508);; Biological Process: protein catabolic process (GO:0030163);;	--	--	[O]	Posttranslational modification, protein turnover, chaperones	Xylanase inhibitor C-terminal	Basic 7S globulin OS=Glycine max OX=3847 GN=BG PE=1 SV=2	O	Posttranslational modification, protein turnover, chaperones	uncharacterized protein A4U43_C07F18170 [Asparagus officinalis]	biological process: metabolic process (GO:0008152);; molecular function: catalytic activity (GO:0003824)
Asparagus_officinalis_newGene_13376	--	21.7471	1682	16.951	1499	44.1013	3642	56.6972	4102	56.725	3569	10.7795	817	2.2089e-10	-1.53901	down	[R]	General function prediction only	Molecular Function: catalytic activity (GO:0003824);; Biological Process: metabolic process (GO:0008152);;	--	--	[EH]	Amino acid transport and metabolism;; Coenzyme transport and metabolism	Probable molybdopterin binding domain;; Phosphoadenosine phosphosulfate reductase family;; Phosphoadenosine phosphosulfate reductase family	--	P	Inorganic ion transport and metabolism	uncharacterized protein A4U43_C07F18370 [Asparagus officinalis]	molecular function: catalytic activity (GO:0003824);; biological process: metabolic process (GO:0008152)
Asparagus_officinalis_newGene_13393	--	3.57749	253	4.43976	339	8.07639	640	8.3892	561	4.75343	314	2.09101	139	0.00566334	-1.07577	down	[P]	Inorganic ion transport and metabolism	Cellular Component: membrane (GO:0016020);;	K02575|1.28886e-98|bdi:100826356|K02575 MFS transporter, NNP family, nitrate/nitrite transporter | (RefSeq) high-affinity nitrate transporter 2.1-like	Nitrogen metabolism (ko00910)	--	--	--	High-affinity nitrate transporter 2.2 OS=Oryza sativa subsp. japonica OX=39947 GN=NRT2.2 PE=1 SV=1	P	Inorganic ion transport and metabolism	high-affinity nitrate transporter 2.1-like isoform X2 [Asparagus officinalis]	cellular component: membrane (GO:0016020)
Asparagus_officinalis_newGene_13465	--	4.01562	60	8.28825	137	0	0	0.392797	6	0.186887	3	12.1205	189	1.59695e-08	4.84791	up	[GEPR]	Carbohydrate transport and metabolism;; Amino acid transport and metabolism;; Inorganic ion transport and metabolism;; General function prediction only	Molecular Function: inorganic phosphate transmembrane transporter activity (GO:0005315);; Cellular Component: integral component of plasma membrane (GO:0005887);; Biological Process: phosphate ion transport (GO:0006817);; Molecular Function: symporter activity (GO:0015293);; Molecular Function: substrate-specific transmembrane transporter activity (GO:0022891);; Biological Process: transmembrane …	K08176|1.11233e-46|thj:104827377|K08176 MFS transporter, PHS family, inorganic phosphate transporter | (RefSeq) inorganic phosphate transporter 1-1	--	[P]	Inorganic ion transport and metabolism	--	Probable inorganic phosphate transporter 1-12 OS=Oryza sativa subsp. japonica OX=39947 GN=PHT1-12 PE=2 SV=1	G	Carbohydrate transport and metabolism	PREDICTED: inorganic phosphate transporter 1-1 [Tarenaya hassleriana]	biological process: localization (GO:0051179);; molecular function: transporter activity (GO:0005215);; cellular component: cell (GO:0005623);; cellular component: membrane (GO:0016020);; cellular component: membrane part (GO:0044425);; cellular component: cell part (GO:0044464)
Asparagus_officinalis_newGene_13467	--	7.11818	429	3.65464	260	2.5632	142	3.12127	183	2.79273	191	5.17433	365	0.00731809	1.01431	up	--	--	Biological Process: amino acid transmembrane transport (GO:0003333);; Cellular Component: plasma membrane (GO:0005886);; Molecular Function: amino acid transmembrane transporter activity (GO:0015171);; Cellular Component: integral component of membrane (GO:0016021);;	--	--	[E]	Amino acid transport and metabolism	Transmembrane amino acid transporter protein;; ADP-ribosylation factor family	Amino acid permease 1 OS=Arabidopsis thaliana OX=3702 GN=AAP1 PE=1 SV=1	E	Amino acid transport and metabolism	uncharacterized protein A4U43_C01F21510 [Asparagus officinalis]	biological process: single-organism process (GO:0044699);; biological process: localization (GO:0051179);; cellular component: cell (GO:0005623);; cellular component: membrane (GO:0016020);; cellular component: cell part (GO:0044464);; molecular function: transporter activity (GO:0005215);; cellular component: membrane part (GO:0044425)
Asparagus_officinalis_newGene_13475	--	42.2669	719	49.8482	921	11.4546	218	11.5581	195	11.1743	206	44.9296	777	4.45643e-20	1.94758	up	--	--	--	--	--	--	--	--	--	--	--	--	--
Asparagus_officinalis_newGene_13547	--	19.6092	541	26.7686	832	7.04012	212	7.40058	212	9.91063	259	42.1621	1240	1.22246e-05	1.93196	up	--	--	Biological Process: mRNA splicing, via spliceosome (GO:0000398);; Cellular Component: nucleus (GO:0005634);; Cellular Component: cytoplasm (GO:0005737);; Biological Process: cellular protein modification process (GO:0006464);; Molecular Function: zinc ion binding (GO:0008270);; Molecular Function: protein tag (GO:0031386);;	K13113|3.0929e-20|mdm:103422995|K13113 ubiquitin-like protein 5 | (RefSeq) ubiquitin-like protein 5	--	[O]	Posttranslational modification, protein turnover, chaperones	--	Ubiquitin-like protein 5 OS=Arabidopsis thaliana OX=3702 GN=UBL5 PE=3 SV=1	O	Posttranslational modification, protein turnover, chaperones	uncharacterized protein A4U43_C07F20480 [Asparagus officinalis]	biological process: metabolic process (GO:0008152);; biological process: cellular process (GO:0009987);; cellular component: cell (GO:0005623);; cellular component: organelle (GO:0043226);; cellular component: cell part (GO:0044464);; molecular function: binding (GO:0005488);; molecular function: protein tag (GO:0031386)
Asparagus_officinalis_newGene_13625	--	7.34372	239	17.8171	649	1.13679	42	0.846825	28	1.3714	44	13.0973	447	1.06355e-13	3.43982	up	[T]	Signal transduction mechanisms	Molecular Function: magnesium ion binding (GO:0000287);; Molecular Function: pyruvate kinase activity (GO:0004743);; Biological Process: glycolytic process (GO:0006096);; Molecular Function: kinase activity (GO:0016301);; Molecular Function: potassium ion binding (GO:0030955);;	K00873|0|vvi:100267318|K00873 pyruvate kinase [EC:2.7.1.40] | (RefSeq) pyruvate kinase	Glycolysis / Gluconeogenesis (ko00010);; Purine metabolism (ko00230);; Pyruvate metabolism (ko00620);; Carbon metabolism (ko01200);; Biosynthesis of amino acids (ko01230)	[G]	Carbohydrate transport and metabolism	Pyruvate kinase, barrel domain	Pyruvate kinase, cytosolic isozyme OS=Solanum tuberosum OX=4113 PE=2 SV=1	G	Carbohydrate transport and metabolism	pyruvate kinase, cytosolic isozyme [Asparagus officinalis]	molecular function: binding (GO:0005488);; molecular function: catalytic activity (GO:0003824);; biological process: metabolic process (GO:0008152);; biological process: cellular process (GO:0009987);; biological process: single-organism process (GO:0044699)
Asparagus_officinalis_newGene_13626	--	3.53995	73	12.6161	290	0.247837	6	0.190835	4	0.796569	16	9.16639	197	2.04792e-08	4.0793	up	--	--	Molecular Function: magnesium ion binding (GO:0000287);; Molecular Function: pyruvate kinase activity (GO:0004743);; Biological Process: glycolytic process (GO:0006096);; Molecular Function: kinase activity (GO:0016301);; Molecular Function: potassium ion binding (GO:0030955);;	K00873|2.85084e-46|mus:103998788|K00873 pyruvate kinase [EC:2.7.1.40] | (RefSeq) pyruvate kinase, cytosolic isozyme	Glycolysis / Gluconeogenesis (ko00010);; Purine metabolism (ko00230);; Pyruvate metabolism (ko00620);; Carbon metabolism (ko01200);; Biosynthesis of amino acids (ko01230)	[G]	Carbohydrate transport and metabolism	Pyruvate kinase, alpha/beta domain	Pyruvate kinase, cytosolic isozyme OS=Solanum tuberosum OX=4113 PE=2 SV=1	G	Carbohydrate transport and metabolism	Pyruvate kinase [Zea mays]	molecular function: binding (GO:0005488);; molecular function: catalytic activity (GO:0003824);; biological process: metabolic process (GO:0008152);; biological process: cellular process (GO:0009987);; biological process: single-organism process (GO:0044699)
Asparagus_officinalis_newGene_13630	--	0.114833	6	0.030063	2	11.3824	689	7.1161	393	6.52598	337	0.17457	11	4.16811e-25	-5.8707	down	[Q]	Secondary metabolites biosynthesis, transport and catabolism	Molecular Function: diacylglycerol O-acyltransferase activity (GO:0004144);; Cellular Component: plasma membrane (GO:0005886);; Biological Process: triglyceride biosynthetic process (GO:0019432);; Molecular Function: long-chain-alcohol O-fatty-acyltransferase activity (GO:0047196);;	--	--	--	--	Wax ester synthase-like Acyl-CoA acyltransferase domain;; Protein of unknown function (DUF1298)	O-acyltransferase WSD1 OS=Arabidopsis thaliana OX=3702 GN=WSD1 PE=2 SV=1	S	Function unknown	uncharacterized protein A4U43_C07F21570 [Asparagus officinalis]	molecular function: catalytic activity (GO:0003824);; cellular component: cell (GO:0005623);; cellular component: membrane (GO:0016020);; cellular component: cell part (GO:0044464);; biological process: metabolic process (GO:0008152);; biological process: cellular process (GO:0009987);; biological process: single-organism process (GO:0044699)
Asparagus_officinalis_newGene_13694	--	27.2782	852	49.5459	1734	1.07146	38	2.06488	66	1.43552	44	61.8023	2025	3.15843e-26	4.84484	up	--	--	Cellular Component: integral component of membrane (GO:0016021);;	--	--	--	--	Late embryogenesis abundant protein	NDR1/HIN1-like protein 6 OS=Arabidopsis thaliana OX=3702 GN=NHL6 PE=1 SV=1	S	Function unknown	uncharacterized protein A4U43_C07F22180 [Asparagus officinalis]	cellular component: membrane (GO:0016020);; cellular component: membrane part (GO:0044425)
Asparagus_officinalis_newGene_13730	--	1.54616	130	1.16291	109	2.12594	200	3.38175	287	2.41	197	1.18043	103	0.0024531	-1.00171	down	--	--	--	--	--	--	--	--	--	--	--	uncharacterized protein LOC109825962 isoform X3 [Asparagus officinalis]	--
Asparagus_officinalis_newGene_13796	--	0.974127	95	0.51672	67	1.29865	170	2.70221	193	1.99572	155	0.185571	25	0.00234503	-1.49259	down	--	--	Biological Process: auxin polar transport (GO:0009926);; Biological Process: regulation of organ growth (GO:0046620);;	--	--	--	--	Auxin responsive protein	Auxin-responsive protein SAUR36 OS=Oryza sativa subsp. japonica OX=39947 GN=SAUR39 PE=2 SV=1	S	Function unknown	auxin-responsive protein SAUR64-like [Asparagus officinalis]	biological process: single-organism process (GO:0044699);; biological process: localization (GO:0051179);; biological process: biological regulation (GO:0065007)
Asparagus_officinalis_newGene_13797	--	4.06417	167	2.57202	119	8.73215	406	11.9188	498	12.3909	498	1.2415	54	1.81042e-07	-2.06824	down	--	--	Biological Process: auxin polar transport (GO:0009926);; Biological Process: regulation of organ growth (GO:0046620);;	--	--	--	--	Auxin responsive protein	Auxin-responsive protein SAUR36 OS=Oryza sativa subsp. japonica OX=39947 GN=SAUR39 PE=2 SV=1	S	Function unknown	auxin-responsive protein SAUR64-like [Asparagus officinalis]	biological process: single-organism process (GO:0044699);; biological process: localization (GO:0051179);; biological process: biological regulation (GO:0065007)
Asparagus_officinalis_newGene_13805	--	0.57251	30	1.32073	63	11.788	349	11.3264	289	10.5731	424	0.700532	22	1.65699e-14	-3.19247	down	--	--	--	--	--	[R]	General function prediction only	--	--	L	Replication, recombination and repair	hypothetical protein VITISV_016917 [Vitis vinifera]	--
Asparagus_officinalis_newGene_13809	--	0.136693	2	0	0	62.1792	933	33.3379	450	33.02	429	0	0	7.28409e-29	-8.68755	down	[J]	Translation, ribosomal structure and biogenesis	Cellular Component: thylakoid (GO:0009579);; Cellular Component: integral component of membrane (GO:0016021);;	--	--	--	--	CAAD domains of cyanobacterial aminoacyl-tRNA synthetase	Protein CURVATURE THYLAKOID 1B, chloroplastic OS=Arabidopsis thaliana OX=3702 GN=CURT1B PE=1 SV=2	S	Function unknown	protein CURVATURE THYLAKOID 1B, chloroplastic-like [Asparagus officinalis]	cellular component: cell (GO:0005623);; cellular component: cell part (GO:0044464);; cellular component: membrane (GO:0016020);; cellular component: membrane part (GO:0044425)
Asparagus_officinalis_newGene_13894	--	2.57088	110	5.16489	246	0.099255	5	0.637169	28	0.75132	32	12.0698	538	1.59608e-05	3.49516	up	--	--	--	--	--	--	--	--	--	S	Function unknown	uncharacterized protein A4U43_C07F24330 [Asparagus officinalis]	--
Asparagus_officinalis_newGene_13906	--	1.8824	65	1.83623	71	3.20038	101	4.74598	165	4.23107	113	1.90088	49	0.00812224	-1.04822	down	[E]	Amino acid transport and metabolism	Molecular Function: catalytic activity (GO:0003824);;	K00827|1.16296e-33|mus:103984267|K00827 alanine-glyoxylate transaminase / (R)-3-amino-2-methylpropionate-pyruvate transaminase [EC:2.6.1.44 2.6.1.40] | (RefSeq) alanine--glyoxylate aminotransferase 2 homolog 3, mitochondrial	Alanine, aspartate and glutamate metabolism (ko00250);; Glycine, serine and threonine metabolism (ko00260);; Cysteine and methionine metabolism (ko00270);; Valine, leucine and isoleucine degradation (ko00280)	[E]	Amino acid transport and metabolism	Aminotransferase class-III	Alanine--glyoxylate aminotransferase 2 homolog 2, mitochondrial OS=Arabidopsis thaliana OX=3702 GN=AGT3 PE=1 SV=2	E	Amino acid transport and metabolism	alanine--glyoxylate aminotransferase 2 homolog 3, mitochondrial-like [Asparagus officinalis]	molecular function: catalytic activity (GO:0003824)
Asparagus_officinalis_newGene_13915	--	2.85483	149	3.38437	155	1.09773	66	1.6966	56	2.05476	56	1.73563	74	0.00683217	1.02135	up	[F]	Nucleotide transport and metabolism	Molecular Function: catalytic activity (GO:0003824);; Biological Process: purine ribonucleotide biosynthetic process (GO:0009152);;	K01756|6.61357e-26|vra:106764342|K01756 adenylosuccinate lyase [EC:4.3.2.2] | (RefSeq) adenylosuccinate lyase-like	Purine metabolism (ko00230);; Alanine, aspartate and glutamate metabolism (ko00250)	[F]	Nucleotide transport and metabolism	--	--	F	Nucleotide transport and metabolism	uncharacterized protein LOC109850183 isoform X2 [Asparagus officinalis]	molecular function: catalytic activity (GO:0003824);; biological process: metabolic process (GO:0008152);; biological process: cellular process (GO:0009987);; biological process: single-organism process (GO:0044699)
Asparagus_officinalis_newGene_13959	--	81.6894	3352	101.462	4685	33.4911	1560	29.8263	1250	29.6105	1193	149.284	6453	2.16991e-07	1.87225	up	--	--	Molecular Function: protein domain specific binding (GO:0019904);;	K06630|1.06598e-127|pda:103717965|K06630 14-3-3 protein epsilon | (RefSeq) 14-3-3 protein 6	--	[O]	Posttranslational modification, protein turnover, chaperones	14-3-3 protein	14-3-3-like protein OS=Pisum sativum OX=3888 PE=2 SV=1	T	Signal transduction mechanisms	uncharacterized protein A4U43_C07F24880 [Asparagus officinalis]	molecular function: binding (GO:0005488)
Asparagus_officinalis_newGene_13998	--	38.594	1511	24.3292	1068	13.0033	576	10.9899	438	11.2827	432	18.0649	743	2.03111e-05	1.15962	up	--	--	Cellular Component: cytoplasmic part (GO:0044444);;	K20293|4.09332e-71|pda:103713017|K20293 conserved oligomeric Golgi complex subunit 6 | (RefSeq) conserved oligomeric Golgi complex subunit 6	--	[S]	Function unknown	Conserved oligomeric complex COG6	60S ribosomal protein L19-1 OS=Arabidopsis thaliana OX=3702 GN=RPL19A PE=2 SV=1	U	Intracellular trafficking, secretion, and vesicular transport	uncharacterized protein A4U43_C02F20430 [Asparagus officinalis]	cellular component: cell (GO:0005623);; cellular component: cell part (GO:0044464)
Asparagus_officinalis_newGene_14	--	2.65242	345	2.40979	351	0.959844	141	0.585531	78	1.13747	145	2.93732	401	2.5092e-05	1.57861	up	--	--	--	--	--	[R]	General function prediction only	Domain of unknown function (DUF4283)	--	L	Replication, recombination and repair	uncharacterized protein LOC109829738 [Asparagus officinalis]	--
Asparagus_officinalis_newGene_140	--	0.370459	10	0.534463	17	2.51795	75	2.42554	65	1.56558	41	0.217025	6	5.73993e-05	-2.38159	down	--	--	--	--	--	--	--	--	--	--	--	--	--
Asparagus_officinalis_newGene_14095	--	5.20455	411	8.67735	789	2.04517	188	1.52376	126	1.74728	139	20.4809	1727	5.23788e-06	2.66957	up	[K]	Transcription	--	--	--	[R]	General function prediction only	Leucine rich repeat;; Leucine Rich repeats (2 copies);; Leucine Rich Repeat;; Leucine rich repeat N-terminal domain;; Leucine Rich repeat;; Pentapeptide repeats (8 copies);; Leucine rich repeat;; Leucine Rich repeats (2 copies);; Leucine Rich Repeat;; Leucine Rich repeat	Receptor-like protein EIX2 OS=Solanum lycopersicum OX=4081 GN=EIX2 PE=1 SV=2	S	Function unknown	leucine-rich repeat receptor protein kinase EMS1-like isoform X3 [Asparagus officinalis]	--
Asparagus_officinalis_newGene_14198	--	13.5957	374	15.5208	479	29.8334	927	26.164	737	27.4359	744	11.2915	333	1.22532e-08	-1.03417	down	--	--	--	--	--	--	--	--	--	--	--	uncharacterized protein A4U43_C07F27260 [Asparagus officinalis]	--
Asparagus_officinalis_newGene_14220	--	0	0	0	0	11.0273	121	9.7009	96	3.88884	37	0.692162	8	0.000920574	-3.78055	down	--	--	--	--	--	--	--	ABC-transporter extracellular N-terminal	ABC transporter G family member 45 OS=Oryza sativa subsp. japonica OX=39947 GN=ABCG45 PE=2 SV=2	V	Defense mechanisms	uncharacterized protein A4U43_C07F27370 [Asparagus officinalis]	--
Asparagus_officinalis_newGene_14318	--	51.0847	781	46.398	795	24.4639	423	15.1876	236	20.5173	307	28.8155	463	0.000312811	1.0381	up	--	--	--	--	--	--	--	--	--	--	--	uncharacterized protein A4U43_C07F28040 [Asparagus officinalis]	--
Asparagus_officinalis_newGene_14441	--	2.77524	72	0.553613	16	7.54133	220	5.12484	134	4.63146	117	1.16731	32	0.00317471	-1.86474	down	--	--	Molecular Function: binding (GO:0005488);;	--	--	[R]	General function prediction only	--	--	L	Replication, recombination and repair	uncharacterized protein LOC109834420 isoform X1 [Asparagus officinalis]	molecular function: binding (GO:0005488)
Asparagus_officinalis_newGene_14474	--	4.60252	331	3.9769	322	29.0474	2562	25.4788	1860	21.3164	1647	3.77365	284	1.88402e-38	-2.67938	down	[P]	Inorganic ion transport and metabolism	Cellular Component: integral component of plasma membrane (GO:0005887);; Molecular Function: secondary active sulfate transmembrane transporter activity (GO:0008271);; Cellular Component: chloroplast (GO:0009507);; Biological Process: sulfate transmembrane transport (GO:1902358);;	K17471|0|pda:103719682|K17471 sulfate transporter 3 | (RefSeq) sulfate transporter 3.1-like	--	[P]	Inorganic ion transport and metabolism	Sulfate permease family;; STAS domain;; Sulfate permease family	Sulfate transporter 3.1 OS=Arabidopsis thaliana OX=3702 GN=SULTR3;1 PE=2 SV=1	P	Inorganic ion transport and metabolism	uncharacterized protein A4U43_C03F29290 [Asparagus officinalis]	cellular component: cell (GO:0005623);; cellular component: membrane (GO:0016020);; cellular component: membrane part (GO:0044425);; cellular component: cell part (GO:0044464);; biological process: single-organism process (GO:0044699);; biological process: localization (GO:0051179);; molecular function: transporter activity (GO:0005215);; cellular component: organelle (GO:0043226)
Asparagus_officinalis_newGene_14521	--	0.762149	26	0.498863	19	6.45014	243	5.99217	204	8.17867	267	0.500863	18	8.40703e-23	-3.46178	down	--	--	--	--	--	--	--	--	--	--	--	--	--
Asparagus_officinalis_newGene_14527	--	65.8094	2026	66.13	1978	19.6413	684	25.222	780	27.7639	833	137.714	4402	4.68731e-05	1.88607	up	[QV]	Secondary metabolites biosynthesis, transport and catabolism;; Defense mechanisms	Molecular Function: binding (GO:0005488);; Molecular Function: oxidoreductase activity (GO:0016491);;	--	--	[Q]	Secondary metabolites biosynthesis, transport and catabolism	Cytochrome P450;; Cytochrome P450	Cytochrome P450 81D1 OS=Arabidopsis thaliana OX=3702 GN=CYP81D1 PE=2 SV=1	Q	Secondary metabolites biosynthesis, transport and catabolism	uncharacterized protein A4U43_C07F29950 [Asparagus officinalis]	molecular function: binding (GO:0005488);; molecular function: catalytic activity (GO:0003824)
Asparagus_officinalis_newGene_14544	--	1.50312	64	1.42797	69	3.64636	160	3.40897	132	4.21221	154	0.228948	14	0.00412413	-1.6214	down	[P]	Inorganic ion transport and metabolism	Molecular Function: calcium-transporting ATPase activity (GO:0005388);; Molecular Function: calmodulin binding (GO:0005516);; Molecular Function: ATP binding (GO:0005524);; Cellular Component: integral component of plasma membrane (GO:0005887);; Cellular Component: intracellular membrane-bounded organelle (GO:0043231);; Molecular Function: metal ion binding (GO:0046872);; Biological Process: calc…	K01537|1.55043e-26|pxb:103957625|K01537 Ca2+-transporting ATPase [EC:3.6.3.8] | (RefSeq) calcium-transporting ATPase 4, plasma membrane-type-like	--	[P]	Inorganic ion transport and metabolism	--	Calcium-transporting ATPase 4, plasma membrane-type OS=Arabidopsis thaliana OX=3702 GN=ACA4 PE=1 SV=1	P	Inorganic ion transport and metabolism	SWI/SNF complex subunit SWI3D-like [Asparagus officinalis]	biological process: localization (GO:0051179);; molecular function: catalytic activity (GO:0003824);; molecular function: transporter activity (GO:0005215);; molecular function: binding (GO:0005488);; cellular component: cell (GO:0005623);; cellular component: membrane (GO:0016020);; cellular component: membrane part (GO:0044425);; cellular component: cell part (GO:0044464);; cellular component: …
Asparagus_officinalis_newGene_14603	--	0.733635	78	0.245447	30	5.40055	648	3.42728	370	2.98426	310	0.151385	17	2.00336e-09	-3.30627	down	--	--	Molecular Function: metalloendopeptidase activity (GO:0004222);; Biological Process: proteolysis (GO:0006508);; Biological Process: peptide metabolic process (GO:0006518);; Cellular Component: chloroplast thylakoid (GO:0009534);; Cellular Component: chloroplast envelope (GO:0009941);;	--	--	[O]	Posttranslational modification, protein turnover, chaperones	--	Protein HHL1, chloroplastic OS=Arabidopsis thaliana OX=3702 GN=HHL1 PE=1 SV=1	S	Function unknown	uncharacterized protein A4U43_C04F12630 [Asparagus officinalis]	biological process: metabolic process (GO:0008152);; molecular function: catalytic activity (GO:0003824);; biological process: cellular process (GO:0009987);; cellular component: cell (GO:0005623);; cellular component: organelle (GO:0043226);; cellular component: organelle part (GO:0044422);; cellular component: cell part (GO:0044464)
Asparagus_officinalis_newGene_14773	--	2.84658	139	6.55683	273	1.09021	45	2.35065	95	0.660106	31	15.8742	552	0.000516981	2.41499	up	--	--	Molecular Function: beta-glucosidase activity (GO:0008422);; Biological Process: glycosyl compound metabolic process (GO:1901657);;	--	--	[G]	Carbohydrate transport and metabolism	--	Beta-glucosidase 24 OS=Oryza sativa subsp. japonica OX=39947 GN=BGLU24 PE=2 SV=1	G	Carbohydrate transport and metabolism	protein ALP1-like [Asparagus officinalis]	molecular function: catalytic activity (GO:0003824);; biological process: metabolic process (GO:0008152);; biological process: single-organism process (GO:0044699)
Asparagus_officinalis_newGene_14795	--	7.09518	159	12.1213	304	0.948017	24	0.973567	23	0.458544	10	27.752	650	4.88226e-10	4.12581	up	--	--	Molecular Function: structural constituent of ribosome (GO:0003735);; Biological Process: translation (GO:0006412);; Cellular Component: cytosolic large ribosomal subunit (GO:0022625);;	K02930|3.04516e-22|csv:101212211|K02930 large subunit ribosomal protein L4e | (RefSeq) 60S ribosomal protein L4	Ribosome (ko03010)	[A]	RNA processing and modification	--	60S ribosomal protein L4 OS=Prunus armeniaca OX=36596 GN=RPL4 PE=2 SV=1	J	Translation, ribosomal structure and biogenesis	60S ribosomal protein L4-1-like, partial [Asparagus officinalis]	molecular function: structural molecule activity (GO:0005198);; biological process: metabolic process (GO:0008152);; biological process: cellular process (GO:0009987);; cellular component: cell (GO:0005623);; cellular component: macromolecular complex (GO:0032991);; cellular component: organelle (GO:0043226);; cellular component: organelle part (GO:0044422);; cellular component: cell part (GO:004…
Asparagus_officinalis_newGene_14801	--	24.2834	844	29.3914	1151	11.5374	433	10.8699	371	15.4044	515	33.5094	1133	3.55753e-05	1.23656	up	--	--	--	--	--	--	--	--	--	--	--	uncharacterized protein LOC109820119 [Asparagus officinalis]	--
Asparagus_officinalis_newGene_14806	--	5.09891	117	2.99128	77	0.453175	12	0.321759	8	0	0	2.03203	49	0.000301911	3.20128	up	--	--	--	--	--	--	--	--	--	--	--	--	--
Asparagus_officinalis_newGene_14813	--	8.68983	201	14.5008	378	1.46904	38	3.76165	88	1.6485	37	8.14919	197	2.40583e-05	2.13176	up	--	--	--	--	--	--	--	--	--	--	--	uncharacterized protein A4U43_C07F32450, partial [Asparagus officinalis]	--
Asparagus_officinalis_newGene_14819	--	0.798611	99	0.844371	84	7.4247	842	9.1064	919	6.81605	680	0.284274	46	3.40609e-34	-3.41782	down	--	--	--	--	--	[R]	General function prediction only	PPR repeat;; PPR repeat family;; PPR repeat;; Pentatricopeptide repeat domain;; PPR repeat family;; PPR repeat;; PPR repeat;; Pentatricopeptide repeat domain;; Pentacotripeptide-repeat region of PRORP;; Reverse transcriptase (RNA-dependent DNA polymerase)	Pentatricopeptide repeat-containing protein At2g29760, chloroplastic OS=Arabidopsis thaliana OX=3702 GN=PCMP-H33 PE=2 SV=1	S	Function unknown	uncharacterized protein A4U43_C07F32550 [Asparagus officinalis]	--
Asparagus_officinalis_newGene_14876	--	22.5599	1219	19.2266	1165	8.93986	547	13.1016	720	8.37228	443	32.4574	1841	0.00065943	1.32052	up	[E]	Amino acid transport and metabolism	Molecular Function: 5-methyltetrahydropteroyltriglutamate-homocysteine S-methyltransferase activity (GO:0003871);; Cellular Component: extracellular region (GO:0005576);; Cellular Component: cytosol (GO:0005829);; Molecular Function: zinc ion binding (GO:0008270);; Molecular Function: methionine synthase activity (GO:0008705);; Biological Process: methionine biosynthetic process (GO:0009086);; Bi…	K00549|0|mus:103990917|K00549 5-methyltetrahydropteroyltriglutamate--homocysteine methyltransferase [EC:2.1.1.14] | (RefSeq) 5-methyltetrahydropteroyltriglutamate-- homocysteine methyltransferase 2-like	Cysteine and methionine metabolism (ko00270);; Selenocompound metabolism (ko00450);; Biosynthesis of amino acids (ko01230)	[E]	Amino acid transport and metabolism	Cobalamin-independent synthase, Catalytic domain;; Cobalamin-independent synthase, N-terminal domain	5-methyltetrahydropteroyltriglutamate--homocysteine methyltransferase 2 OS=Oryza sativa subsp. japonica OX=39947 GN=Os12g0624000 PE=2 SV=1	E	Amino acid transport and metabolism	uncharacterized protein A4U43_C07F33400 [Asparagus officinalis]	biological process: metabolic process (GO:0008152);; molecular function: catalytic activity (GO:0003824);; cellular component: extracellular region (GO:0005576);; cellular component: cell (GO:0005623);; cellular component: cell part (GO:0044464);; molecular function: binding (GO:0005488);; biological process: cellular process (GO:0009987);; biological process: single-organism process (GO:0044699)
Asparagus_officinalis_newGene_14877	--	16.7269	434	17.0165	492	7.77744	230	11.469	306	8.85842	223	28.3491	767	0.00536318	1.17328	up	[E]	Amino acid transport and metabolism	Molecular Function: 5-methyltetrahydropteroyltriglutamate-homocysteine S-methyltransferase activity (GO:0003871);; Molecular Function: zinc ion binding (GO:0008270);; Biological Process: methionine biosynthetic process (GO:0009086);; Biological Process: methylation (GO:0032259);;	K00549|5.59335e-152|egu:105035375|K00549 5-methyltetrahydropteroyltriglutamate--homocysteine methyltransferase [EC:2.1.1.14] | (RefSeq) 5-methyltetrahydropteroyltriglutamate--homocysteine methyltransferase 1	Cysteine and methionine metabolism (ko00270);; Selenocompound metabolism (ko00450);; Biosynthesis of amino acids (ko01230)	[E]	Amino acid transport and metabolism	Cobalamin-independent synthase, N-terminal domain	5-methyltetrahydropteroyltriglutamate--homocysteine methyltransferase 2 OS=Oryza sativa subsp. japonica OX=39947 GN=Os12g0624000 PE=2 SV=1	E	Amino acid transport and metabolism	uncharacterized protein A4U43_C07F33400 [Asparagus officinalis]	biological process: metabolic process (GO:0008152);; molecular function: catalytic activity (GO:0003824);; molecular function: binding (GO:0005488);; biological process: cellular process (GO:0009987);; biological process: single-organism process (GO:0044699)
Asparagus_officinalis_newGene_1490	--	1.19536	160	0.817363	100	3.69133	349	2.53785	277	2.59594	284	0.340979	48	0.000210036	-1.57963	down	--	--	--	--	--	--	--	--	--	--	--	--	--
Asparagus_officinalis_newGene_14909	--	0.426105	64	0.759406	73	2.55003	275	1.75422	204	1.3735	144	0.243199	15	0.000298287	-2.02398	down	--	--	--	--	--	--	--	--	--	--	--	uncharacterized protein A4U43_C04F19050 [Asparagus officinalis]	--
Asparagus_officinalis_newGene_1493	--	2.9074	149	1.92953	117	5.75951	372	4.15862	247	5.30227	296	0.468387	29	0.00225381	-1.64872	down	--	--	--	--	--	--	--	--	--	--	--	--	--
Asparagus_officinalis_newGene_14930	--	11.3052	179	9.39107	166	71.7457	1279	64.0194	1026	75.8543	1169	12.8421	213	8.37566e-22	-2.59323	down	--	--	--	--	--	--	--	--	--	S	Function unknown	uncharacterized protein A4U43_C01F21060 [Asparagus officinalis]	--
Asparagus_officinalis_newGene_14957	--	0.687309	25	0.596522	25	4.01552	165	5.18431	191	5.55135	197	0.076738	3	5.72116e-08	-3.30804	down	[X]	Mobilome: prophages, transposons	Molecular Function: metal ion binding (GO:0046872);;	--	--	[R]	General function prediction only	Integrase core domain	Retrovirus-related Pol polyprotein from transposon TNT 1-94 OS=Nicotiana tabacum OX=4097 PE=2 SV=1	S	Function unknown	Retrovirus-related Pol polyprotein from transposon TNT 1-94 [Cajanus cajan]	molecular function: binding (GO:0005488)
Asparagus_officinalis_newGene_14993	--	34.0648	1207	68.3003	2713	3.73921	150	4.41742	160	3.16888	110	129.605	4819	1.13546e-15	4.28739	up	[Q]	Secondary metabolites biosynthesis, transport and catabolism	Molecular Function: beta-carotene 15,15'-monooxygenase activity (GO:0003834);; Biological Process: oxidation-reduction process (GO:0055114);;	K09840|1.54381e-70|pda:103705744|K09840 9-cis-epoxycarotenoid dioxygenase [EC:1.13.11.51] | (RefSeq) 9-cis-epoxycarotenoid dioxygenase, chloroplastic-like	Carotenoid biosynthesis (ko00906)	[Q]	Secondary metabolites biosynthesis, transport and catabolism	Retinal pigment epithelial membrane protein	9-cis-epoxycarotenoid dioxygenase 1, chloroplastic OS=Zea mays OX=4577 GN=VP14 PE=1 SV=2	Q	Secondary metabolites biosynthesis, transport and catabolism	uncharacterized protein A4U43_C07F34200 [Asparagus officinalis]	biological process: metabolic process (GO:0008152);; biological process: single-organism process (GO:0044699);; molecular function: catalytic activity (GO:0003824)
Asparagus_officinalis_newGene_15013	--	18.0092	397	19.4014	480	11.8924	297	9.15898	206	12.3913	267	31.3942	726	0.00952962	1.08379	up	--	--	--	--	--	--	--	--	--	--	--	--	--
Asparagus_officinalis_newGene_15026	--	0.245006	11	0.405684	20	1.91992	75	2.52142	107	4.17296	142	0	0	0.000466868	-3.13777	down	--	--	--	--	--	--	--	--	--	--	--	uncharacterized protein LOC109832271 [Asparagus officinalis]	--
Asparagus_officinalis_newGene_15029	--	37.5414	658	26.72	522	107.782	2128	73.5422	1398	98.5369	1681	21.5089	396	7.80059e-14	-1.7313	down	--	--	--	--	--	[T]	Signal transduction mechanisms	--	BAG family molecular chaperone regulator 3 OS=Arabidopsis thaliana OX=3702 GN=BAG3 PE=1 SV=1	O	Posttranslational modification, protein turnover, chaperones	uncharacterized protein A4U43_C07F34480 [Asparagus officinalis]	--
Asparagus_officinalis_newGene_15078	--	3.00689	91	3.60101	122	11.3834	388	11.4739	352	14.5281	429	1.40829	45	1.63427e-10	-2.20761	down	--	--	Cellular Component: integral component of membrane (GO:0016021);;	--	--	--	--	Bacterial PH domain	--	S	Function unknown	uncharacterized protein LOC109835503 [Asparagus officinalis]	cellular component: membrane (GO:0016020);; cellular component: membrane part (GO:0044425)
Asparagus_officinalis_newGene_15110	--	2.67878	118	2.20114	177	7.31947	293	4.32585	315	4.78182	226	1.75646	86	0.000271389	-1.1566	down	--	--	--	--	--	--	--	--	--	--	--	--	--
Asparagus_officinalis_newGene_15120	--	7.25272	162	7.15519	179	33.2111	835	39.1448	885	32.3359	703	4.72906	111	3.60441e-33	-2.43902	down	--	--	Cellular Component: integral component of plasma membrane (GO:0005887);; Molecular Function: hydrogen-exporting ATPase activity, phosphorylative mechanism (GO:0008553);; Cellular Component: plastid (GO:0009536);; Biological Process: metal ion transport (GO:0030001);; Molecular Function: metal ion binding (GO:0046872);; Biological Process: regulation of intracellular pH (GO:0051453);; Biological P…	--	--	[P]	Inorganic ion transport and metabolism	Heavy-metal-associated domain	Copper-transporting ATPase PAA1, chloroplastic OS=Arabidopsis thaliana OX=3702 GN=PAA1 PE=1 SV=1	P	Inorganic ion transport and metabolism	uncharacterized protein A4U43_C07F35820 [Asparagus officinalis]	cellular component: cell (GO:0005623);; cellular component: membrane (GO:0016020);; cellular component: membrane part (GO:0044425);; cellular component: cell part (GO:0044464);; biological process: single-organism process (GO:0044699);; biological process: localization (GO:0051179);; molecular function: catalytic activity (GO:0003824);; molecular function: transporter activity (GO:0005215);; cell…
Asparagus_officinalis_newGene_15141	--	13.0039	365	15.1292	475	8.22057	261	6.78772	194	7.33043	201	17.0842	503	0.000854816	1.04152	up	--	--	--	--	--	--	--	--	--	S	Function unknown	uncharacterized protein LOC109821532 [Asparagus officinalis]	--
Asparagus_officinalis_newGene_15142	--	26.1095	1204	32.313	1671	12.4695	651	10.9032	512	11.0183	497	48.123	2329	9.24929e-06	1.66711	up	--	--	--	--	--	[K]	Transcription	--	--	S	Function unknown	uncharacterized protein A4U43_C07F36440 [Asparagus officinalis]	--
Asparagus_officinalis_newGene_15145	--	21.2772	1189	15.5212	975	4.52228	287	4.5744	262	6.41129	352	22.7298	1339	5.28343e-10	1.95061	up	--	--	--	--	--	--	--	Protein of unknown function (DUF1677);; Protein of unknown function (DUF1677)	--	S	Function unknown	uncharacterized protein A4U43_C07F36520 [Asparagus officinalis]	--
Asparagus_officinalis_newGene_15148	--	3.59836	203	4.52237	189	9.95547	481	12.9046	615	14.818	650	2.61767	137	2.55761e-11	-1.74309	down	[O]	Posttranslational modification, protein turnover, chaperones	--	--	--	[R]	General function prediction only	Chaperonin 10 Kd subunit;; Antagonist of EGFR signalling, Argos	Retrovirus-related Pol polyprotein from transposon TNT 1-94 OS=Nicotiana tabacum OX=4097 PE=2 SV=1	S	Function unknown	polyprotein, partial [Solanum melongena]	--
Asparagus_officinalis_newGene_15174	--	20.0472	374	37.1521	777	4.27009	90	2.10434	40	2.44761	45	42.8647	839	1.30821e-12	3.44496	up	--	--	--	--	--	--	--	Cysteine-rich TM module stress tolerance	--	--	--	--	--
Asparagus_officinalis_newGene_15196	--	54.1364	1710	39.921	1483	14.1566	509	8.49421	281	15.9308	533	36.9718	1314	9.3079e-09	1.73665	up	--	--	--	--	--	--	--	--	--	--	--	uncharacterized protein A4U43_C01F2330 [Asparagus officinalis]	--
Asparagus_officinalis_newGene_152	--	10.4187	650	19.4861	1105	4.97163	334	5.78754	404	6.31024	350	17.0108	924	3.23953e-05	1.27999	up	[X]	Mobilome: prophages, transposons	Biological Process: macromolecule metabolic process (GO:0043170);; Biological Process: primary metabolic process (GO:0044238);; Molecular Function: metal ion binding (GO:0046872);;	--	--	[R]	General function prediction only	gag-polypeptide of LTR copia-type;; GAG-pre-integrase domain;; Zinc knuckle;; Reverse transcriptase (RNA-dependent DNA polymerase);; Integrase core domain	Retrovirus-related Pol polyprotein from transposon TNT 1-94 OS=Nicotiana tabacum OX=4097 PE=2 SV=1	L	Replication, recombination and repair	PREDICTED: uncharacterized protein LOC108217531 [Daucus carota subsp. sativus]	biological process: metabolic process (GO:0008152);; molecular function: binding (GO:0005488)
Asparagus_officinalis_newGene_15212	--	41.9044	462	35.8752	444	5.23601	66	5.34143	60	7.00953	76	44.461	515	7.29482e-20	2.78841	up	--	--	Cellular Component: cell (GO:0005623);; Biological Process: glycerol ether metabolic process (GO:0006662);; Molecular Function: protein disulfide oxidoreductase activity (GO:0015035);; Biological Process: cell redox homeostasis (GO:0045454);; Biological Process: oxidation-reduction process (GO:0055114);;	K03671|1.60744e-21|egu:105052652|K03671 thioredoxin 1 | (RefSeq) thioredoxin-like protein CXXS1	--	[O]	Posttranslational modification, protein turnover, chaperones	Iodothyronine deiodinase	Thioredoxin-like protein CXXS1 OS=Oryza sativa subsp. japonica OX=39947 GN=Os04g0629500 PE=2 SV=1	O	Posttranslational modification, protein turnover, chaperones	uncharacterized protein A4U43_C07F38000 [Asparagus officinalis]	cellular component: cell (GO:0005623);; biological process: metabolic process (GO:0008152);; biological process: single-organism process (GO:0044699);; molecular function: catalytic activity (GO:0003824);; biological process: cellular process (GO:0009987);; biological process: biological regulation (GO:0065007)
Asparagus_officinalis_newGene_15249	--	71.5069	3761	77.8105	4588	25.6053	1523	26.8509	1436	26.6803	1373	86.4314	4771	5.04888e-12	1.59964	up	--	--	Molecular Function: SNARE binding (GO:0000149);; Molecular Function: SNAP receptor activity (GO:0005484);; Biological Process: exocytosis (GO:0006887);; Biological Process: vesicle fusion (GO:0006906);; Cellular Component: integral component of membrane (GO:0016021);; Cellular Component: SNARE complex (GO:0031201);;	K08511|2.47113e-130|fve:101298668|K08511 vesicle-associated membrane protein 72 | (RefSeq) vesicle-associated membrane protein 722	--	[U]	Intracellular trafficking, secretion, and vesicular transport	Synaptobrevin;; Regulated-SNARE-like domain	Vesicle-associated membrane protein 721 OS=Arabidopsis thaliana OX=3702 GN=VAMP721 PE=2 SV=1	U	Intracellular trafficking, secretion, and vesicular transport	Putative vesicle-associated membrane protein 726 [Apostasia shenzhenica]	molecular function: binding (GO:0005488);; biological process: cellular process (GO:0009987);; biological process: single-organism process (GO:0044699);; biological process: localization (GO:0051179);; biological process: cellular component organization or biogenesis (GO:0071840);; cellular component: membrane (GO:0016020);; cellular component: membrane part (GO:0044425);; cellular component: cel…
Asparagus_officinalis_newGene_15264	--	4.28395	137	2.78859	100	8.25741	297	6.67217	216	6.86394	214	1.52638	51	0.000479818	-1.3535	down	[J]	Translation, ribosomal structure and biogenesis	Molecular Function: structural constituent of ribosome (GO:0003735);; Cellular Component: mitochondrial large ribosomal subunit (GO:0005762);; Biological Process: translation (GO:0006412);;	K02902|3.49496e-57|pda:103696313|K02902 large subunit ribosomal protein L28 | (RefSeq) 54S ribosomal protein L24, mitochondrial-like	Ribosome (ko03010)	[J]	Translation, ribosomal structure and biogenesis	--	--	J	Translation, ribosomal structure and biogenesis	uncharacterized protein A4U43_C07F39030 [Asparagus officinalis]	molecular function: structural molecule activity (GO:0005198);; cellular component: cell (GO:0005623);; cellular component: macromolecular complex (GO:0032991);; cellular component: organelle (GO:0043226);; cellular component: organelle part (GO:0044422);; cellular component: cell part (GO:0044464);; biological process: metabolic process (GO:0008152);; biological process: cellular process (GO:000…
Asparagus_officinalis_newGene_15273	--	26.3929	460	20.5008	405	6.92034	139	6.49368	119	5.98786	105	23.6093	438	1.44058e-12	1.83564	up	--	--	--	--	--	--	--	--	--	--	--	--	--
Asparagus_officinalis_newGene_15276	--	39.9139	971	32.5037	886	0.506184	14	0.832146	21	0.856933	21	123.311	3147	4.13141e-24	6.22915	up	--	--	--	--	--	--	--	--	--	--	--	uncharacterized protein A4U43_C07F39290 [Asparagus officinalis]	--
Asparagus_officinalis_newGene_15310	--	6.40317	64	8.00916	89	35.9879	404	36.8638	372	33.0137	320	4.22506	44	1.37915e-19	-2.4864	down	--	--	--	--	--	--	--	--	--	--	--	--	--
Asparagus_officinalis_newGene_15311	--	1.42557	96	1.25279	94	2.60339	197	3.11824	212	2.32317	152	0.510193	36	0.00125124	-1.34172	down	--	--	--	--	--	--	--	--	--	--	--	--	--
Asparagus_officinalis_newGene_15326	--	1.23346	34	1.09569	34	6.35355	196	2.86411	80	4.28106	114	1.15949	34	0.00010303	-1.86131	down	[IR]	Lipid transport and metabolism;; General function prediction only	Cellular Component: membrane (GO:0016020);; Molecular Function: oxidoreductase activity, acting on CH-OH group of donors (GO:0016614);;	K17756|2.52572e-130|mus:103981272|K17756 long-chain-alcohol oxidase [EC:1.1.3.20] | (RefSeq) long-chain-alcohol oxidase FAO4A	--	--	--	GMC oxidoreductase	Long-chain-alcohol oxidase FAO4A OS=Arabidopsis thaliana OX=3702 GN=FAO4A PE=3 SV=2	E	Amino acid transport and metabolism	uncharacterized protein A4U43_C08F580 [Asparagus officinalis]	cellular component: membrane (GO:0016020);; biological process: metabolic process (GO:0008152);; biological process: single-organism process (GO:0044699);; molecular function: catalytic activity (GO:0003824)
Asparagus_officinalis_newGene_15330	--	15.6892	597	17.7836	757	4.6391	201	4.15789	162	5.54298	207	16.4346	655	1.17003e-13	1.79858	up	--	--	--	--	--	--	--	--	--	--	--	--	--
Asparagus_officinalis_newGene_15333	--	15.7498	1409	14.9497	1971	27.9431	3234	34.5158	3358	27.5892	2759	6.69756	837	7.11091e-06	-1.19359	down	--	--	--	--	--	--	--	Ribosome inactivating protein	--	S	Function unknown	STE20-like serine/threonine-protein kinase [Asparagus officinalis]	--
Asparagus_officinalis_newGene_15352	--	8.94334	768	4.18412	397	26.6125	2534	18.0711	1613	15.4947	1263	3.3465	312	1.9995e-06	-1.85479	down	--	--	Cellular Component: synaptonemal complex (GO:0000795);; Biological Process: reciprocal meiotic recombination (GO:0007131);;	--	--	--	--	Weak chloroplast movement under blue light	Putative WEB family protein At1g65010, chloroplastic OS=Arabidopsis thaliana OX=3702 GN=At1g65010 PE=1 SV=1	S	Function unknown	uncharacterized protein A4U43_C08F1470 [Asparagus officinalis]	cellular component: cell (GO:0005623);; cellular component: membrane-enclosed lumen (GO:0031974);; cellular component: organelle (GO:0043226);; cellular component: organelle part (GO:0044422);; cellular component: cell part (GO:0044464);; biological process: reproduction (GO:0000003);; biological process: metabolic process (GO:0008152);; biological process: cellular process (GO:0009987);; biologi…
Asparagus_officinalis_newGene_15355	--	1.21527	67	0.798922	50	2.35872	147	2.02214	113	2.00502	108	0.368251	22	0.00213225	-1.41576	down	--	--	Cellular Component: synaptonemal complex (GO:0000795);; Biological Process: reciprocal meiotic recombination (GO:0007131);;	--	--	--	--	--	Putative WEB family protein At1g65010, chloroplastic OS=Arabidopsis thaliana OX=3702 GN=At1g65010 PE=1 SV=1	S	Function unknown	uncharacterized protein A4U43_C08F1470 [Asparagus officinalis]	cellular component: cell (GO:0005623);; cellular component: membrane-enclosed lumen (GO:0031974);; cellular component: organelle (GO:0043226);; cellular component: organelle part (GO:0044422);; cellular component: cell part (GO:0044464);; biological process: reproduction (GO:0000003);; biological process: metabolic process (GO:0008152);; biological process: cellular process (GO:0009987);; biologi…
Asparagus_officinalis_newGene_15404	--	55.437	797	160.708	2591	19.4439	317	17.1643	251	13.3714	188	66.5619	870	2.41282e-07	2.37325	up	[G]	Carbohydrate transport and metabolism	Molecular Function: sucrose alpha-glucosidase activity (GO:0004575);; Biological Process: carbohydrate metabolic process (GO:0005975);; Cellular Component: integral component of membrane (GO:0016021);; Molecular Function: transferase activity (GO:0016740);;	K01193|1.03751e-23|cam:101495725|K01193 beta-fructofuranosidase [EC:3.2.1.26] | (RefSeq) acid beta-fructofuranosidase	Galactose metabolism (ko00052);; Starch and sucrose metabolism (ko00500)	[G]	Carbohydrate transport and metabolism	Glycosyl hydrolases family 32 N-terminal domain	Acid beta-fructofuranosidase 3, vacuolar OS=Arabidopsis thaliana OX=3702 GN=BFRUCT3 PE=2 SV=1	G	Carbohydrate transport and metabolism	6(G)-fructosyltransferase-like [Asparagus officinalis]	molecular function: catalytic activity (GO:0003824);; biological process: metabolic process (GO:0008152);; cellular component: membrane (GO:0016020);; cellular component: membrane part (GO:0044425)
Asparagus_officinalis_newGene_15414	--	4.41937	73	10.6712	200	1.66354	33	2.83659	46	4.08091	67	12.5426	215	0.00742961	1.67049	up	--	--	Molecular Function: transporter activity (GO:0005215);; Biological Process: oligopeptide transport (GO:0006857);; Cellular Component: integral component of membrane (GO:0016021);;	K14638|1.13858e-48|sind:105164296|K14638 solute carrier family 15 (peptide/histidine transporter), member 3/4 | (RefSeq) protein NRT1/ PTR FAMILY 6.3-like	--	[E]	Amino acid transport and metabolism	POT family	Protein NRT1/ PTR FAMILY 6.3 OS=Arabidopsis thaliana OX=3702 GN=NPF6.3 PE=1 SV=1	E	Amino acid transport and metabolism	uncharacterized protein A4U43_C08F2420 [Asparagus officinalis]	molecular function: transporter activity (GO:0005215);; biological process: localization (GO:0051179);; cellular component: membrane (GO:0016020);; cellular component: membrane part (GO:0044425)
Asparagus_officinalis_newGene_15441	--	18.5626	179	4.50933	62	1.1172	14	4.15893	44	1.2979	16	10.8848	113	0.00260945	2.10924	up	--	--	Cellular Component: cell (GO:0005623);; Biological Process: cell redox homeostasis (GO:0045454);;	K09527|4.44087e-08|atr:18422460|K09527 DnaJ homolog subfamily C member 7 | (RefSeq) inactive TPR repeat-containing thioredoxin TTL3	--	[O]	Posttranslational modification, protein turnover, chaperones	Thioredoxin	TPR repeat-containing thioredoxin TTL1 OS=Arabidopsis thaliana OX=3702 GN=TTL1 PE=1 SV=1	O	Posttranslational modification, protein turnover, chaperones	TPR repeat-containing thioredoxin TTL1-like [Asparagus officinalis]	cellular component: cell (GO:0005623);; biological process: cellular process (GO:0009987);; biological process: single-organism process (GO:0044699);; biological process: biological regulation (GO:0065007)
Asparagus_officinalis_newGene_15455	--	4.05459	247	6.02094	400	0.62738	45	0.957384	62	0.332328	21	9.31875	601	1.38201e-08	3.20286	up	[K]	Transcription	--	--	--	[R]	General function prediction only	Leucine rich repeat;; Leucine Rich repeats (2 copies);; Leucine Rich Repeat;; Leucine Rich repeat	Probably inactive leucine-rich repeat receptor-like protein kinase At2g25790 OS=Arabidopsis thaliana OX=3702 GN=At2g25790 PE=2 SV=1	S	Function unknown	receptor kinase-like protein Xa21 [Asparagus officinalis]	--
Asparagus_officinalis_newGene_15458	--	0.383682	26	0.614313	46	0.976746	73	1.92612	129	1.49122	96	0.138346	10	0.00223867	-1.86373	down	--	--	--	--	--	--	--	No apical meristem-associated C-terminal domain;; Plant transposon protein;; Plant transposon protein	Glutathione S-transferase T3 OS=Arabidopsis thaliana OX=3702 GN=GSTT3 PE=2 SV=1	S	Function unknown	glutathione S-transferase T3-like [Asparagus officinalis]	--
Asparagus_officinalis_newGene_15462	--	4.18002	391	3.03406	319	9.59659	1015	14.2487	1355	13.2123	1208	1.91293	188	1.2371e-12	-2.02391	down	[K]	Transcription	--	--	--	--	--	Protein tyrosine kinase;; Protein kinase domain;; Leucine Rich repeats (2 copies);; Leucine rich repeat;; Leucine Rich Repeat;; Leucine rich repeat N-terminal domain;; Leucine rich repeat	Probable LRR receptor-like serine/threonine-protein kinase At3g47570 OS=Arabidopsis thaliana OX=3702 GN=At3g47570 PE=2 SV=1	S	Function unknown	probable LRR receptor-like serine/threonine-protein kinase At3g47570 [Asparagus officinalis]	--
Asparagus_officinalis_newGene_15499	--	1.33055	25	1.49894	32	7.13235	137	7.22232	138	6.70388	118	0.715349	15	1.18298e-10	-2.44022	down	--	--	Cellular Component: integral component of membrane (GO:0016021);;	--	--	[R]	General function prediction only	--	--	S	Function unknown	hypothetical protein AXF42_Ash006377 [Apostasia shenzhenica]	cellular component: membrane (GO:0016020);; cellular component: membrane part (GO:0044425)
Asparagus_officinalis_newGene_15518	--	0.827472	19	0.508506	13	13.8116	283	16.0872	269	8.87983	171	0.165761	4	1.88265e-17	-4.22749	down	--	--	--	--	--	[T]	Signal transduction mechanisms	--	BAG family molecular chaperone regulator 2 OS=Arabidopsis thaliana OX=3702 GN=BAG2 PE=1 SV=1	O	Posttranslational modification, protein turnover, chaperones	uncharacterized protein A4U43_C01F17490 [Asparagus officinalis]	--
Asparagus_officinalis_newGene_15529	--	2.95354	67	1.86754	48	7.21513	185	6.20423	143	6.45838	144	1.06615	26	1.22268e-05	-1.74683	down	--	--	--	--	--	--	--	--	--	--	--	--	--
Asparagus_officinalis_newGene_15530	--	7.56728	115	7.49145	128	19.7274	338	17.3703	268	14.623	217	2.3331	38	0.000397077	-1.57486	down	--	--	Cellular Component: nucleus (GO:0005634);; Biological Process: regulation of transcription, DNA-templated (GO:0006355);; Molecular Function: lipid binding (GO:0008289);; Molecular Function: sequence-specific DNA binding (GO:0043565);;	K09338|3.07956e-95|nnu:104596153|K09338 homeobox-leucine zipper protein | (RefSeq) homeobox-leucine zipper protein ANTHOCYANINLESS 2	--	--	--	Homeobox domain	Homeobox-leucine zipper protein ANTHOCYANINLESS 2 OS=Arabidopsis thaliana OX=3702 GN=ANL2 PE=2 SV=1	K	Transcription	uncharacterized protein A4U43_C08F3960 [Asparagus officinalis]	cellular component: cell (GO:0005623);; cellular component: organelle (GO:0043226);; cellular component: cell part (GO:0044464);; biological process: biological regulation (GO:0065007);; molecular function: binding (GO:0005488)
Asparagus_officinalis_newGene_15531	--	8.19974	486	8.29905	551	18.2443	1221	19.4597	1171	20.0141	1158	4.52506	281	1.09346e-11	-1.46664	down	--	--	Cellular Component: nucleus (GO:0005634);; Biological Process: regulation of transcription, DNA-templated (GO:0006355);; Molecular Function: lipid binding (GO:0008289);; Molecular Function: sequence-specific DNA binding (GO:0043565);;	K09338|0|pda:103714151|K09338 homeobox-leucine zipper protein | (RefSeq) homeobox-leucine zipper protein ROC5	--	--	--	START domain	Homeobox-leucine zipper protein HDG1 OS=Arabidopsis thaliana OX=3702 GN=HDG1 PE=2 SV=1	K	Transcription	uncharacterized protein A4U43_C08F3970 [Asparagus officinalis]	cellular component: cell (GO:0005623);; cellular component: organelle (GO:0043226);; cellular component: cell part (GO:0044464);; biological process: biological regulation (GO:0065007);; molecular function: binding (GO:0005488)
Asparagus_officinalis_newGene_15535	--	6.31918	220	6.96847	272	1.29585	51	1.7498	62	2.1769	74	20.1137	734	1.48477e-05	2.66273	up	--	--	Molecular Function: transcription factor activity, sequence-specific DNA binding (GO:0003700);; Cellular Component: nucleus (GO:0005634);; Molecular Function: sequence-specific DNA binding (GO:0043565);; Biological Process: negative regulation of transcription, DNA-templated (GO:0045892);;	K09419|2.50487e-58|egu:105054117|K09419 heat shock transcription factor, other eukaryote | (RefSeq) heat stress transcription factor B-2c	--	[K]	Transcription	HSF-type DNA-binding	Heat stress transcription factor B-2b OS=Oryza sativa subsp. japonica OX=39947 GN=HSFB2B PE=2 SV=1	K	Transcription	uncharacterized protein A4U43_C08F4040 [Asparagus officinalis]	biological process: biological regulation (GO:0065007);; molecular function: nucleic acid binding transcription factor activity (GO:0001071);; cellular component: cell (GO:0005623);; cellular component: organelle (GO:0043226);; cellular component: cell part (GO:0044464);; molecular function: binding (GO:0005488)
Asparagus_officinalis_newGene_15545	--	1.52277	101	1.29051	96	0.625816	47	0.795688	54	0.540954	35	1.84982	128	0.00559261	1.24951	up	--	--	--	--	--	--	--	--	--	--	--	--	--
Asparagus_officinalis_newGene_15558	--	1.01556	24	1.14628	39	3.29208	77	3.13321	69	3.28344	69	0.188857	7	0.00986692	-1.62105	down	--	--	--	--	--	--	--	--	CRS2-associated factor 1, mitochondrial OS=Oryza sativa subsp. japonica OX=39947 GN=Os08g0174900 PE=3 SV=1	--	--	uncharacterized protein A4U43_C08F4370 [Asparagus officinalis]	--
Asparagus_officinalis_newGene_1556	--	0.257488	10	0.050068	3	3.23083	142	2.9684	118	2.84968	109	0.303342	13	2.5414e-09	-3.59152	down	[C]	Energy production and conversion	Biological Process: cytokinin metabolic process (GO:0009690);; Cellular Component: integral component of membrane (GO:0016021);; Molecular Function: oxidoreductase activity, acting on CH-OH group of donors (GO:0016614);; Molecular Function: cytokinin dehydrogenase activity (GO:0019139);; Molecular Function: flavin adenine dinucleotide binding (GO:0050660);; Biological Process: oxidation-reduction…	K00279|0|pda:103712017|K00279 cytokinin dehydrogenase [EC:1.5.99.12] | (RefSeq) cytokinin dehydrogenase 5-like	Zeatin biosynthesis (ko00908)	[C]	Energy production and conversion	Cytokinin dehydrogenase 1, FAD and cytokinin binding;; FAD binding domain	Cytokinin dehydrogenase 5 OS=Arabidopsis thaliana OX=3702 GN=CKX5 PE=2 SV=1	C	Energy production and conversion	uncharacterized protein A4U43_C03F21070 [Asparagus officinalis]	biological process: metabolic process (GO:0008152);; biological process: cellular process (GO:0009987);; biological process: biological regulation (GO:0065007);; cellular component: membrane (GO:0016020);; cellular component: membrane part (GO:0044425);; biological process: single-organism process (GO:0044699);; molecular function: catalytic activity (GO:0003824);; molecular function: binding (GO…
Asparagus_officinalis_newGene_15566	--	65.2473	710	23.1633	298	155.512	1905	136.065	1504	158.625	1765	18.1414	208	1.11715e-06	-2.08657	down	--	--	Biological Process: lipid metabolic process (GO:0006629);; Molecular Function: phosphoric diester hydrolase activity (GO:0008081);;	--	--	[T]	Signal transduction mechanisms	--	--	O	Posttranslational modification, protein turnover, chaperones	PI-PLC X-box domain-containing protein DDB_G0293730 [Eutrema salsugineum]	biological process: metabolic process (GO:0008152);; biological process: single-organism process (GO:0044699);; molecular function: catalytic activity (GO:0003824)
Asparagus_officinalis_newGene_15614	--	12.3348	165	44.1143	657	2.79206	43	4.54149	62	2.86433	38	63.9242	892	7.52819e-08	3.44195	up	--	--	--	--	--	--	--	--	--	--	--	--	--
Asparagus_officinalis_newGene_1562	--	10.105	397	7.87478	341	2.38601	106	2.20728	90	2.69716	100	5.96827	249	5.41766e-12	1.69744	up	--	--	--	K18211|2.5022e-96|egu:105058104|K18211 synaptosomal-associated protein 25 | (RefSeq) SNAP25 homologous protein SNAP33	--	[U]	Intracellular trafficking, secretion, and vesicular transport	--	SNAP25 homologous protein SNAP33 OS=Arabidopsis thaliana OX=3702 GN=SNAP33 PE=1 SV=1	U	Intracellular trafficking, secretion, and vesicular transport	SNAP25 homologous protein SNAP33-like [Asparagus officinalis]	--
Asparagus_officinalis_newGene_15728	--	1.19777	51	2.07125	99	0.027572	2	0.093299	5	0	0	1.93506	87	2.41205e-08	4.57995	up	--	--	--	--	--	--	--	--	--	--	--	--	--
Asparagus_officinalis_newGene_15737	--	1.90097	72	4.97039	216	0	0	0.081717	4	0.069251	3	7.07787	267	8.37346e-12	5.66206	up	--	--	Biological Process: formation of translation preinitiation complex (GO:0001731);; Molecular Function: translation initiation factor activity (GO:0003743);; Cellular Component: mitochondrion (GO:0005739);; Cellular Component: eukaryotic translation initiation factor 3 complex (GO:0005852);; Biological Process: regulation of translational initiation (GO:0006446);; Cellular Component: eukaryotic 43S…	K03252|8.76166e-32|egu:105050769|K03252 translation initiation factor 3 subunit C | (RefSeq) eukaryotic translation initiation factor 3 subunit C	RNA transport (ko03013)	[J]	Translation, ribosomal structure and biogenesis	Eukaryotic translation initiation factor 3 subunit 8 N-terminus	Eukaryotic translation initiation factor 3 subunit C OS=Medicago truncatula OX=3880 GN=TIF3C1 PE=2 SV=1	J	Translation, ribosomal structure and biogenesis	uncharacterized protein A4U43_C08F6660 [Asparagus officinalis]	biological process: cellular process (GO:0009987);; biological process: cellular component organization or biogenesis (GO:0071840);; biological process: metabolic process (GO:0008152);; molecular function: binding (GO:0005488);; cellular component: cell (GO:0005623);; cellular component: organelle (GO:0043226);; cellular component: cell part (GO:0044464);; cellular component: macromolecular compl…
Asparagus_officinalis_newGene_15755	--	0.107446	23	0.591065	143	1.53191	359	1.18797	258	1.26524	264	0.310039	70	0.00310762	-1.82964	down	--	--	--	--	--	--	--	--	--	--	--	uncharacterized protein A4U43_C01F22140 [Asparagus officinalis]	--
Asparagus_officinalis_newGene_15776	--	9.65994	266	13.2129	407	2.5694	80	2.09825	59	2.50168	68	26.0208	751	1.26203e-07	2.75625	up	--	--	--	--	--	--	--	--	--	S	Function unknown	uncharacterized protein A4U43_C08F7010 [Asparagus officinalis]	--
Asparagus_officinalis_newGene_15785	--	0.847154	45	2.7895	160	0.263392	19	0	0	0.278908	10	3.61552	187	0.0009233	3.29429	up	--	--	--	--	--	--	--	--	--	--	--	--	--
Asparagus_officinalis_newGene_15793	--	9.35142	127	11.4035	174	1.83691	29	3.66189	51	2.67835	36	17.8384	255	2.58074e-05	2.2141	up	--	--	--	--	--	--	--	Plastocyanin-like domain	Cucumber peeling cupredoxin OS=Cucumis sativus OX=3659 PE=1 SV=3	S	Function unknown	uncharacterized protein A4U43_C08F7240 [Asparagus officinalis]	--
Asparagus_officinalis_newGene_15795	--	4.14725	266	2.77197	197	2.4061	87	1.73574	82	2.63115	111	2.6436	152	0.00153768	1.0857	up	--	--	--	--	--	--	--	--	--	--	--	--	--
Asparagus_officinalis_newGene_1580	--	1.84547	98	0.569513	34	2.42992	147	2.92251	159	41.7014	1835	0.63229	36	0.000211061	-3.33299	down	--	--	--	--	--	--	--	--	--	S	Function unknown	uncharacterized protein A4U43_C03F21280 [Asparagus officinalis]	--
Asparagus_officinalis_newGene_1582	--	0.092422	5	0.122248	7	3.6312	189	2.49983	100	2.37154	89	0.039332	3	6.53123e-14	-4.44016	down	--	--	--	--	--	--	--	--	--	--	--	--	--
Asparagus_officinalis_newGene_15842	--	58.3438	2020	28.768	1143	134.836	5235	145.941	5273	142.193	4774	23.7631	894	8.00768e-11	-1.92624	down	[E]	Amino acid transport and metabolism	Molecular Function: L-aspartate:2-oxoglutarate aminotransferase activity (GO:0004069);; Cellular Component: mitochondrion (GO:0005739);; Biological Process: cellular amino acid metabolic process (GO:0006520);; Biological Process: biosynthetic process (GO:0009058);; Cellular Component: chloroplast stroma (GO:0009570);; Cellular Component: chloroplast envelope (GO:0009941);; Cellular Component: str…	K00811|1.49661e-179|mus:103989864|K00811 aspartate aminotransferase, chloroplastic [EC:2.6.1.1] | (RefSeq) aspartate aminotransferase, chloroplastic	Arginine biosynthesis (ko00220);; Alanine, aspartate and glutamate metabolism (ko00250);; Cysteine and methionine metabolism (ko00270);; Arginine and proline metabolism (ko00330);; Tyrosine metabolism (ko00350);; Phenylalanine metabolism (ko00360);; Phenylalanine, tyrosine and tryptophan biosynthesis (ko00400);; Isoquinoline alkaloid biosynthesis (ko00950);; Tropane, piperidine and pyridine alkal…	[E]	Amino acid transport and metabolism	Aminotransferase class I and II	Aspartate aminotransferase P2, mitochondrial (Fragment) OS=Lupinus angustifolius OX=3871 PE=2 SV=1	E	Amino acid transport and metabolism	uncharacterized protein A4U43_C08F7870 [Asparagus officinalis]	molecular function: catalytic activity (GO:0003824);; cellular component: cell (GO:0005623);; cellular component: organelle (GO:0043226);; cellular component: cell part (GO:0044464);; biological process: metabolic process (GO:0008152);; biological process: cellular process (GO:0009987);; biological process: single-organism process (GO:0044699);; cellular component: organelle part (GO:0044422);; m…
Asparagus_officinalis_newGene_15856	--	99.7868	2618	116.377	3423	0.101358	4	0	0	0.353172	10	343.525	9460	3.49002e-14	8.06763	up	--	--	--	--	--	--	--	--	--	S	Function unknown	uncharacterized protein LOC112017141 [Quercus suber]	--
Asparagus_officinalis_newGene_15879	--	4.3624	254	2.46337	152	10.2429	629	9.00834	486	8.05322	450	1.5162	82	1.92605e-05	-1.69302	down	--	--	--	--	--	[R]	General function prediction only	PPR repeat family;; PPR repeat;; PPR repeat;; Pentatricopeptide repeat domain;; Pentacotripeptide-repeat region of PRORP	Pentatricopeptide repeat-containing protein At1g74900, mitochondrial OS=Arabidopsis thaliana OX=3702 GN=OTP43 PE=2 SV=1	S	Function unknown	pentatricopeptide repeat-containing protein At1g74900, mitochondrial [Phalaenopsis equestris]	--
Asparagus_officinalis_newGene_15885	--	0.720753	38	1.01034	61	2.08703	127	2.07574	115	1.92957	104	0.286921	16	0.00131159	-1.60751	down	--	--	--	--	--	--	--	--	--	--	--	uncharacterized protein A4U43_C08F8440 [Asparagus officinalis]	--
Asparagus_officinalis_newGene_15937	--	1.1364	29	1.30432	37	9.01173	252	9.12397	231	9.2935	222	1.21873	34	2.55333e-20	-2.78907	down	--	--	--	--	--	--	--	--	--	--	--	--	--
Asparagus_officinalis_newGene_15969	--	1.17322	117	0.721311	101	3.01623	347	4.12122	429	4.14567	399	0.417083	60	9.25202e-13	-2.10063	down	--	--	Molecular Function: nucleic acid binding (GO:0003676);; Molecular Function: catalytic activity (GO:0003824);; Biological Process: DNA metabolic process (GO:0006259);;	--	--	[R]	General function prediction only	Integrase core domain;; Retroviral aspartyl protease;; Retrotransposon gag protein;; Reverse transcriptase (RNA-dependent DNA polymerase)	RNA-directed DNA polymerase homolog OS=Oenothera berteroana OX=3950 PE=4 SV=1	L	Replication, recombination and repair	reverse transcriptase [Corchorus capsularis]	molecular function: binding (GO:0005488);; molecular function: catalytic activity (GO:0003824);; biological process: metabolic process (GO:0008152);; biological process: cellular process (GO:0009987)
Asparagus_officinalis_newGene_15970	--	1.36004	248	1.26274	265	3.12615	674	3.64148	694	3.19834	573	0.602721	126	9.03075e-10	-1.63663	down	--	--	--	--	--	--	--	--	--	S	Function unknown	uncharacterized protein LOC110009312 [Jatropha curcas]	--
Asparagus_officinalis_newGene_16012	--	4.85356	144	2.26453	75	11.5023	384	9.91114	298	7.6437	221	1.35853	43	0.000152343	-1.77513	down	--	--	--	--	--	--	--	--	--	--	--	uncharacterized protein A4U43_C04F31930 [Asparagus officinalis]	--
Asparagus_officinalis_newGene_16032	--	25.1273	1050	19.7395	924	43.2179	2041	39.6741	1685	41.3188	1687	16.4966	723	5.78457e-11	-1.01982	down	--	--	Cellular Component: nucleus (GO:0005634);; Cellular Component: plastid (GO:0009536);;	--	--	[S]	Function unknown	Armadillo/beta-catenin-like repeat	U-box domain-containing protein 4 OS=Arabidopsis thaliana OX=3702 GN=PUB4 PE=1 SV=3	S	Function unknown	uncharacterized protein A4U43_C08F10570 [Asparagus officinalis]	cellular component: cell (GO:0005623);; cellular component: organelle (GO:0043226);; cellular component: cell part (GO:0044464)
Asparagus_officinalis_newGene_16045	--	17.5741	634	21.4994	869	10.3938	424	9.24922	340	7.76164	274	40.4838	1532	0.000762201	1.5778	up	[T]	Signal transduction mechanisms	Molecular Function: protein serine/threonine kinase activity (GO:0004674);; Molecular Function: ATP binding (GO:0005524);; Cellular Component: cytosol (GO:0005829);; Biological Process: protein phosphorylation (GO:0006468);; Biological Process: intracellular signal transduction (GO:0035556);;	K08867|6.81755e-137|mus:103990410|K08867 WNK lysine deficient protein kinase [EC:2.7.11.1] | (RefSeq) probable serine/threonine-protein kinase WNK11	--	[R]	General function prediction only	Protein kinase domain;; Protein tyrosine kinase	Probable serine/threonine-protein kinase WNK11 OS=Arabidopsis thaliana OX=3702 GN=WNK11 PE=2 SV=1	T	Signal transduction mechanisms	uncharacterized protein A4U43_C08F10730 [Asparagus officinalis]	biological process: metabolic process (GO:0008152);; biological process: cellular process (GO:0009987);; molecular function: catalytic activity (GO:0003824);; molecular function: binding (GO:0005488);; cellular component: cell (GO:0005623);; cellular component: cell part (GO:0044464);; biological process: signaling (GO:0023052);; biological process: single-organism process (GO:0044699);; biologic…
Asparagus_officinalis_newGene_16053	--	5.96702	312	4.56764	289	1.68896	108	2.02264	117	1.54245	86	4.24934	237	2.79608e-08	1.40269	up	--	--	Cellular Component: membrane (GO:0016020);;	--	--	--	--	NEMP family	--	S	Function unknown	uncharacterized protein LOC109820635 [Asparagus officinalis]	cellular component: membrane (GO:0016020)
Asparagus_officinalis_newGene_16075	--	4.65345	119	4.90353	140	9.67346	278	6.55705	170	10.2051	254	1.53347	41	0.0074968	-1.26208	down	--	--	--	--	--	--	--	--	--	S	Function unknown	uncharacterized protein A4U43_C08F11220 [Asparagus officinalis]	--
Asparagus_officinalis_newGene_16082	--	65.0967	1395	106.37	2556	39.6122	960	33.0812	721	38.4068	805	95.0053	2138	2.99774e-05	1.28385	up	--	--	Cellular Component: endoplasmic reticulum (GO:0005783);; Biological Process: protein glycosylation (GO:0006486);; Cellular Component: integral component of membrane (GO:0016021);; Biological Process: endoplasmic reticulum unfolded protein response (GO:0030968);;	--	--	[S]	Function unknown	Ribosome associated membrane protein RAMP4	--	U	Intracellular trafficking, secretion, and vesicular transport	stress-associated endoplasmic reticulum protein 2-like [Dendrobium catenatum]	cellular component: cell (GO:0005623);; cellular component: organelle (GO:0043226);; cellular component: cell part (GO:0044464);; biological process: metabolic process (GO:0008152);; biological process: cellular process (GO:0009987);; biological process: single-organism process (GO:0044699);; cellular component: membrane (GO:0016020);; cellular component: membrane part (GO:0044425);; biological p…
Asparagus_officinalis_newGene_16095	--	3.18274	106	3.16788	118	0.861955	33	0.415093	14	1.1284	37	5.3056	185	0.000139699	2.22709	up	--	--	--	--	--	--	--	--	--	--	--	--	--
Asparagus_officinalis_newGene_16173	--	0.327277	12	0.456344	18	2.93504	117	4.77378	171	3.71994	128	0.600763	23	6.29658e-09	-2.86416	down	--	--	--	--	--	--	--	Extensin-like region	--	C	Energy production and conversion	uncharacterized protein A4U43_C08F12030 [Asparagus officinalis]	--
Asparagus_officinalis_newGene_16174	--	0.186236	6	0	0	3.81544	123	6.86389	199	3.81521	107	0.098356	3	1.77807e-12	-5.13981	down	--	--	--	--	--	--	--	Extensin-like region	--	--	--	uncharacterized protein A4U43_C08F12030 [Asparagus officinalis]	--
Asparagus_officinalis_newGene_16230	--	22.0323	271	19.3214	266	1.49743	21	1.44989	19	0.716938	9	27.1893	351	1.34715e-19	4.09712	up	--	--	Molecular Function: N-acetyltransferase activity (GO:0008080);;	--	--	--	--	--	Probable N-acetyltransferase HLS1 OS=Arabidopsis thaliana OX=3702 GN=HLS1 PE=1 SV=1	--	--	FkbH domain containing protein [Parasponia andersonii]	molecular function: catalytic activity (GO:0003824)
Asparagus_officinalis_newGene_16296	--	1.3539	132	0.884253	97	0.091247	10	0.101464	10	0.133238	13	1.14383	117	7.70321e-12	3.28617	up	--	--	Molecular Function: DNA binding (GO:0003677);; Biological Process: DNA recombination (GO:0006310);;	--	--	[R]	General function prediction only	Reverse transcriptase (RNA-dependent DNA polymerase);; Integrase core domain	Retrovirus-related Pol polyprotein from transposon TNT 1-94 OS=Nicotiana tabacum OX=4097 PE=2 SV=1	L	Replication, recombination and repair	polyprotein [Oryza australiensis]	molecular function: binding (GO:0005488);; biological process: metabolic process (GO:0008152);; biological process: cellular process (GO:0009987)
Asparagus_officinalis_newGene_16298	--	5.90548	334	5.44909	345	1.30823	84	1.52109	88	1.61531	90	6.08918	361	1.77993e-12	1.97082	up	--	--	--	--	--	--	--	--	--	--	--	--	--
Asparagus_officinalis_newGene_1633	--	0.463699	36	0.715165	40	1.50462	112	2.49031	165	1.20936	72	0.125265	8	0.00167488	-2.02676	down	--	--	--	K00558|1.58568e-53|pda:103712941|K00558 DNA (cytosine-5)-methyltransferase 1 [EC:2.1.1.37] | (RefSeq) DNA (cytosine-5)-methyltransferase 1-like	Cysteine and methionine metabolism (ko00270)	--	--	zinc-binding in reverse transcriptase	DNA (cytosine-5)-methyltransferase CMT3 OS=Oryza sativa subsp. japonica OX=39947 GN=CMT3 PE=2 SV=1	L	Replication, recombination and repair	uncharacterized protein A4U43_C03F21730 [Asparagus officinalis]	--
Asparagus_officinalis_newGene_16349	--	0	0	0.051094	2	6.89419	196	1.35561	35	2.26605	56	0.054761	2	3.78376e-08	-5.21499	down	--	--	--	--	--	--	--	--	--	--	--	hypothetical protein 20.t00010 [Asparagus officinalis]	--
Asparagus_officinalis_newGene_1645	--	0.750572	153	0.374085	86	0.139451	32	0.116421	24	0.070252	14	0.205338	44	0.00216843	1.87867	up	--	--	--	--	--	[R]	General function prediction only	--	--	L	Replication, recombination and repair	PREDICTED: uncharacterized protein LOC105350903 [Fragaria vesca subsp. vesca]	--
Asparagus_officinalis_newGene_16662	--	0.240956	25	0.264869	31	0.677741	77	2.23336	179	3.70782	362	0.105554	12	3.85707e-06	-3.08297	down	--	--	Molecular Function: catalytic activity (GO:0003824);; Biological Process: metabolic process (GO:0008152);;	K01897|9.65681e-30|sind:105159120|K01897 long-chain acyl-CoA synthetase [EC:6.2.1.3] | (RefSeq) long chain acyl-CoA synthetase 4-like	Fatty acid biosynthesis (ko00061);; Fatty acid degradation (ko00071);; Fatty acid metabolism (ko01212);; Peroxisome (ko04146)	[I]	Lipid transport and metabolism	--	Long chain acyl-CoA synthetase 4 OS=Arabidopsis thaliana OX=3702 GN=LACS4 PE=2 SV=1	I	Lipid transport and metabolism	uncharacterized protein A4U43_C08F8690 [Asparagus officinalis]	molecular function: catalytic activity (GO:0003824);; biological process: metabolic process (GO:0008152)
Asparagus_officinalis_newGene_16692	--	3.37047	130	12.0337	520	0.197801	9	0.178613	7	0.202232	8	32.1629	1302	2.06683e-14	5.90289	up	--	--	Cellular Component: integral component of plasma membrane (GO:0005887);; Biological Process: carbohydrate transport (GO:0008643);; Molecular Function: sugar transmembrane transporter activity (GO:0051119);;	K15382|1.78884e-69|osa:4324214|K15382 solute carrier family 50 (sugar transporter) | (RefSeq) OsJ_02538, OsSWEET6a, P0704D04.5, SWEET6A; bidirectional sugar transporter SWEET6a	--	[R]	General function prediction only	Sugar efflux transporter for intercellular exchange	Bidirectional sugar transporter SWEET6a OS=Oryza sativa subsp. japonica OX=39947 GN=SWEET6A PE=3 SV=1	U	Intracellular trafficking, secretion, and vesicular transport	PREDICTED: bidirectional sugar transporter SWEET6a [Oryza sativa Japonica Group]	cellular component: cell (GO:0005623);; cellular component: membrane (GO:0016020);; cellular component: membrane part (GO:0044425);; cellular component: cell part (GO:0044464);; biological process: single-organism process (GO:0044699);; biological process: localization (GO:0051179);; molecular function: transporter activity (GO:0005215)
Asparagus_officinalis_newGene_16739	--	26.7902	492	5.45905	113	369.18	7782	298.663	5570	345.896	6217	14.7705	285	1.05675e-18	-4.29734	down	[G]	Carbohydrate transport and metabolism	Molecular Function: beta-glucosidase activity (GO:0008422);; Biological Process: response to salt stress (GO:0009651);; Biological Process: response to hormone (GO:0009725);; Biological Process: glucosinolate catabolic process (GO:0019762);;	K01188|5.51628e-69|egu:105034527|K01188 beta-glucosidase [EC:3.2.1.21] | (RefSeq) beta-glucosidase 12-like	Cyanoamino acid metabolism (ko00460);; Starch and sucrose metabolism (ko00500);; Phenylpropanoid biosynthesis (ko00940)	[G]	Carbohydrate transport and metabolism	Glycosyl hydrolase family 1	Non-cyanogenic beta-glucosidase OS=Trifolium repens OX=3899 PE=1 SV=1	G	Carbohydrate transport and metabolism	uncharacterized protein A4U43_C08F17100 [Asparagus officinalis]	molecular function: catalytic activity (GO:0003824);; biological process: response to stimulus (GO:0050896);; biological process: metabolic process (GO:0008152);; biological process: cellular process (GO:0009987);; biological process: single-organism process (GO:0044699)
Asparagus_officinalis_newGene_16741	--	13.4998	477	2.85051	113	221.839	8847	174.807	6270	194.033	6692	11.3755	422	3.50855e-16	-4.21638	down	[G]	Carbohydrate transport and metabolism	Molecular Function: glucan exo-1,3-beta-glucosidase activity (GO:0004338);; Molecular Function: beta-galactosidase activity (GO:0004565);; Molecular Function: beta-D-fucosidase activity (GO:0033907);; Molecular Function: beta-L-arabinosidase activity (GO:0047701);; Molecular Function: beta-gentiobiose beta-glucosidase activity (GO:0080083);; Biological Process: glycosyl compound metabolic process…	K01188|5.64587e-110|mus:103997720|K01188 beta-glucosidase [EC:3.2.1.21] | (RefSeq) beta-glucosidase 12-like isoform X2	Cyanoamino acid metabolism (ko00460);; Starch and sucrose metabolism (ko00500);; Phenylpropanoid biosynthesis (ko00940)	[G]	Carbohydrate transport and metabolism	Glycosyl hydrolase family 1	Beta-glucosidase 12 OS=Oryza sativa subsp. indica OX=39946 GN=BGLU12 PE=3 SV=1	G	Carbohydrate transport and metabolism	uncharacterized protein A4U43_C08F17110, partial [Asparagus officinalis]	molecular function: catalytic activity (GO:0003824);; biological process: metabolic process (GO:0008152);; biological process: single-organism process (GO:0044699)
Asparagus_officinalis_newGene_16744	--	7.49847	444	6.62137	426	3.09136	218	3.26673	180	3.2196	193	8.50031	509	1.56512e-05	1.2271	up	--	--	Molecular Function: DNA binding (GO:0003677);; Molecular Function: transcription factor activity, sequence-specific DNA binding (GO:0003700);; Cellular Component: nucleus (GO:0005634);; Biological Process: regulation of transcription, DNA-templated (GO:0006355);; Biological Process: multicellular organism development (GO:0007275);;	K09284|1.83643e-82|bdi:100834763|K09284 AP2-like factor, euAP2 lineage | (RefSeq) AP2-like ethylene-responsive transcription factor TOE3	--	--	--	AP2 domain	AP2-like ethylene-responsive transcription factor TOE3 OS=Arabidopsis thaliana OX=3702 GN=TOE3 PE=1 SV=1	K	Transcription	uncharacterized protein A4U43_C08F17360 [Asparagus officinalis]	molecular function: binding (GO:0005488);; biological process: biological regulation (GO:0065007);; molecular function: nucleic acid binding transcription factor activity (GO:0001071);; cellular component: cell (GO:0005623);; cellular component: organelle (GO:0043226);; cellular component: cell part (GO:0044464);; biological process: multicellular organismal process (GO:0032501);; biological proc…
Asparagus_officinalis_newGene_16747	--	29.3897	677	20.4028	527	8.12099	212	7.06883	166	6.67005	151	37.4663	906	9.68945e-08	2.00694	up	--	--	Biological Process: signal transduction (GO:0007165);;	--	--	--	--	TPL-binding domain in jasmonate signalling	Ninja-family protein AFP3 OS=Arabidopsis thaliana OX=3702 GN=AFP3 PE=1 SV=1	--	--	uncharacterized protein A4U43_C08F17380 [Asparagus officinalis]	biological process: cellular process (GO:0009987);; biological process: biological regulation (GO:0065007)
Asparagus_officinalis_newGene_16758	--	0	0	0.057066	4	1.7064	121	0.765159	49	0.649241	40	0	0	6.47191e-07	-4.87821	down	--	--	--	--	--	--	--	--	--	L	Replication, recombination and repair	uncharacterized protein LOC109819424 [Asparagus officinalis]	--
Asparagus_officinalis_newGene_16759	--	0.265192	25	0	0	1.63461	173	1.21997	116	1.16608	107	0.020445	2	0.00163704	-3.29683	down	--	--	--	--	--	--	--	--	--	L	Replication, recombination and repair	uncharacterized protein LOC109819424 [Asparagus officinalis]	--
Asparagus_officinalis_newGene_16804	--	0.437891	31	0.262832	21	2.29953	184	1.78621	129	0.897663	62	0.351381	26	8.2868e-05	-2.15423	down	--	--	--	--	--	[R]	General function prediction only	PPR repeat family;; PPR repeat;; PPR repeat;; PPR repeat family;; PPR repeat;; PPR repeat family;; PPR repeat;; PPR repeat;; PPR repeat family;; PPR repeat;; PPR repeat;; PPR repeat family;; PPR repeat;; PPR repeat family;; PPR repeat;; PPR repeat	Protein Rf1, mitochondrial OS=Oryza sativa subsp. indica OX=39946 GN=Rf1 PE=2 SV=1	S	Function unknown	protein Rf1, mitochondrial-like isoform X1 [Asparagus officinalis]	--
Asparagus_officinalis_newGene_16840	--	2.54343	106	3.12942	139	0.887416	40	0.935539	39	0.664137	26	4.339	185	3.11406e-05	2.01199	up	--	--	--	--	--	--	--	--	--	--	--	--	--
Asparagus_officinalis_newGene_17040	--	2.70224	121	2.06757	104	26.5096	1339	29.1439	1324	33.2243	1452	1.55219	73	1.09484e-74	-3.79625	down	--	--	Cellular Component: nucleus (GO:0005634);; Cellular Component: Golgi apparatus (GO:0005794);; Cellular Component: membrane (GO:0016020);;	--	--	--	--	Protein of unknown function (DUF1195)	--	S	Function unknown	uncharacterized protein A4U43_C08F19980 [Asparagus officinalis]	cellular component: cell (GO:0005623);; cellular component: organelle (GO:0043226);; cellular component: cell part (GO:0044464);; cellular component: membrane (GO:0016020)
Asparagus_officinalis_newGene_1711	--	2.84688	50	3.36535	69	72.6429	1487	57.1858	1056	65.6817	1169	2.10668	39	7.09925e-80	-4.54137	down	--	--	--	--	--	--	--	Cotton fibre expressed protein	--	S	Function unknown	uncharacterized protein A4U43_C03F22600 [Asparagus officinalis]	--
Asparagus_officinalis_newGene_17117	--	0.148262	11	0.021624	2	3.15459	190	0.885343	64	1.46686	77	0	0	8.42057e-06	-4.12608	down	--	--	Cellular Component: membrane (GO:0016020);;	--	--	--	--	Putative S-adenosyl-L-methionine-dependent methyltransferase;; Putative S-adenosyl-L-methionine-dependent methyltransferase	Probable pectin methyltransferase QUA2 OS=Arabidopsis thaliana OX=3702 GN=QUA2 PE=1 SV=2	S	Function unknown	uncharacterized protein A4U43_C06F16250 [Asparagus officinalis]	cellular component: membrane (GO:0016020)
Asparagus_officinalis_newGene_17120	--	3.72567	91	3.9073	107	2.06426	57	0.785303	20	1.06337	26	5.75734	148	0.00307116	1.73082	up	--	--	--	--	--	--	--	--	--	S	Function unknown	uncharacterized protein A4U43_C08F20750 [Asparagus officinalis]	--
Asparagus_officinalis_newGene_17140	--	7.00094	259	9.05345	378	0.121041	7	0.39617	20	0.729597	29	9.55699	324	2.51584e-13	3.9141	up	--	--	--	--	--	--	--	--	--	--	--	--	--
Asparagus_officinalis_newGene_17186	--	0.728912	84	0.987027	111	1.61156	171	1.86279	199	1.45385	129	0.487878	54	0.00482042	-1.02863	down	--	--	Cellular Component: Golgi apparatus (GO:0005794);; Biological Process: nucleotide-sugar transport (GO:0015780);; Cellular Component: integral component of membrane (GO:0016021);;	--	--	[GOU]	Carbohydrate transport and metabolism;; Posttranslational modification, protein turnover, chaperones;; Intracellular trafficking, secretion, and vesicular transport	Triose-phosphate Transporter family	GDP-mannose transporter GONST3 OS=Arabidopsis thaliana OX=3702 GN=GONST3 PE=2 SV=1	U	Intracellular trafficking, secretion, and vesicular transport	PREDICTED: GDP-mannose transporter GONST3-like [Musa acuminata subsp. malaccensis]	cellular component: cell (GO:0005623);; cellular component: organelle (GO:0043226);; cellular component: cell part (GO:0044464);; biological process: single-organism process (GO:0044699);; biological process: localization (GO:0051179);; cellular component: membrane (GO:0016020);; cellular component: membrane part (GO:0044425)
Asparagus_officinalis_newGene_1734	--	3.89289	160	2.58628	160	6.83537	314	6.67484	303	5.14945	241	1.88941	97	3.14414e-05	-1.06349	down	[FE]	Nucleotide transport and metabolism;; Amino acid transport and metabolism	Molecular Function: transferase activity, transferring phosphorus-containing groups (GO:0016772);; Biological Process: nucleoside phosphate biosynthetic process (GO:1901293);;	K00948|8.86355e-34|mdm:103407273|K00948 ribose-phosphate pyrophosphokinase [EC:2.7.6.1] | (RefSeq) ribose-phosphate pyrophosphokinase 1	Pentose phosphate pathway (ko00030);; Purine metabolism (ko00230);; Carbon metabolism (ko01200);; Biosynthesis of amino acids (ko01230)	[FE]	Nucleotide transport and metabolism;; Amino acid transport and metabolism	--	Ribose-phosphate pyrophosphokinase 1 OS=Spinacia oleracea OX=3562 GN=PRS1 PE=2 SV=1	F	Nucleotide transport and metabolism	uncharacterized protein A4U43_C03F23000 [Asparagus officinalis]	molecular function: catalytic activity (GO:0003824);; biological process: metabolic process (GO:0008152);; biological process: cellular process (GO:0009987);; biological process: single-organism process (GO:0044699)
Asparagus_officinalis_newGene_17347	--	0.692362	61	1.37475	125	0.308323	28	0.424609	41	0.329509	31	4.32637	386	0.00167354	2.42746	up	--	--	Molecular Function: beta-galactosidase activity (GO:0004565);; Biological Process: carbohydrate metabolic process (GO:0005975);; Molecular Function: carbohydrate binding (GO:0030246);;	--	--	[G]	Carbohydrate transport and metabolism	Glycosyl hydrolases family 35	Beta-galactosidase 15 OS=Arabidopsis thaliana OX=3702 GN=BGAL15 PE=2 SV=1	G	Carbohydrate transport and metabolism	uncharacterized protein A4U43_C08F22300 [Asparagus officinalis]	molecular function: catalytic activity (GO:0003824);; biological process: metabolic process (GO:0008152);; molecular function: binding (GO:0005488)
Asparagus_officinalis_newGene_17358	--	52.7565	1041	78.9303	1746	324.798	7243	323.913	6496	327.62	6318	78.448	1624	2.09968e-14	-2.15055	down	[C]	Energy production and conversion	Biological Process: ATP synthesis coupled proton transport (GO:0015986);; Cellular Component: membrane (GO:0016020);; Molecular Function: proton-transporting ATP synthase activity, rotational mechanism (GO:0046933);;	K02113|7.13836e-82|mus:103969103|K02113 F-type H+-transporting ATPase subunit delta | (RefSeq) ATP synthase subunit delta, chloroplastic-like	Oxidative phosphorylation (ko00190);; Photosynthesis (ko00195)	[C]	Energy production and conversion	ATP synthase delta (OSCP) subunit	ATP synthase delta chain, chloroplastic OS=Nicotiana tabacum OX=4097 GN=ATPD PE=2 SV=1	C	Energy production and conversion	uncharacterized protein A4U43_C08F22370 [Asparagus officinalis]	biological process: metabolic process (GO:0008152);; biological process: cellular process (GO:0009987);; biological process: single-organism process (GO:0044699);; biological process: localization (GO:0051179);; cellular component: membrane (GO:0016020);; molecular function: catalytic activity (GO:0003824);; molecular function: transporter activity (GO:0005215)
Asparagus_officinalis_newGene_1737	--	31.4289	874	28.3226	883	13.5424	426	10.8605	307	12.6228	344	19.8974	581	3.79545e-08	1.08731	up	--	--	--	--	--	--	--	--	--	--	--	uncharacterized protein LOC109834267 [Asparagus officinalis]	--
Asparagus_officinalis_newGene_17373	--	0.9592	32	4.08038	135	0	0	0.034515	2	0.066349	3	11.5568	357	9.71618e-09	5.69372	up	--	--	--	K01054|2.10923e-13|egu:105045187|K01054 acylglycerol lipase [EC:3.1.1.23] | (RefSeq) caffeoylshikimate esterase-like	--	[I]	Lipid transport and metabolism	--	--	I	Lipid transport and metabolism	caffeoylshikimate esterase-like [Asparagus officinalis]	--
Asparagus_officinalis_newGene_17412	--	1.9257	22	1.77714	23	4.4938	57	5.24145	60	6.52712	71	1.02017	12	0.000402906	-1.7148	down	--	--	--	--	--	--	--	--	--	--	--	uncharacterized protein A4U43_C08F22660 [Asparagus officinalis]	--
Asparagus_officinalis_newGene_17440	--	4.08798	128	7.66298	282	12.6657	455	14.1277	463	15.609	490	1.80676	59	0.00106465	-1.6289	down	--	--	--	--	--	--	--	--	--	--	--	uncharacterized protein LOC109845112 [Asparagus officinalis]	--
Asparagus_officinalis_newGene_1748	--	4.79839	70	6.58735	107	0.551215	9	0.052021	1	0.796545	12	7.08696	108	4.6754e-06	3.42436	up	--	--	Biological Process: metabolic process (GO:0008152);; Molecular Function: amino acid binding (GO:0016597);;	--	--	--	--	--	ACT domain-containing protein ACR3 OS=Arabidopsis thaliana OX=3702 GN=ACR3 PE=2 SV=1	S	Function unknown	PREDICTED: ACT domain-containing protein ACR1-like isoform X4 [Elaeis guineensis]	biological process: metabolic process (GO:0008152);; molecular function: binding (GO:0005488)
Asparagus_officinalis_newGene_17489	--	15.5938	645	34.5485	1622	6.7385	326	7.27784	316	5.72782	240	44.8986	1888	2.44757e-06	2.21583	up	[G]	Carbohydrate transport and metabolism	Cellular Component: vacuolar membrane (GO:0005774);; Biological Process: carbohydrate metabolic process (GO:0005975);; Molecular Function: zinc ion binding (GO:0008270);; Biological Process: flavonoid biosynthetic process (GO:0009813);; Biological Process: seed germination (GO:0009845);; Biological Process: seed coat development (GO:0010214);; Biological Process: sterol metabolic process (GO:0016…	K00083|4.71078e-156|pda:103721082|K00083 cinnamyl-alcohol dehydrogenase [EC:1.1.1.195] | (RefSeq) probable mannitol dehydrogenase	Phenylpropanoid biosynthesis (ko00940)	[Q]	Secondary metabolites biosynthesis, transport and catabolism	Zinc-binding dehydrogenase;; D-isomer specific 2-hydroxyacid dehydrogenase, NAD binding domain;; Alcohol dehydrogenase GroES-like domain	Probable mannitol dehydrogenase OS=Mesembryanthemum crystallinum OX=3544 GN=ELI3 PE=2 SV=1	C	Energy production and conversion	uncharacterized protein A4U43_C08F23050 [Asparagus officinalis]	cellular component: cell (GO:0005623);; cellular component: membrane (GO:0016020);; cellular component: organelle (GO:0043226);; cellular component: organelle part (GO:0044422);; cellular component: cell part (GO:0044464);; biological process: metabolic process (GO:0008152);; molecular function: binding (GO:0005488);; biological process: multicellular organismal process (GO:0032501);; biological …
Asparagus_officinalis_newGene_17491	--	2.2876	221	4.1294	447	0.717183	79	0.641378	63	0.263545	25	3.23198	327	5.90811e-07	2.50197	up	--	--	--	--	--	[R]	General function prediction only	Reverse transcriptase (RNA-dependent DNA polymerase)	Retrovirus-related Pol polyprotein from transposon TNT 1-94 OS=Nicotiana tabacum OX=4097 PE=2 SV=1	L	Replication, recombination and repair	hypothetical protein VITISV_012765 [Vitis vinifera]	--
Asparagus_officinalis_newGene_17537	--	2.15573	55	4.24209	110	8.14465	230	8.31161	208	10.6734	254	1.98513	52	5.81627e-06	-1.68697	down	--	--	Biological Process: single-organism metabolic process (GO:0044710);; Molecular Function: dioxygenase activity (GO:0051213);;	K15718|1.99237e-37|jcu:105631969|K15718 linoleate 9S-lipoxygenase [EC:1.13.11.58] | (RefSeq) probable linoleate 9S-lipoxygenase 5	Linoleic acid metabolism (ko00591)	--	--	Lipoxygenase	Linoleate 9S-lipoxygenase 1 OS=Hordeum vulgare OX=4513 GN=LOX1.1 PE=1 SV=2	S	Function unknown	uncharacterized protein A4U43_C08F23630 [Asparagus officinalis]	biological process: metabolic process (GO:0008152);; biological process: single-organism process (GO:0044699);; molecular function: catalytic activity (GO:0003824)
Asparagus_officinalis_newGene_17560	--	21.7902	1210	25.2547	1339	3.78518	220	5.26117	271	6.32793	316	32.7735	1812	7.76132e-12	2.41501	up	[F]	Nucleotide transport and metabolism	Molecular Function: ribonucleoside-diphosphate reductase activity, thioredoxin disulfide as acceptor (GO:0004748);; Molecular Function: ATP binding (GO:0005524);; Cellular Component: ribonucleoside-diphosphate reductase complex (GO:0005971);; Biological Process: DNA replication (GO:0006260);; Biological Process: deoxyribonucleotide biosynthetic process (GO:0009263);; Biological Process: oxidation…	K10807|4.55816e-101|nnu:104589604|K10807 ribonucleoside-diphosphate reductase subunit M1 [EC:1.17.4.1] | (RefSeq) ribonucleoside-diphosphate reductase large subunit-like	Purine metabolism (ko00230);; Pyrimidine metabolism (ko00240);; Glutathione metabolism (ko00480)	[F]	Nucleotide transport and metabolism	Ribonucleotide reductase, barrel domain;; Ribonucleotide reductase, barrel domain	Ribonucleoside-diphosphate reductase large subunit OS=Arabidopsis thaliana OX=3702 GN=RNR1 PE=1 SV=1	F	Nucleotide transport and metabolism	uncharacterized protein A4U43_C08F22090 [Asparagus officinalis]	biological process: metabolic process (GO:0008152);; biological process: single-organism process (GO:0044699);; molecular function: catalytic activity (GO:0003824);; molecular function: binding (GO:0005488);; cellular component: cell (GO:0005623);; cellular component: macromolecular complex (GO:0032991);; cellular component: cell part (GO:0044464);; biological process: cellular process (GO:000998…
Asparagus_officinalis_newGene_17662	--	240.449	12581	100.834	9135	4.45454	405	21.1551	1256	4.69061	371	66.0426	4813	2.00552e-11	3.50541	up	--	--	--	--	--	--	--	--	--	S	Function unknown	PREDICTED: uncharacterized protein LOC108867878 [Pyrus x bretschneideri]	--
Asparagus_officinalis_newGene_17669	--	19.2403	759	0.200412	9	0.257947	12	0.811347	33	0.415169	16	1.77976	74	0.00395961	3.0883	up	--	--	--	--	--	[R]	General function prediction only	--	--	S	Function unknown	LOW QUALITY PROTEIN: uncharacterized protein LOC110824844, partial [Carica papaya]	--
Asparagus_officinalis_newGene_17683	--	0.415322	45	0.453105	55	4.0498	492	1.85679	203	1.98826	209	0.378862	43	5.70706e-09	-2.57897	down	--	--	--	--	--	[R]	General function prediction only	Domain of unknown function (DUF4283);; Zinc knuckle	--	--	--	uncharacterized protein LOC109821524 [Asparagus officinalis]	--
Asparagus_officinalis_newGene_17689	--	0.357969	22	0.544412	32	3.60774	185	5.03412	222	3.49341	169	0.135076	11	3.78751e-14	-3.12882	down	--	--	--	--	--	[J]	Translation, ribosomal structure and biogenesis	Endoribonuclease L-PSP	Reactive Intermediate Deaminase A, chloroplastic OS=Arabidopsis thaliana OX=3702 GN=RIDA PE=1 SV=1	--	--	uncharacterized protein A4U43_C08F25680 [Asparagus officinalis]	--
Asparagus_officinalis_newGene_17707	--	0	0	0.222602	6	3.78854	104	1.76181	44	2.64713	63	0	0	8.47471e-06	-4.4256	down	--	--	--	--	--	--	--	--	--	--	--	--	--
Asparagus_officinalis_newGene_17742	--	1.33619	30	0.526655	22	1.9332	61	2.8534	101	5.62107	154	0.072476	3	0.00163132	-2.43452	down	--	--	--	--	--	--	--	No apical meristem-associated C-terminal domain	--	S	Function unknown	glutathione S-transferase T3-like [Asparagus officinalis]	--
Asparagus_officinalis_newGene_17745	--	0.128392	5	0.279306	12	0.756015	33	1.26696	49	1.51625	57	0	0	0.00349627	-2.77305	down	--	--	Cellular Component: nucleus (GO:0005634);; Biological Process: regulation of transcription, DNA-templated (GO:0006355);; Molecular Function: lipid binding (GO:0008289);; Molecular Function: ADP binding (GO:0043531);; Molecular Function: sequence-specific DNA binding (GO:0043565);;	K09338|1.82251e-84|pda:103720839|K09338 homeobox-leucine zipper protein | (RefSeq) homeobox-leucine zipper protein ROC2-like	--	--	--	--	Homeobox-leucine zipper protein ROC2 OS=Oryza sativa subsp. japonica OX=39947 GN=ROC2 PE=2 SV=1	K	Transcription	PREDICTED: homeobox-leucine zipper protein ROC2-like [Phoenix dactylifera]	cellular component: cell (GO:0005623);; cellular component: organelle (GO:0043226);; cellular component: cell part (GO:0044464);; biological process: biological regulation (GO:0065007);; molecular function: binding (GO:0005488)
Asparagus_officinalis_newGene_17748	--	5.94753	124	6.66578	151	12.2817	289	11.4152	242	11.5441	235	4.94482	109	1.10959e-05	-1.00587	down	--	--	--	--	--	[R]	General function prediction only	--	Cyclin-U1-1 OS=Arabidopsis thaliana OX=3702 GN=CYCU1-1 PE=1 SV=1	S	Function unknown	uncharacterized protein A4U43_C08F26120 [Asparagus officinalis]	--
Asparagus_officinalis_newGene_17794	--	0.665883	27	0.771237	35	3.28759	150	4.98835	205	3.17949	126	0.377234	16	6.07844e-10	-2.60754	down	--	--	--	--	--	[R]	General function prediction only	PPR repeat;; PPR repeat family;; PPR repeat;; Pentatricopeptide repeat domain;; Pentacotripeptide-repeat region of PRORP	Pentatricopeptide repeat-containing protein At2g06000 OS=Arabidopsis thaliana OX=3702 GN=At2g06000 PE=2 SV=1	S	Function unknown	uncharacterized protein A4U43_C08F26960 [Asparagus officinalis]	--
Asparagus_officinalis_newGene_17816	--	4.41211	364	2.22307	154	14.2425	929	19.2748	1087	16.7563	764	3.05116	243	3.32382e-06	-1.82692	down	--	--	--	--	--	--	--	--	--	--	--	uncharacterized protein A4U43_C05F28770 [Asparagus officinalis]	--
Asparagus_officinalis_newGene_17817	--	0.238403	32	0.491609	73	1.89667	284	3.7926	510	3.82087	494	0.106662	15	3.42575e-10	-3.3897	down	--	--	--	--	--	--	--	--	--	--	--	--	--
Asparagus_officinalis_newGene_17822	--	3.21294	162	3.52268	199	5.24927	299	7.1308	365	5.86286	289	2.11187	112	0.000110685	-1.04098	down	--	--	Biological Process: metabolic process (GO:0008152);; Molecular Function: amino acid binding (GO:0016597);;	--	--	--	--	--	ACT domain-containing protein ACR8 OS=Arabidopsis thaliana OX=3702 GN=ACR8 PE=2 SV=1	S	Function unknown	uncharacterized protein A4U43_C08F27820 [Asparagus officinalis]	biological process: metabolic process (GO:0008152);; molecular function: binding (GO:0005488)
Asparagus_officinalis_newGene_17907	--	17.5656	503	6.55892	211	34.5154	1117	20.4383	595	27.5249	770	5.03208	152	0.00143892	-1.51055	down	[R]	General function prediction only	Biological Process: auxin-activated signaling pathway (GO:0009734);; Cellular Component: integral component of membrane (GO:0016021);; Biological Process: transmembrane transport (GO:0055085);;	--	--	--	--	Membrane transport protein	Probable auxin efflux carrier component 1d OS=Oryza sativa subsp. japonica OX=39947 GN=PIN1D PE=2 SV=2	--	--	probable auxin efflux carrier component 1d [Asparagus officinalis]	biological process: cellular process (GO:0009987);; biological process: signaling (GO:0023052);; biological process: single-organism process (GO:0044699);; biological process: response to stimulus (GO:0050896);; biological process: biological regulation (GO:0065007);; cellular component: membrane (GO:0016020);; cellular component: membrane part (GO:0044425);; biological process: localization (GO:…
Asparagus_officinalis_newGene_17919	--	0.939644	32	1.05284	40	0.296495	12	0.210627	8	0.043221	2	3.07146	109	0.00136612	2.82855	up	--	--	--	--	--	[T]	Signal transduction mechanisms	NB-ARC domain	Disease resistance protein RFL1 OS=Arabidopsis thaliana OX=3702 GN=RFL1 PE=3 SV=2	S	Function unknown	uncharacterized protein A4U43_C08F29190 [Asparagus officinalis]	--
Asparagus_officinalis_newGene_17975	--	2.43602	105	1.13518	56	3.21695	156	3.15662	139	4.04025	171	1.32855	61	0.00820828	-1.06538	down	--	--	Molecular Function: ATP binding (GO:0005524);; Biological Process: transport (GO:0006810);; Cellular Component: integral component of membrane (GO:0016021);; Molecular Function: ATPase activity (GO:0016887);;	--	--	[Q]	Secondary metabolites biosynthesis, transport and catabolism	--	Pleiotropic drug resistance protein 3 OS=Nicotiana tabacum OX=4097 GN=PDR3 PE=2 SV=1	V	Defense mechanisms	pleiotropic drug resistance protein 3-like [Asparagus officinalis]	molecular function: binding (GO:0005488);; biological process: localization (GO:0051179);; cellular component: membrane (GO:0016020);; cellular component: membrane part (GO:0044425);; molecular function: catalytic activity (GO:0003824)
Asparagus_officinalis_newGene_17977	--	2.08453	51	1.65173	45	3.79482	105	3.5738	89	3.67777	88	1.08328	28	0.00130176	-1.19534	down	--	--	--	--	--	[S]	Function unknown	DTW domain	--	S	Function unknown	uncharacterized protein A4U43_C03F700 [Asparagus officinalis]	--
Asparagus_officinalis_newGene_18	--	5.67152	99	4.17551	82	0.609662	12	0.113366	2	0.462909	8	9.6924	177	1.49191e-07	3.80613	up	--	--	--	--	--	--	--	--	--	--	--	uncharacterized protein A4U43_C03F740 [Asparagus officinalis]	--
Asparagus_officinalis_newGene_18043	--	5.6766	717	4.79718	621	1.84842	308	1.82165	164	1.61991	156	1.59019	217	0.00977634	1.22118	up	--	--	--	--	--	--	--	--	--	--	--	--	--
Asparagus_officinalis_newGene_18064	--	1.17941	28	0.803373	21	2.31779	60	7.39637	172	4.60192	104	1.53521	38	0.00371398	-1.83475	down	--	--	--	--	--	--	--	--	--	--	--	uncharacterized protein A4U43_C01F24150 [Asparagus officinalis]	--
Asparagus_officinalis_newGene_18123	--	80.5706	2677	132.271	4949	0.789798	31	0.705326	25	0.47642	16	124.244	4349	4.56675e-85	7.25111	up	--	--	--	--	--	--	--	--	--	--	--	uncharacterized protein LOC109851246 [Asparagus officinalis]	--
Asparagus_officinalis_newGene_18126	--	0.940997	31	2.44258	90	0.361892	14	0.420457	14	0.524845	17	1.3099	45	0.00613982	1.74954	up	--	--	--	--	--	--	--	--	--	--	--	--	--
Asparagus_officinalis_newGene_1813	--	0.365885	5	1.05122	16	9.60183	140	5.3191	70	6.82086	86	0	0	7.45538e-05	-3.49604	down	--	--	--	--	--	--	--	--	--	--	--	transcription factor bHLH18-like [Asparagus officinalis]	--
Asparagus_officinalis_newGene_18179	--	6.03658	602	4.05838	453	11.2127	1263	13.5949	1377	11.207	1091	4.23877	444	3.17385e-09	-1.31688	down	[V]	Defense mechanisms	--	K05666|0|pda:103708768|K05666 ATP-binding cassette, subfamily C (CFTR/MRP), member 2 | (RefSeq) ABC transporter C family member 3-like	--	[Q]	Secondary metabolites biosynthesis, transport and catabolism	ABC transporter transmembrane region;; ABC transporter	ABC transporter C family member 3 OS=Arabidopsis thaliana OX=3702 GN=ABCC3 PE=1 SV=1	V	Defense mechanisms	ABC transporter C family member 3-like [Asparagus officinalis]	--
Asparagus_officinalis_newGene_18191	--	80.3679	1667	151.977	3534	56.5553	1327	52.7665	1113	65.2392	1324	145.617	3171	0.00163751	1.14593	up	[T]	Signal transduction mechanisms	Biological Process: response to stress (GO:0006950);;	--	--	--	--	Universal stress protein family	Universal stress protein A-like protein OS=Arabidopsis thaliana OX=3702 GN=At3g01520 PE=1 SV=2	T	Signal transduction mechanisms	uncharacterized protein A4U43_C08F31660 [Asparagus officinalis]	biological process: response to stimulus (GO:0050896)
Asparagus_officinalis_newGene_18193	--	0.580955	31	1.26078	74	1.76256	104	2.05794	110	4.87703	249	0.146186	8	0.00832371	-2.0089	down	--	--	--	--	--	--	--	--	--	--	--	--	--
Asparagus_officinalis_newGene_18226	--	0.028686	2	0.874592	69	4.95184	223	4.59059	244	7.48697	294	0.149212	6	0.00124468	-3.0241	down	--	--	--	--	--	--	--	--	--	--	--	--	--
Asparagus_officinalis_newGene_18242	--	4.66798	240	2.5714	127	14.9772	653	12.6515	570	13.4835	494	4.12252	166	5.13479e-07	-1.65947	down	--	--	--	--	--	--	--	--	--	--	--	--	--
Asparagus_officinalis_newGene_18272	--	1.55124	35	6.26241	158	0.617536	16	0.601581	14	1.11311	25	9.14394	216	0.000393061	2.71831	up	--	--	--	--	--	--	--	--	--	S	Function unknown	protein ATAF2-like [Asparagus officinalis]	--
Asparagus_officinalis_newGene_18311	--	0	0	0.072793	2	4.87777	106	6.66724	130	5.54457	104	0.168519	4	3.12403e-14	-5.36807	down	--	--	--	--	--	--	--	--	--	--	--	--	--
Asparagus_officinalis_newGene_18327	--	0.176841	9	0.2229	13	16.1493	922	16.8049	863	16.048	792	0.188819	11	8.17434e-88	-6.21477	down	--	--	Cellular Component: integral component of membrane (GO:0016021);;	--	--	--	--	--	--	S	Function unknown	uncharacterized protein A4U43_C08F33060 [Asparagus officinalis]	cellular component: membrane (GO:0016020);; cellular component: membrane part (GO:0044425)
Asparagus_officinalis_newGene_18344	--	0.384035	30	0.58243	51	1.07772	94	1.21922	96	1.42472	108	0.272523	22	0.000365235	-1.54595	down	--	--	--	--	--	--	--	--	--	--	--	--	--
Asparagus_officinalis_newGene_18350	--	1.71328	102	2.08972	145	8.98281	622	22.2432	921	17.8645	625	0.496371	18	2.9684e-07	-3.00293	down	--	--	--	--	--	--	--	--	--	--	--	uncharacterized protein A4U43_C08F33270 [Asparagus officinalis]	--
Asparagus_officinalis_newGene_18375	--	1.726	175	1.30858	137	4.20716	491	4.79372	441	3.77657	336	0.674441	53	1.0952e-05	-1.81525	down	--	--	--	K13339|3.57939e-61|pda:103722032|K13339 peroxin-6 | (RefSeq) peroxisome biogenesis protein 6	Peroxisome (ko04146)	[O]	Posttranslational modification, protein turnover, chaperones	--	Peroxisome biogenesis protein 6 OS=Arabidopsis thaliana OX=3702 GN=PEX6 PE=1 SV=1	O	Posttranslational modification, protein turnover, chaperones	uncharacterized protein A4U43_C01F24670 [Asparagus officinalis]	--
Asparagus_officinalis_newGene_18400	--	2.37401	107	1.53009	77	0.078991	5	0.234579	11	0.079161	4	0.978029	46	4.01664e-07	3.27677	up	--	--	Cellular Component: mitochondrion (GO:0005739);;	--	--	--	--	--	--	S	Function unknown	uncharacterized protein LOC109836329 [Asparagus officinalis]	cellular component: cell (GO:0005623);; cellular component: organelle (GO:0043226);; cellular component: cell part (GO:0044464)
Asparagus_officinalis_newGene_18428	--	97.4091	3347	91.0086	3726	46.4266	1667	46.1949	1499	41.0603	1407	78.9945	2801	1.68523e-22	1.09223	up	--	--	Biological Process: protein import into nucleus, translocation (GO:0000060);; Biological Process: G1/S transition of mitotic cell cycle (GO:0000082);; Molecular Function: GTPase activator activity (GO:0005096);; Cellular Component: nuclear pore (GO:0005643);; Cellular Component: cytoplasm (GO:0005737);; Cellular Component: centrosome (GO:0005813);; Biological Process: RNA export from nucleus (GO:…	K15306|3.38314e-71|mus:103970708|K15306 Ran-binding protein 1 | (RefSeq) ran-binding protein 1 homolog a-like	--	[U]	Intracellular trafficking, secretion, and vesicular transport	RanBP1 domain	Ran-binding protein 1 homolog c OS=Arabidopsis thaliana OX=3702 GN=RANBP1C PE=2 SV=1	U	Intracellular trafficking, secretion, and vesicular transport	uncharacterized protein A4U43_C08F34090 [Asparagus officinalis]	biological process: localization (GO:0051179);; biological process: cellular process (GO:0009987);; biological process: single-organism process (GO:0044699);; biological process: biological regulation (GO:0065007);; molecular function: molecular function regulator (GO:0098772);; cellular component: cell (GO:0005623);; cellular component: macromolecular complex (GO:0032991);; cellular component: o…
Asparagus_officinalis_newGene_18432	--	5.84745	266	17.6491	1012	0.238756	7	0.391507	11	0.336845	9	18.3025	1016	1.52106e-23	6.09159	up	[X]	Mobilome: prophages, transposons	Molecular Function: DNA binding (GO:0003677);; Biological Process: DNA recombination (GO:0006310);; Molecular Function: metal ion binding (GO:0046872);;	--	--	[R]	General function prediction only	Integrase core domain;; GAG-pre-integrase domain;; gag-polypeptide of LTR copia-type;; Reverse transcriptase (RNA-dependent DNA polymerase)	Retrovirus-related Pol polyprotein from transposon TNT 1-94 OS=Nicotiana tabacum OX=4097 PE=2 SV=1	L	Replication, recombination and repair	hypothetical protein F511_13790, partial [Dorcoceras hygrometricum]	molecular function: binding (GO:0005488);; biological process: metabolic process (GO:0008152);; biological process: cellular process (GO:0009987)
Asparagus_officinalis_newGene_18436	--	1.19537	104	5.36481	515	0.020604	2	0.295922	26	0.04836	5	6.98038	628	1.3014e-07	4.66759	up	--	--	--	--	--	[R]	General function prediction only	GAG-pre-integrase domain;; gag-polypeptide of LTR copia-type	Retrovirus-related Pol polyprotein from transposon TNT 1-94 OS=Nicotiana tabacum OX=4097 PE=2 SV=1	L	Replication, recombination and repair	uncharacterized protein LOC109837910 isoform X1 [Asparagus officinalis]	--
Asparagus_officinalis_newGene_18454	--	61.3674	1095	118.82	2376	15.4681	312	15.425	280	13.5876	237	53.6472	1004	2.33172e-12	2.3504	up	--	--	--	--	--	--	--	--	--	--	--	uncharacterized protein A4U43_C08F34540 [Asparagus officinalis]	--
Asparagus_officinalis_newGene_18461	--	0.324935	32	0.472411	52	0	0	0.040249	4	0.041855	4	0.689532	71	3.30073e-05	3.77061	up	--	--	Molecular Function: binding (GO:0005488);; Biological Process: nucleic acid metabolic process (GO:0090304);;	--	--	[R]	General function prediction only	Reverse transcriptase (RNA-dependent DNA polymerase)	Retrovirus-related Pol polyprotein from transposon TNT 1-94 OS=Nicotiana tabacum OX=4097 PE=2 SV=1	ADL	RNA processing and modification;; Cell cycle control, cell division, chromosome partitioning;; Replication, recombination and repair	hypothetical protein GOBAR_AA00016 [Gossypium barbadense]	molecular function: binding (GO:0005488);; biological process: metabolic process (GO:0008152);; biological process: cellular process (GO:0009987)
Asparagus_officinalis_newGene_18480	--	4.70501	98	20.6989	480	0	0	0.366676	8	0.830617	17	19.0505	413	5.87162e-07	4.61418	up	--	--	--	--	--	--	--	--	--	--	--	--	--
Asparagus_officinalis_newGene_18528	--	3.20353	294	2.41487	215	0.542544	63	0.456005	53	0.58756	71	0.930994	112	8.32983e-05	1.63915	up	--	--	--	K01648|1.27871e-35|sind:105172457|K01648 ATP citrate (pro-S)-lyase [EC:2.3.3.8] | (RefSeq) ATP-citrate synthase alpha chain protein 2	Citrate cycle (TCA cycle) (ko00020)	[C]	Energy production and conversion	--	ATP-citrate synthase alpha chain protein 2 OS=Oryza sativa subsp. japonica OX=39947 GN=ACLA-2 PE=2 SV=2	C	Energy production and conversion	uncharacterized protein A4U43_C08F35390 [Asparagus officinalis]	--
Asparagus_officinalis_newGene_18533	--	131.213	4106	107.573	4234	27.4895	994	29.1993	1027	23.2237	768	89.9544	3009	2.46138e-34	1.99496	up	[H]	Coenzyme transport and metabolism	--	K07025|7.1235e-135|egu:105052204|K07025 putative hydrolase of the HAD superfamily | (RefSeq) uncharacterized protein C24B11.05-like	--	[R]	General function prediction only	--	--	S	Function unknown	uncharacterized protein C24B11.05-like isoform X1 [Asparagus officinalis]	--
Asparagus_officinalis_newGene_18547	--	0	0	0.133877	7	3.03465	147	1.81746	75	1.28738	51	0	0	6.38356e-06	-4.53153	down	--	--	Molecular Function: copper ion binding (GO:0005507);; Cellular Component: extracellular region (GO:0005576);; Biological Process: lignin biosynthetic process (GO:0009809);; Molecular Function: oxidoreductase activity, oxidizing metal ions (GO:0016722);;	K05909|0|pda:103698363|K05909 laccase [EC:1.10.3.2] | (RefSeq) laccase-10-like	--	[Q]	Secondary metabolites biosynthesis, transport and catabolism	Multicopper oxidase;; Multicopper oxidase	Laccase-2 OS=Arabidopsis thaliana OX=3702 GN=LAC2 PE=2 SV=1	Q	Secondary metabolites biosynthesis, transport and catabolism	laccase-17-like [Asparagus officinalis]	molecular function: binding (GO:0005488);; cellular component: extracellular region (GO:0005576);; biological process: metabolic process (GO:0008152);; biological process: cellular process (GO:0009987);; biological process: single-organism process (GO:0044699);; molecular function: catalytic activity (GO:0003824)
Asparagus_officinalis_newGene_18561	--	55.7772	1007	69.4314	1370	13.3289	273	17.1931	319	13.1155	233	104.658	1841	2.50359e-10	2.34892	up	--	--	Molecular Function: protein kinase activity (GO:0004672);; Molecular Function: ATP binding (GO:0005524);; Biological Process: protein phosphorylation (GO:0006468);; Cellular Component: integral component of membrane (GO:0016021);;	K04730|1.42813e-17|pop:POPTR_0012s07950g|K04730 interleukin-1 receptor-associated kinase 1 [EC:2.7.11.1] | (RefSeq) POPTRDRAFT_772990; hypothetical protein	--	--	--	--	--	T	Signal transduction mechanisms	uncharacterized protein A4U43_C01F17310 [Asparagus officinalis]	biological process: metabolic process (GO:0008152);; biological process: cellular process (GO:0009987);; molecular function: catalytic activity (GO:0003824);; molecular function: binding (GO:0005488);; cellular component: membrane (GO:0016020);; cellular component: membrane part (GO:0044425)
Asparagus_officinalis_newGene_18577	--	13.1815	257	11.9174	257	38.8395	823	38.1898	733	37.7657	695	6.34577	130	7.32899e-14	-1.83497	down	--	--	--	K08490|8.26811e-08|mus:103990278|K08490 syntaxin 5 | (RefSeq) syntaxin-32-like	SNARE interactions in vesicular transport (ko04130)	--	--	--	--	U	Intracellular trafficking, secretion, and vesicular transport	hypothetical protein PAHAL_E04200 [Panicum hallii]	--
Asparagus_officinalis_newGene_18590	--	228.165	7614	175.047	6082	32.4438	1225	43.1164	1340	49.9137	1491	210.811	7162	5.37004e-22	2.34512	up	--	--	--	--	--	--	--	PH domain;; Pleckstrin homology domain	Pleckstrin homology domain-containing protein 1 OS=Arabidopsis thaliana OX=3702 GN=PH1 PE=2 SV=2	S	Function unknown	PREDICTED: pleckstrin homology domain-containing protein 1-like [Phoenix dactylifera]	--
Asparagus_officinalis_newGene_18602	--	2.19531	258	1.54029	282	0.874682	77	0.525897	64	0.50334	82	1.57001	173	5.40623e-09	1.62544	up	--	--	Molecular Function: binding (GO:0005488);;	--	--	[R]	General function prediction only	Reverse transcriptase (RNA-dependent DNA polymerase)	Retrovirus-related Pol polyprotein from transposon TNT 1-94 OS=Nicotiana tabacum OX=4097 PE=2 SV=1	S	Function unknown	hypothetical protein VITISV_001479 [Vitis vinifera]	molecular function: binding (GO:0005488)
Asparagus_officinalis_newGene_18603	--	9.6641	241	16.8711	472	35.1429	990	38.9152	986	36.8551	898	9.68992	254	3.51428e-08	-1.58816	down	--	--	--	--	--	--	--	--	--	S	Function unknown	uncharacterized protein A4U43_C02F930 [Asparagus officinalis]	--
Asparagus_officinalis_newGene_18622	--	5.06286	186	10.5672	445	2.69445	111	3.63817	133	3.16738	121	6.23863	244	0.00334516	1.20114	up	--	--	--	--	--	--	--	--	--	--	--	uncharacterized protein A4U43_C09F60 [Asparagus officinalis]	--
Asparagus_officinalis_newGene_18644	--	3.38226	43	4.91219	71	7.21433	106	9.66514	124	9.94449	123	3.9629	53	0.00551818	-1.07821	down	--	--	Cellular Component: mitochondrial respiratory chain complex III (GO:0005750);; Biological Process: mitochondrial electron transport, ubiquinol to cytochrome c (GO:0006122);;	K00419|1.40868e-23|pda:103717998|K00419 ubiquinol-cytochrome c reductase subunit 9 | (RefSeq) cytochrome b-c1 complex subunit 9	Oxidative phosphorylation (ko00190)	[C]	Energy production and conversion	Ubiquinol-cytochrome C reductase, UQCRX/QCR9 like	Cytochrome b-c1 complex subunit 9 OS=Solanum tuberosum OX=4113 PE=1 SV=1	C	Energy production and conversion	cytochrome b-c1 complex subunit 9 [Asparagus officinalis]	cellular component: cell (GO:0005623);; cellular component: membrane (GO:0016020);; cellular component: macromolecular complex (GO:0032991);; cellular component: organelle (GO:0043226);; cellular component: organelle part (GO:0044422);; cellular component: membrane part (GO:0044425);; cellular component: cell part (GO:0044464);; biological process: metabolic process (GO:0008152);; biological proc…
Asparagus_officinalis_newGene_18645	--	33.7759	1342	23.8708	1063	12.8305	577	15.3266	619	13.8862	540	27.1514	1132	4.36878e-06	1.01813	up	--	--	--	--	--	--	--	--	--	S	Function unknown	uncharacterized protein A4U43_C01F24970 [Asparagus officinalis]	--
Asparagus_officinalis_newGene_18652	--	1.54257	159	1.35804	156	5.65906	612	5.77409	579	5.98672	552	1.0121	98	6.72563e-26	-2.0973	down	--	--	--	--	--	--	--	--	--	--	--	uncharacterized protein A4U43_C09F610 [Asparagus officinalis]	--
Asparagus_officinalis_newGene_18659	--	1387.01	61694	1134.03	56554	41.3272	2079	45.177	2044	19.9898	870	1993.28	93069	1.9168e-37	5.33085	up	[G]	Carbohydrate transport and metabolism	Molecular Function: hydrolase activity, hydrolyzing O-glycosyl compounds (GO:0004553);; Biological Process: carbohydrate metabolic process (GO:0005975);;	--	--	[G]	Carbohydrate transport and metabolism	Glycosyl hydrolases family 32 C terminal;; Glycosyl hydrolases family 32 N-terminal domain;; Glycosyl hydrolases family 32 N-terminal domain	Beta-fructofuranosidase, insoluble isoenzyme 4 OS=Oryza sativa subsp. japonica OX=39947 GN=CIN4 PE=2 SV=1	G	Carbohydrate transport and metabolism	uncharacterized protein A4U43_C09F690 [Asparagus officinalis]	molecular function: catalytic activity (GO:0003824);; biological process: metabolic process (GO:0008152)
Asparagus_officinalis_newGene_18662	--	699.333	7053	700.253	7918	21.8908	250	22.5556	232	12.6335	125	1232.76	13050	1.41032e-40	5.46296	up	--	--	Molecular Function: hydrolase activity, hydrolyzing O-glycosyl compounds (GO:0004553);; Biological Process: carbohydrate metabolic process (GO:0005975);;	K01193|2.43808e-11|obr:102702552|K01193 beta-fructofuranosidase [EC:3.2.1.26] | (RefSeq) beta-fructofuranosidase, insoluble isoenzyme 2	Galactose metabolism (ko00052);; Starch and sucrose metabolism (ko00500)	[G]	Carbohydrate transport and metabolism	Glycosyl hydrolases family 32 N-terminal domain	Beta-fructofuranosidase, insoluble isoenzyme 2 OS=Oryza sativa subsp. indica OX=39946 GN=CIN2 PE=2 SV=2	G	Carbohydrate transport and metabolism	beta-fructofuranosidase, insoluble isoenzyme 4-like [Asparagus officinalis]	molecular function: catalytic activity (GO:0003824);; biological process: metabolic process (GO:0008152)
Asparagus_officinalis_newGene_18684	--	1.69358	77	0.667868	34	2.74024	141	2.79001	129	3.97745	176	1.01812	49	0.00207286	-1.44617	down	--	--	--	--	--	--	--	--	--	S	Function unknown	uncharacterized protein LOC110025366 [Phalaenopsis equestris]	--
Asparagus_officinalis_newGene_1869	--	40.4891	1127	56.9917	1780	17.7031	558	19.6512	556	19.9276	543	63.1494	1846	1.36095e-06	1.51784	up	--	--	--	--	--	--	--	--	--	--	--	PREDICTED: uncharacterized protein LOC108953452 isoform X1 [Musa acuminata subsp. malaccensis]	--
Asparagus_officinalis_newGene_18692	--	2.44035	43	2.06548	41	4.65877	93	4.74808	85	5.19647	90	1.67836	31	0.000573601	-1.22337	down	--	--	--	--	--	--	--	--	--	--	--	uncharacterized protein A4U43_C09F1150 [Asparagus officinalis]	--
Asparagus_officinalis_newGene_18719	--	2.69169	103	1.80631	73	5.42587	230	4.54584	199	4.94474	179	0.380613	18	0.0037257	-1.65719	down	--	--	Cellular Component: mitochondrion (GO:0005739);; Cellular Component: membrane (GO:0016020);; Biological Process: oxidation-reduction process (GO:0055114);;	K00416|1.47146e-15|pda:103701200|K00416 ubiquinol-cytochrome c reductase subunit 6 | (RefSeq) cytochrome b-c1 complex subunit 6-like	Oxidative phosphorylation (ko00190)	[C]	Energy production and conversion	--	Cytochrome b-c1 complex subunit 6 OS=Solanum tuberosum OX=4113 PE=1 SV=2	C	Energy production and conversion	cytochrome b-c1 complex subunit 6-like [Asparagus officinalis]	cellular component: cell (GO:0005623);; cellular component: organelle (GO:0043226);; cellular component: cell part (GO:0044464);; cellular component: membrane (GO:0016020);; biological process: metabolic process (GO:0008152);; biological process: single-organism process (GO:0044699)
Asparagus_officinalis_newGene_18731	--	14.5032	951	21.1956	1558	0.868375	65	1.71773	115	1.037	67	56.8579	3911	2.23648e-14	4.5596	up	[HC]	Coenzyme transport and metabolism;; Energy production and conversion	Molecular Function: oxidoreductase activity, acting on paired donors, with incorporation or reduction of molecular oxygen, NAD(P)H as one donor, and incorporation of one atom of oxygen (GO:0016709);; Biological Process: secondary metabolite biosynthetic process (GO:0044550);;	--	--	[CR]	Energy production and conversion;; General function prediction only	FAD binding domain;; FAD binding domain	Monooxygenase 2 OS=Arabidopsis thaliana OX=3702 GN=MO2 PE=2 SV=1	CH	Energy production and conversion;; Coenzyme transport and metabolism	uncharacterized protein A4U43_C06F5410 [Asparagus officinalis]	biological process: metabolic process (GO:0008152);; biological process: single-organism process (GO:0044699);; molecular function: catalytic activity (GO:0003824)
Asparagus_officinalis_newGene_18739	--	35.1313	297	46.8244	430	0	0	1.88837	14	1.89327	16	123.706	1161	8.15716e-05	4.63005	up	--	--	--	--	--	--	--	--	--	--	--	--	--
Asparagus_officinalis_newGene_18741	--	2.24171	124	2.78237	172	0	0	0.047025	3	0	0	5.00356	289	5.65442e-15	6.6935	up	--	--	--	--	--	--	--	--	--	--	--	--	--
Asparagus_officinalis_newGene_18753	--	2.11567	69	9.99383	243	0	0	0	0	0	0	8.705	296	7.34558e-14	7.97142	up	--	--	Cellular Component: membrane (GO:0016020);; Molecular Function: oxidoreductase activity (GO:0016491);; Molecular Function: metal ion binding (GO:0046872);;	K20617|2.51767e-26|nnu:104591616|K20617 cytochrome P450 family 71 subfamily A | (RefSeq) cytochrome P450 71A1-like	--	--	--	--	Cytochrome P450 71A9 OS=Glycine max OX=3847 GN=CYP71A9 PE=2 SV=1	Q	Secondary metabolites biosynthesis, transport and catabolism	uncharacterized protein A4U43_C09F2140 [Asparagus officinalis]	cellular component: membrane (GO:0016020);; molecular function: catalytic activity (GO:0003824);; molecular function: binding (GO:0005488)
Asparagus_officinalis_newGene_18813	--	4.22727	91	2.93579	71	8.15284	197	8.2277	179	8.84442	185	4.34517	98	0.00229849	-1.07687	down	--	--	--	--	--	--	--	--	--	--	--	--	--
Asparagus_officinalis_newGene_18819	--	5.46148	385	6.31139	503	1.44454	114	2.36937	169	2.75091	187	3.92143	298	0.000134952	1.26958	up	--	--	Cellular Component: integral component of membrane (GO:0016021);; Molecular Function: hydrolase activity, acting on ester bonds (GO:0016788);;	--	--	--	--	--	GDSL esterase/lipase At5g08460 OS=Arabidopsis thaliana OX=3702 GN=At5g08460 PE=2 SV=1	O	Posttranslational modification, protein turnover, chaperones	uncharacterized protein A4U43_C09F3240 [Asparagus officinalis]	cellular component: membrane (GO:0016020);; cellular component: membrane part (GO:0044425);; molecular function: catalytic activity (GO:0003824)
Asparagus_officinalis_newGene_1883	--	12.3457	377	9.89466	351	13.8199	468	18.53	549	29.0689	766	5.97701	162	0.00571875	-1.05378	down	[J]	Translation, ribosomal structure and biogenesis	Molecular Function: structural constituent of ribosome (GO:0003735);; Cellular Component: nucleolus (GO:0005730);; Biological Process: translation (GO:0006412);; Molecular Function: transferase activity, transferring hexosyl groups (GO:0016758);; Cellular Component: cytosolic large ribosomal subunit (GO:0022625);; Molecular Function: large ribosomal subunit rRNA binding (GO:0070180);;	K02894|1.89351e-15|ppp:PHYPADRAFT_67831|K02894 large subunit ribosomal protein L23e | (RefSeq) hypothetical protein	Ribosome (ko03010)	[J]	Translation, ribosomal structure and biogenesis	Ribosomal protein L14p/L23e	60S ribosomal protein L23 OS=Arabidopsis thaliana OX=3702 GN=RPL23A PE=2 SV=3	J	Translation, ribosomal structure and biogenesis	hypothetical protein CDL12_28418 [Handroanthus impetiginosus]	molecular function: structural molecule activity (GO:0005198);; cellular component: cell (GO:0005623);; cellular component: organelle (GO:0043226);; cellular component: organelle part (GO:0044422);; cellular component: cell part (GO:0044464);; biological process: metabolic process (GO:0008152);; biological process: cellular process (GO:0009987);; molecular function: catalytic activity (GO:0003824…
Asparagus_officinalis_newGene_18844	--	0.819776	58	0.738834	56	3.61822	263	3.44959	224	3.32772	216	0.219207	18	8.67245e-09	-2.4179	down	--	--	--	--	--	--	--	--	--	--	--	uncharacterized protein A4U43_C09F3450 [Asparagus officinalis]	--
Asparagus_officinalis_newGene_18873	--	0.165646	12	0.400361	33	1.24454	102	1.79123	132	1.55248	110	0.130984	10	1.80187e-06	-2.60488	down	--	--	--	--	--	--	--	--	--	--	--	uncharacterized protein A4U43_C09F3950 [Asparagus officinalis]	--
Asparagus_officinalis_newGene_190	--	1.70136	207	0.951415	130	4.35371	599	4.68221	580	4.73525	564	0.482805	62	5.02537e-08	-2.14279	down	[R]	General function prediction only	Cellular Component: mitochondrion (GO:0005739);; Biological Process: protein transport (GO:0015031);; Cellular Component: membrane coat (GO:0030117);; Cellular Component: COPI-coated vesicle membrane (GO:0030663);; Biological Process: intracellular transport (GO:0046907);; Biological Process: Golgi vesicle transport (GO:0048193);;	K05236|0|obr:102710408|K05236 coatomer subunit alpha | (RefSeq) coatomer subunit alpha-3-like	--	[U]	Intracellular trafficking, secretion, and vesicular transport	Coatomer WD associated region;; Coatomer (COPI) alpha subunit C-terminus;; Coatomer (COPI) alpha subunit C-terminus;; Coatomer (COPI) alpha subunit C-terminus	Coatomer subunit alpha-1 OS=Oryza sativa subsp. japonica OX=39947 GN=Os03g0711400 PE=2 SV=1	S	Function unknown	LOW QUALITY PROTEIN: coatomer subunit alpha-1-like [Asparagus officinalis]	cellular component: cell (GO:0005623);; cellular component: organelle (GO:0043226);; cellular component: cell part (GO:0044464);; biological process: localization (GO:0051179);; cellular component: membrane (GO:0016020);; cellular component: macromolecular complex (GO:0032991);; cellular component: membrane part (GO:0044425);; cellular component: organelle part (GO:0044422)
Asparagus_officinalis_newGene_1902	--	0.121762	6	0.224171	12	1.27221	53	2.44827	97	1.74731	59	0	0	0.00018702	-3.27101	down	[G]	Carbohydrate transport and metabolism	Molecular Function: hydrolase activity, hydrolyzing O-glycosyl compounds (GO:0004553);; Biological Process: carbohydrate metabolic process (GO:0005975);;	K05350|8.80218e-62|jcu:105633314|K05350 beta-glucosidase [EC:3.2.1.21] | (RefSeq) beta-glucosidase 18-like	Cyanoamino acid metabolism (ko00460);; Starch and sucrose metabolism (ko00500);; Phenylpropanoid biosynthesis (ko00940)	[G]	Carbohydrate transport and metabolism	Glycosyl hydrolase family 1	Beta-glucosidase 18 OS=Oryza sativa subsp. japonica OX=39947 GN=BGLU18 PE=3 SV=2	G	Carbohydrate transport and metabolism	uncharacterized protein A4U43_C03F24430 [Asparagus officinalis]	molecular function: catalytic activity (GO:0003824);; biological process: metabolic process (GO:0008152)
Asparagus_officinalis_newGene_19039	--	0.68144	37	0.486438	31	17.7866	1093	16.0865	885	14.7702	781	0.274542	17	1.91276e-71	-4.99274	down	[IR]	Lipid transport and metabolism;; General function prediction only	Molecular Function: oxidoreductase activity, acting on the CH-CH group of donors, quinone or related compound as acceptor (GO:0016635);; Biological Process: single-organism metabolic process (GO:0044710);;	K21026|2.2398e-108|pmum:103324870|K21026 acetylajmaline esterase [EC:3.1.1.80] | (RefSeq) GDSL esterase/lipase At5g45910	--	--	--	GDSL-like Lipase/Acylhydrolase	GDSL esterase/lipase At5g45910 OS=Arabidopsis thaliana OX=3702 GN=At5g45910 PE=2 SV=1	S	Function unknown	uncharacterized protein A4U43_C01F25450 [Asparagus officinalis]	biological process: metabolic process (GO:0008152);; biological process: single-organism process (GO:0044699);; molecular function: catalytic activity (GO:0003824)
Asparagus_officinalis_newGene_19043	--	1.90852	83	3.06012	148	6.7405	329	8.14128	357	8.03158	339	0.532009	25	0.000169689	-2.02492	down	--	--	--	--	--	--	--	--	--	--	--	--	--
Asparagus_officinalis_newGene_19051	--	534.956	30041	1221.88	76930	2.19551	140	15.2436	871	16.0793	884	2372.18	139833	3.59177e-20	6.55433	up	[R]	General function prediction only	Biological Process: catabolic process (GO:0009056);; Molecular Function: hydrolase activity, acting on glycosyl bonds (GO:0016798);; Biological Process: macromolecule metabolic process (GO:0043170);;	K01183|2.30853e-54|nnu:104605247|K01183 chitinase [EC:3.2.1.14] | (RefSeq) endochitinase PR4-like	Amino sugar and nucleotide sugar metabolism (ko00520)	[R]	General function prediction only	Chitinase class I	Chitinase 6 OS=Oryza sativa subsp. japonica OX=39947 GN=Cht6 PE=2 SV=1	G	Carbohydrate transport and metabolism	PREDICTED: endochitinase PR4-like [Nelumbo nucifera]	biological process: metabolic process (GO:0008152);; molecular function: catalytic activity (GO:0003824)
Asparagus_officinalis_newGene_19061	--	3.47379	216	4.27226	298	8.08648	569	8.69707	550	9.92439	604	2.82104	185	1.06953e-09	-1.32459	down	--	--	--	--	--	--	--	--	--	--	--	--	--
Asparagus_officinalis_newGene_19120	--	16.3942	394	21.9469	591	1.80818	50	1.16174	29	1.12171	27	31.9259	804	1.4079e-18	4.01741	up	--	--	--	--	--	--	--	--	--	S	Function unknown	uncharacterized protein A4U43_C07F35980 [Asparagus officinalis]	--
Asparagus_officinalis_newGene_1913	--	4.54246	281	2.99149	207	58.8441	4107	72.3918	4543	76.0335	4589	6.0764	394	3.83369e-26	-3.79931	down	[E]	Amino acid transport and metabolism	Cellular Component: cytoplasm (GO:0005737);; Biological Process: L-phenylalanine catabolic process (GO:0006559);; Biological Process: cinnamic acid biosynthetic process (GO:0009800);; Molecular Function: transferase activity, transferring acyl groups (GO:0016746);; Molecular Function: phenylalanine ammonia-lyase activity (GO:0045548);;	K10775|0|mus:103978140|K10775 phenylalanine ammonia-lyase [EC:4.3.1.24] | (RefSeq) phenylalanine ammonia-lyase-like	Phenylalanine metabolism (ko00360);; Phenylpropanoid biosynthesis (ko00940)	[Q]	Secondary metabolites biosynthesis, transport and catabolism	Aromatic amino acid lyase;; Aromatic amino acid lyase	Phenylalanine ammonia-lyase 1 OS=Prunus avium OX=42229 GN=PAL1 PE=2 SV=1	E	Amino acid transport and metabolism	phenylalanine ammonia-lyase-like isoform X1 [Asparagus officinalis]	cellular component: cell (GO:0005623);; cellular component: cell part (GO:0044464);; biological process: metabolic process (GO:0008152);; biological process: cellular process (GO:0009987);; biological process: single-organism process (GO:0044699);; molecular function: catalytic activity (GO:0003824)
Asparagus_officinalis_newGene_19138	--	0.174605	27	0.159654	28	0.836718	147	0.792937	125	1.17949	179	0.018486	4	2.99507e-06	-2.87717	down	--	--	Molecular Function: nucleotide binding (GO:0000166);; Molecular Function: ion binding (GO:0043167);; Biological Process: primary metabolic process (GO:0044238);; Biological Process: cellular macromolecule metabolic process (GO:0044260);;	--	--	[R]	General function prediction only	hAT family C-terminal dimerisation region	Retrovirus-related Pol polyprotein from transposon TNT 1-94 OS=Nicotiana tabacum OX=4097 PE=2 SV=1	L	Replication, recombination and repair	uncharacterized protein A4U43_C07F35980 [Asparagus officinalis]	molecular function: binding (GO:0005488);; biological process: metabolic process (GO:0008152);; biological process: cellular process (GO:0009987)
Asparagus_officinalis_newGene_19144	--	8.99836	226	26.8639	759	0.180535	6	0.133767	5	0.186959	5	21.7689	582	7.04022e-26	6.27798	up	--	--	Molecular Function: structural constituent of ribosome (GO:0003735);; Cellular Component: ribosome (GO:0005840);; Biological Process: translation (GO:0006412);; Cellular Component: membrane (GO:0016020);;	K02981|5.69723e-14|crb:CARUB_v10023800mg|K02981 small subunit ribosomal protein S2e | (RefSeq) hypothetical protein	Ribosome (ko03010)	[J]	Translation, ribosomal structure and biogenesis	--	40S ribosomal protein S2-2 OS=Arabidopsis thaliana OX=3702 GN=RPS2B PE=2 SV=1	J	Translation, ribosomal structure and biogenesis	uncharacterized protein A4U43_C09F6660 [Asparagus officinalis]	molecular function: structural molecule activity (GO:0005198);; cellular component: cell (GO:0005623);; cellular component: macromolecular complex (GO:0032991);; cellular component: organelle (GO:0043226);; cellular component: cell part (GO:0044464);; biological process: metabolic process (GO:0008152);; biological process: cellular process (GO:0009987);; cellular component: membrane (GO:0016020)
Asparagus_officinalis_newGene_19145	--	1.61464	115	1.36614	109	3.87142	312	3.56052	258	3.15138	220	1.02558	77	4.40766e-08	-1.3995	down	--	--	Molecular Function: binding (GO:0005488);;	--	--	--	--	--	--	L	Replication, recombination and repair	Retrovirus-related Pol polyprotein from transposon TNT 1-94 [Dendrobium catenatum]	molecular function: binding (GO:0005488)
Asparagus_officinalis_newGene_19146	--	1.00359	70	1.97236	119	5.12877	244	5.61195	324	3.44977	189	1.70493	97	0.000446953	-1.38149	down	[GI]	Carbohydrate transport and metabolism;; Lipid transport and metabolism	Cellular Component: Golgi membrane (GO:0000139);; Molecular Function: enzyme inhibitor activity (GO:0004857);; Molecular Function: protein binding (GO:0005515);; Cellular Component: cell wall (GO:0005618);; Biological Process: pollen tube growth (GO:0009860);; Molecular Function: pectinesterase activity (GO:0030599);; Cellular Component: pollen tube (GO:0090406);;	--	--	--	--	Pectinesterase	Pectinesterase 5 OS=Arabidopsis thaliana OX=3702 GN=PME5 PE=1 SV=2	G	Carbohydrate transport and metabolism	pollen development related protein [Brassica rapa subsp. chinensis]	cellular component: cell (GO:0005623);; cellular component: membrane (GO:0016020);; cellular component: organelle (GO:0043226);; cellular component: organelle part (GO:0044422);; cellular component: cell part (GO:0044464);; biological process: biological regulation (GO:0065007);; molecular function: molecular function regulator (GO:0098772);; molecular function: binding (GO:0005488);; biological …
Asparagus_officinalis_newGene_1919	--	4.40515	135	11.3033	409	1.15828	43	0.717044	24	1.35899	38	21.2951	657	1.28314e-07	3.39637	up	--	--	--	--	--	--	--	--	--	S	Function unknown	uncharacterized protein A4U43_C03F24600 [Asparagus officinalis]	--
Asparagus_officinalis_newGene_19201	--	0.554761	11	0.791145	16	2.84177	58	2.63846	49	4.21007	75	0.911199	18	0.000582964	-1.93027	down	--	--	--	--	--	--	--	--	--	--	--	--	--
Asparagus_officinalis_newGene_19203	--	29.3093	492	44.6131	840	0.724609	14	1.41111	25	1.03237	17	62.1267	1095	5.47025e-28	5.29383	up	--	--	--	--	--	--	--	--	--	--	--	--	--
Asparagus_officinalis_newGene_19205	--	10.8901	393	12.5947	589	0.101649	7	0.377953	24	0.148212	9	22.8946	720	3.60621e-21	5.19974	up	--	--	--	--	--	--	--	--	--	--	--	--	--
Asparagus_officinalis_newGene_19209	--	12.2779	316	19.5847	610	1.28072	41	1.17001	34	1.03306	29	13.2208	386	1.45845e-23	3.5783	up	--	--	--	--	--	--	--	--	--	--	--	--	--
Asparagus_officinalis_newGene_19245	--	0.752865	72	1.18067	86	2.69848	194	1.74317	121	2.47879	169	0.444366	43	0.000445542	-1.28396	down	--	--	--	--	--	[R]	General function prediction only	PPR repeat	Pentatricopeptide repeat-containing protein At2g17033 OS=Arabidopsis thaliana OX=3702 GN=At2g17033 PE=2 SV=1	S	Function unknown	pentatricopeptide repeat-containing protein At2g17033 [Asparagus officinalis]	--
Asparagus_officinalis_newGene_1929	--	0.028359	2	0.025378	3	11.1938	889	5.97291	426	4.73792	326	0	0	3.14489e-29	-7.73393	down	--	--	--	--	--	[R]	General function prediction only	--	Putative ribonuclease H protein At1g65750 OS=Arabidopsis thaliana OX=3702 GN=At1g65750 PE=3 SV=1	S	Function unknown	uncharacterized protein LOC109838113 [Asparagus officinalis]	--
Asparagus_officinalis_newGene_19319	--	0.951669	44	1.17747	53	3.45801	175	3.41146	155	3.08949	135	0.337172	16	4.07444e-06	-2.04924	down	--	--	Molecular Function: double-stranded DNA binding (GO:0003690);; Cellular Component: mitochondrion (GO:0005739);; Biological Process: regulation of transcription, DNA-templated (GO:0006355);;	K15032|2.55897e-20|vra:106766741|K15032 mTERF domain-containing protein, mitochondrial | (RefSeq) uncharacterized LOC106766741	--	[KR]	Transcription;; General function prediction only	--	Transcription termination factor MTERF4, chloroplastic OS=Arabidopsis thaliana OX=3702 GN=MTERF4 PE=1 SV=1	S	Function unknown	uncharacterized protein A4U43_C01F20180 [Asparagus officinalis]	molecular function: binding (GO:0005488);; cellular component: cell (GO:0005623);; cellular component: organelle (GO:0043226);; cellular component: cell part (GO:0044464);; biological process: biological regulation (GO:0065007)
Asparagus_officinalis_newGene_19369	--	0.269416	81	0.375008	126	2.1313	647	1.76629	521	3.94795	1029	0.043901	14	1.63777e-07	-3.25785	down	--	--	--	--	--	--	--	--	--	S	Function unknown	uncharacterized protein A4U43_C01F22640 [Asparagus officinalis]	--
Asparagus_officinalis_newGene_19388	--	23.857	646	21.9188	666	8.661	267	10.2628	284	8.87543	235	26.8107	781	3.78895e-07	1.41494	up	--	--	--	K02976|5.93779e-17|egu:105052284|K02976 small subunit ribosomal protein S26e | (RefSeq) 40S ribosomal protein S26-3	Ribosome (ko03010)	[J]	Translation, ribosomal structure and biogenesis	--	40S ribosomal protein S26-2 OS=Arabidopsis thaliana OX=3702 GN=RPS26B PE=2 SV=2	J	Translation, ribosomal structure and biogenesis	40S ribosomal protein S26-1-like [Asparagus officinalis]	--
Asparagus_officinalis_newGene_19407	--	1.1279	32	1.17265	37	0	0	0.245047	7	0	0	2.56918	75	0.00325774	3.4455	up	--	--	--	--	--	--	--	--	--	--	--	uncharacterized protein LOC109835360 [Asparagus officinalis]	--
Asparagus_officinalis_newGene_1951	--	2.06994	214	1.43572	169	3.16549	371	3.4174	360	3.8669	392	0.807038	89	8.2372e-05	-1.28527	down	--	--	--	K19044|1.39852e-23|pda:103714157|K19044 E3 ubiquitin-protein ligase XBAT32/33 [EC:2.3.2.27] | (RefSeq) probable E3 ubiquitin-protein ligase XBOS33	--	--	--	--	E3 ubiquitin-protein ligase XBAT33 OS=Arabidopsis thaliana OX=3702 GN=XBAT33 PE=2 SV=1	S	Function unknown	E3 ubiquitin-protein ligase XBAT33-like [Asparagus officinalis]	--
Asparagus_officinalis_newGene_19689	--	5.91124	145	3.84001	112	0.637725	19	2.2171	56	1.4931	36	4.05347	106	0.0029496	1.61685	up	--	--	--	--	--	--	--	--	--	--	--	--	--
Asparagus_officinalis_newGene_19778	--	3.52985	62	1.45045	29	9.20411	181	9.1332	162	5.2209	89	1.40927	26	0.000380817	-1.83751	down	--	--	Cellular Component: plasma membrane (GO:0005886);; Cellular Component: integral component of membrane (GO:0016021);; Molecular Function: cellulose synthase (UDP-forming) activity (GO:0016760);; Biological Process: cellulose biosynthetic process (GO:0030244);; Molecular Function: metal ion binding (GO:0046872);; Biological Process: cell wall organization (GO:0071555);;	K10999|2.11433e-53|egu:105033139|K10999 cellulose synthase A [EC:2.4.1.12] | (RefSeq) probable cellulose synthase A catalytic subunit 8 [UDP-forming]	--	--	--	--	Probable cellulose synthase A catalytic subunit 8 [UDP-forming] OS=Oryza sativa subsp. japonica OX=39947 GN=CESA8 PE=1 SV=1	M	Cell wall/membrane/envelope biogenesis	uncharacterized protein A4U43_C09F11790 [Asparagus officinalis]	cellular component: cell (GO:0005623);; cellular component: membrane (GO:0016020);; cellular component: cell part (GO:0044464);; cellular component: membrane part (GO:0044425);; molecular function: catalytic activity (GO:0003824);; biological process: metabolic process (GO:0008152);; biological process: cellular process (GO:0009987);; biological process: single-organism process (GO:0044699);; mol…
Asparagus_officinalis_newGene_19807	--	15.0584	405	13.809	424	4.51491	147	3.96574	99	5.9399	143	18.507	517	1.28645e-07	1.78633	up	--	--	--	--	--	--	--	--	--	--	--	uncharacterized protein A4U43_C09F11830 [Asparagus officinalis]	--
Asparagus_officinalis_newGene_1982	--	8.86166	134	7.44467	127	4.51867	78	3.52892	55	4.21163	63	9.51838	151	0.00417411	1.07121	up	--	--	Molecular Function: zinc ion binding (GO:0008270);;	--	--	[B]	Chromatin structure and dynamics	Zn-finger in ubiquitin-hydrolases and other protein	--	BQ	Chromatin structure and dynamics;; Secondary metabolites biosynthesis, transport and catabolism	PREDICTED: histone deacetylase 6 [Elaeis guineensis]	molecular function: binding (GO:0005488)
Asparagus_officinalis_newGene_19840	--	9.16392	291	7.2645	259	15.4967	556	16.768	541	15.9781	496	6.92006	231	3.17425e-08	-1.03587	down	--	--	Molecular Function: binding (GO:0005488);; Biological Process: protein phosphorylation (GO:0006468);; Cellular Component: chloroplast (GO:0009507);; Biological Process: regulation of photosynthesis (GO:0010109);; Molecular Function: kinase activity (GO:0016301);;	K03517|2.7035e-86|mus:103996014|K03517 quinolinate synthase [EC:2.5.1.72] | (RefSeq) LOW QUALITY PROTEIN: uncharacterized protein LOC103996014	--	--	--	--	Chloroplast sensor kinase, chloroplastic OS=Arabidopsis thaliana OX=3702 GN=CSK PE=1 SV=1	S	Function unknown	uncharacterized protein A4U43_C09F12790 [Asparagus officinalis]	molecular function: binding (GO:0005488);; biological process: metabolic process (GO:0008152);; biological process: cellular process (GO:0009987);; cellular component: cell (GO:0005623);; cellular component: organelle (GO:0043226);; cellular component: cell part (GO:0044464);; biological process: biological regulation (GO:0065007);; molecular function: catalytic activity (GO:0003824)
Asparagus_officinalis_newGene_19902	--	28.3537	2109	26.9694	2251	15.4091	1281	13.3574	1013	14.1469	1023	38.7278	3026	0.000129778	1.17699	up	--	--	--	--	--	[S]	Function unknown	Ras-induced vulval development antagonist	--	S	Function unknown	uncharacterized protein A4U43_C09F13490 [Asparagus officinalis]	--
Asparagus_officinalis_newGene_19957	--	5.72792	117	9.84548	226	14.8391	343	13.1786	274	19.1556	383	3.8918	84	0.00141365	-1.26436	down	--	--	--	--	--	--	--	--	--	S	Function unknown	uncharacterized protein LOC109824169 [Asparagus officinalis]	--
Asparagus_officinalis_newGene_19962	--	0.24566	6	0	0	12.7994	327	15.7291	363	20.0883	451	0	0	1.59266e-26	-7.09026	down	--	--	--	--	--	--	--	--	--	--	--	--	--
Asparagus_officinalis_newGene_19992	--	31.1219	504	37.6712	640	11.2706	224	7.64903	140	9.99083	179	20.1221	375	3.25813e-08	1.4437	up	--	--	--	--	--	--	--	--	--	S	Function unknown	hypothetical protein BVC80_9101g190 [Macleaya cordata]	--
Asparagus_officinalis_newGene_20006	--	5.547	193	3.19028	124	1.40799	56	0.908877	33	1.35551	46	2.08761	76	0.00187005	1.46159	up	--	--	Cellular Component: mitochondrion (GO:0005739);; Molecular Function: oxidoreductase activity (GO:0016491);; Biological Process: oxidation-reduction process (GO:0055114);;	--	--	[R]	General function prediction only	--	Short-chain dehydrogenase reductase 2a OS=Arabidopsis thaliana OX=3702 GN=SDR2a PE=3 SV=1	S	Function unknown	uncharacterized protein A4U43_C09F14880 [Asparagus officinalis]	cellular component: cell (GO:0005623);; cellular component: organelle (GO:0043226);; cellular component: cell part (GO:0044464);; molecular function: catalytic activity (GO:0003824);; biological process: metabolic process (GO:0008152);; biological process: single-organism process (GO:0044699)
Asparagus_officinalis_newGene_20035	--	3.41366	216	3.51455	400	1.1875	137	1.68639	174	1.08296	108	2.45657	262	0.00580221	1.03012	up	--	--	--	--	--	--	--	--	Multiple organellar RNA editing factor 8, chloroplastic/mitochondrial OS=Arabidopsis thaliana OX=3702 GN=MORF8 PE=1 SV=1	--	--	PREDICTED: multiple organellar RNA editing factor 8, chloroplastic/mitochondrial-like [Malus domestica]	--
Asparagus_officinalis_newGene_20053	--	7.61078	681	11.2362	1088	3.04477	291	3.50116	326	3.99972	323	5.02294	496	3.78438e-05	1.20133	up	[S]	Function unknown	Molecular Function: hydrolase activity, hydrolyzing O-glycosyl compounds (GO:0004553);; Biological Process: lipid metabolic process (GO:0006629);;	K17108|8.13912e-176|pda:103716263|K17108 non-lysosomal glucosylceramidase [EC:3.2.1.45] | (RefSeq) non-lysosomal glucosylceramidase-like	Other glycan degradation (ko00511);; Sphingolipid metabolism (ko00600)	[G]	Carbohydrate transport and metabolism	Glycosyl-hydrolase family 116, catalytic region;; Glycosyl-hydrolase family 116, catalytic region	--	G	Carbohydrate transport and metabolism	non-lysosomal glucosylceramidase [Asparagus officinalis]	molecular function: catalytic activity (GO:0003824);; biological process: metabolic process (GO:0008152);; biological process: single-organism process (GO:0044699)
Asparagus_officinalis_newGene_20062	--	9.72112	262	10.6251	322	5.06875	156	4.5408	127	4.01234	108	9.97315	284	2.97253e-05	1.14257	up	--	--	Molecular Function: nucleoside transmembrane transporter activity (GO:0005337);; Cellular Component: vacuolar membrane (GO:0005774);; Cellular Component: integral component of membrane (GO:0016021);; Biological Process: nucleoside transmembrane transport (GO:1901642);;	K15014|2.47874e-144|mus:103991318|K15014 solute carrier family 29 (equilibrative nucleoside transporter), member 1/2/3 | (RefSeq) equilibrative nucleotide transporter 1	--	[F]	Nucleotide transport and metabolism	Nucleoside transporter	Equilibrative nucleotide transporter 1 OS=Arabidopsis thaliana OX=3702 GN=ENT1 PE=1 SV=1	S	Function unknown	uncharacterized protein A4U43_C09F15520 [Asparagus officinalis]	biological process: single-organism process (GO:0044699);; biological process: localization (GO:0051179);; molecular function: transporter activity (GO:0005215);; cellular component: cell (GO:0005623);; cellular component: membrane (GO:0016020);; cellular component: organelle (GO:0043226);; cellular component: organelle part (GO:0044422);; cellular component: cell part (GO:0044464);; cellular com…
Asparagus_officinalis_newGene_20118	--	3.89258	216	2.60854	119	6.92595	447	17.4014	769	5.53572	324	4.24317	176	0.000931618	-1.54024	down	--	--	--	--	--	--	--	--	--	--	--	glutathione S-transferase T2-like [Asparagus officinalis]	--
Asparagus_officinalis_newGene_20120	--	3.85909	112	3.22055	143	1.25132	56	1.04698	43	0.850236	33	3.11027	130	7.85172e-05	1.52402	up	--	--	--	--	--	--	--	--	--	--	--	uncharacterized protein A4U43_C10F200 [Asparagus officinalis]	--
Asparagus_officinalis_newGene_20134	--	241.371	7511	164.814	5756	50.4947	1775	51.4919	1630	51.6566	1573	145.953	4769	1.85744e-24	1.82897	up	[I]	Lipid transport and metabolism	Cellular Component: cytoplasm (GO:0005737);; Biological Process: vitamin E biosynthetic process (GO:0010189);; Biological Process: methylation (GO:0032259);; Molecular Function: 2-methyl-6-phytyl-1,4-benzoquinone methyltransferase activity (GO:0051741);;	K05928|3.09009e-148|egu:105033221|K05928 tocopherol O-methyltransferase [EC:2.1.1.95] | (RefSeq) probable tocopherol O-methyltransferase, chloroplastic	Ubiquinone and other terpenoid-quinone biosynthesis (ko00130)	[IR]	Lipid transport and metabolism;; General function prediction only	Methyltransferase domain;; Methyltransferase domain;; Methyltransferase domain;; Methyltransferase domain;; Mycolic acid cyclopropane synthetase;; Methyltransferase domain;; ubiE/COQ5 methyltransferase family	Probable tocopherol O-methyltransferase, chloroplastic OS=Oryza sativa subsp. japonica OX=39947 GN=VTE4 PE=2 SV=1	S	Function unknown	probable tocopherol O-methyltransferase, chloroplastic [Asparagus officinalis]	cellular component: cell (GO:0005623);; cellular component: cell part (GO:0044464);; biological process: metabolic process (GO:0008152);; biological process: cellular process (GO:0009987);; biological process: single-organism process (GO:0044699);; molecular function: catalytic activity (GO:0003824)
Asparagus_officinalis_newGene_20175	--	7.75589	193	8.70128	243	1.76995	50	2.55261	65	4.58659	112	12.2505	320	0.000973473	1.6911	up	--	--	--	--	--	--	--	--	--	S	Function unknown	uncharacterized protein A4U43_C10F1340 [Asparagus officinalis]	--
Asparagus_officinalis_newGene_20208	--	67.2319	6816	84.9356	9648	23.3104	3030	29.5927	3459	30.1583	2997	79.0782	9540	4.65945e-08	1.4497	up	[C]	Energy production and conversion	Molecular Function: aconitate hydratase activity (GO:0003994);; Molecular Function: copper ion binding (GO:0005507);; Cellular Component: mitochondrion (GO:0005739);; Cellular Component: vacuole (GO:0005773);; Cellular Component: cytosol (GO:0005829);; Cellular Component: plasma membrane (GO:0005886);; Biological Process: citrate metabolic process (GO:0006101);; Biological Process: isocitrate met…	K01681|0|pda:103714530|K01681 aconitate hydratase [EC:4.2.1.3] | (RefSeq) aconitate hydratase, cytoplasmic-like	Citrate cycle (TCA cycle) (ko00020);; Glyoxylate and dicarboxylate metabolism (ko00630);; Carbon metabolism (ko01200);; 2-Oxocarboxylic acid metabolism (ko01210);; Biosynthesis of amino acids (ko01230)	[AJ]	RNA processing and modification;; Translation, ribosomal structure and biogenesis	Aconitase family (aconitate hydratase);; Aconitase family (aconitate hydratase);; Aconitase C-terminal domain	Aconitate hydratase, cytoplasmic OS=Cucurbita maxima OX=3661 PE=2 SV=1	C	Energy production and conversion	aconitate hydratase, cytoplasmic-like [Asparagus officinalis]	molecular function: catalytic activity (GO:0003824);; molecular function: binding (GO:0005488);; cellular component: cell (GO:0005623);; cellular component: organelle (GO:0043226);; cellular component: cell part (GO:0044464);; cellular component: membrane (GO:0016020);; biological process: metabolic process (GO:0008152);; biological process: cellular process (GO:0009987);; biological process: sin…
Asparagus_officinalis_newGene_20226	--	123.733	2076	334.643	6295	1.35916	26	7.72786	132	3.04251	50	371.825	6549	4.02082e-20	5.82412	up	--	--	Molecular Function: hydrolase activity, hydrolyzing O-glycosyl compounds (GO:0004553);; Biological Process: carbohydrate metabolic process (GO:0005975);;	--	--	--	--	Glycosyl hydrolases family 17	Glucan endo-1,3-beta-glucosidase OS=Vitis vinifera OX=29760 GN=VIT_06s0061g00120 PE=1 SV=2	--	--	PREDICTED: glucan endo-1,3-beta-glucosidase-like [Musa acuminata subsp. malaccensis]	molecular function: catalytic activity (GO:0003824);; biological process: metabolic process (GO:0008152)
Asparagus_officinalis_newGene_20256	--	0.427243	30	0.558067	43	3.08746	240	3.71269	259	3.843	257	0.174143	13	5.08634e-15	-3.13185	down	[E]	Amino acid transport and metabolism	Cellular Component: plasma membrane (GO:0005886);; Molecular Function: nitrate transmembrane transporter activity (GO:0015112);; Biological Process: nitrate transport (GO:0015706);; Cellular Component: integral component of membrane (GO:0016021);;	--	--	[E]	Amino acid transport and metabolism	POT family;; POT family	Protein NRT1/ PTR FAMILY 7.3 OS=Arabidopsis thaliana OX=3702 GN=NPF7.3 PE=1 SV=2	E	Amino acid transport and metabolism	uncharacterized protein A4U43_C10F3350 [Asparagus officinalis]	cellular component: cell (GO:0005623);; cellular component: membrane (GO:0016020);; cellular component: cell part (GO:0044464);; biological process: localization (GO:0051179);; molecular function: transporter activity (GO:0005215);; cellular component: membrane part (GO:0044425)
Asparagus_officinalis_newGene_20264	--	2.89258	103	2.95994	120	0.637973	27	0.572609	20	0.87833	32	2.28161	83	2.78274e-06	1.88719	up	--	--	Molecular Function: binding (GO:0005488);;	K11643|1.76311e-21|dosa:Os01t0881000-00|K11643 chromodomain-helicase-DNA-binding protein 4 [EC:3.6.4.12] | (RAP-DB) Os01g0881000; SNF2-related domain containing protein.	--	[R]	General function prediction only	PHD-finger	--	L	Replication, recombination and repair	uncharacterized protein A4U43_C10F3440 [Asparagus officinalis]	molecular function: binding (GO:0005488)
Asparagus_officinalis_newGene_20268	--	194.499	9778	214.065	12066	716.15	40714	678.823	34705	668.007	32842	173.055	9133	4.29719e-40	-1.81218	down	--	--	Cellular Component: integral component of membrane (GO:0016021);;	--	--	--	--	CAAX protease self-immunity	--	S	Function unknown	PREDICTED: uncharacterized protein LOC105043859 [Elaeis guineensis]	cellular component: membrane (GO:0016020);; cellular component: membrane part (GO:0044425)
Asparagus_officinalis_newGene_20287	--	0.689403	111	0.530158	95	1.3392	240	1.76091	284	1.60231	249	0.205135	35	5.25605e-05	-1.71162	down	--	--	--	--	--	--	--	--	--	--	--	--	--
Asparagus_officinalis_newGene_20288	--	7.718	188	9.9759	273	22.4749	619	23.1079	573	29.3687	700	5.94291	152	3.87996e-11	-1.65144	down	--	--	Cellular Component: integral component of membrane (GO:0016021);;	--	--	[I]	Lipid transport and metabolism	CRAL/TRIO domain	--	S	Function unknown	phosphatidylinositol/phosphatidylcholine transfer protein SFH2-like [Asparagus officinalis]	cellular component: membrane (GO:0016020);; cellular component: membrane part (GO:0044425)
Asparagus_officinalis_newGene_20330	--	9.70198	141	11.1826	181	0.356912	6	1.55708	23	1.53137	22	11.3553	173	8.19859e-08	3.11121	up	--	--	--	--	--	--	--	AP2 domain	Ethylene-responsive transcription factor ERF115 OS=Arabidopsis thaliana OX=3702 GN=ERF115 PE=1 SV=1	K	Transcription	uncharacterized protein A4U43_C10F4240 [Asparagus officinalis]	--
Asparagus_officinalis_newGene_20379	--	11.4724	327	14.0451	449	6.10777	197	6.875	200	8.4946	237	19.7133	590	0.00562778	1.11489	up	--	--	--	--	--	--	--	--	--	S	Function unknown	uncharacterized protein A4U43_C10F4810 [Asparagus officinalis]	--
Asparagus_officinalis_newGene_20419	--	0.114065	8	0.023835	6	4.09125	274	2.99269	189	5.23272	325	0	0	1.55818e-20	-5.57899	down	[X]	Mobilome: prophages, transposons	Molecular Function: binding (GO:0005488);;	--	--	[R]	General function prediction only	gag-polypeptide of LTR copia-type;; Integrase core domain;; Integrase core domain;; Reverse transcriptase (RNA-dependent DNA polymerase);; Membrane transport protein;; Membrane transport protein	Retrovirus-related Pol polyprotein from transposon TNT 1-94 OS=Nicotiana tabacum OX=4097 PE=2 SV=1	L	Replication, recombination and repair	Retrovirus-related Pol polyprotein from transposon TNT 1-94 [Cajanus cajan]	molecular function: binding (GO:0005488)
Asparagus_officinalis_newGene_20454	--	20.8567	367	26.2233	518	297.066	5909	527.899	9443	561.632	9661	19.6571	363	4.67373e-50	-4.31005	down	[C]	Energy production and conversion	Molecular Function: electron carrier activity (GO:0009055);; Biological Process: electron transport chain (GO:0022900);; Molecular Function: metal ion binding (GO:0046872);; Molecular Function: 2 iron, 2 sulfur cluster binding (GO:0051537);;	K02639|7.68099e-19|cam:101490186|K02639 ferredoxin | (RefSeq) ferredoxin	Photosynthesis (ko00195)	--	--	2Fe-2S iron-sulfur cluster binding domain	Ferredoxin OS=Leucaena leucocephala OX=3866 PE=1 SV=1	C	Energy production and conversion	PREDICTED: ferredoxin [Cicer arietinum]	molecular function: electron carrier activity (GO:0009055);; biological process: metabolic process (GO:0008152);; biological process: cellular process (GO:0009987);; biological process: single-organism process (GO:0044699);; molecular function: binding (GO:0005488)
Asparagus_officinalis_newGene_20469	--	1.63168	52	1.14227	33	3.41719	177	2.49237	94	2.93433	129	0.560541	28	4.70369e-05	-1.7916	down	[G]	Carbohydrate transport and metabolism	Molecular Function: transketolase activity (GO:0004802);; Biological Process: metabolic process (GO:0008152);; Cellular Component: plastid (GO:0009536);;	K00615|0|egu:105059450|K00615 transketolase [EC:2.2.1.1] | (RefSeq) transketolase, chloroplastic	Pentose phosphate pathway (ko00030);; Carbon fixation in photosynthetic organisms (ko00710);; Carbon metabolism (ko01200);; Biosynthesis of amino acids (ko01230)	[G]	Carbohydrate transport and metabolism	Transketolase, pyrimidine binding domain;; Transketolase, C-terminal domain;; Transketolase, thiamine diphosphate binding domain	Transketolase, chloroplastic OS=Zea mays OX=4577 PE=1 SV=1	G	Carbohydrate transport and metabolism	transketolase, chloroplastic-like isoform X1 [Asparagus officinalis]	molecular function: catalytic activity (GO:0003824);; biological process: metabolic process (GO:0008152);; cellular component: cell (GO:0005623);; cellular component: organelle (GO:0043226);; cellular component: cell part (GO:0044464)
Asparagus_officinalis_newGene_20542	--	0.744375	14	0.288868	9	3.27169	79	3.2978	74	3.41492	74	0.145934	4	5.79572e-08	-2.99036	down	--	--	--	--	--	--	--	Leucine-zipper of ternary complex factor MIP1	--	S	Function unknown	uncharacterized protein A4U43_C10F6760 [Asparagus officinalis]	--
Asparagus_officinalis_newGene_20545	--	0.166882	4	0.411373	11	2.1314	56	1.92587	46	2.58731	59	0	0	0.000381062	-3.15192	down	--	--	--	--	--	--	--	--	--	--	--	uncharacterized protein LOC109819535 [Asparagus officinalis]	--
Asparagus_officinalis_newGene_20574	--	3.07518	175	2.11096	146	3.8959	259	4.35389	286	3.64501	231	1.01154	68	0.00515049	-1.03466	down	[M]	Cell wall/membrane/envelope biogenesis	Molecular Function: UDP-glucose 4-epimerase activity (GO:0003978);; Cellular Component: Golgi apparatus (GO:0005794);; Cellular Component: cytosol (GO:0005829);; Cellular Component: plasma membrane (GO:0005886);; Biological Process: UDP-L-arabinose biosynthetic process (GO:0033358);; Biological Process: capsule polysaccharide biosynthetic process (GO:0045227);; Biological Process: galactose biosy…	K01784|4.20773e-40|gra:105792185|K01784 UDP-glucose 4-epimerase [EC:5.1.3.2] | (RefSeq) bifunctional UDP-glucose 4-epimerase and UDP-xylose 4-epimerase 1	Galactose metabolism (ko00052);; Amino sugar and nucleotide sugar metabolism (ko00520)	[M]	Cell wall/membrane/envelope biogenesis	NAD dependent epimerase/dehydratase family;; GDP-mannose 4,6 dehydratase	Bifunctional UDP-glucose 4-epimerase and UDP-xylose 4-epimerase 1 OS=Arabidopsis thaliana OX=3702 GN=UGE1 PE=1 SV=2	M	Cell wall/membrane/envelope biogenesis	PREDICTED: bifunctional UDP-glucose 4-epimerase and UDP-xylose 4-epimerase 1-like isoform X4 [Gossypium hirsutum]	molecular function: catalytic activity (GO:0003824);; cellular component: cell (GO:0005623);; cellular component: organelle (GO:0043226);; cellular component: cell part (GO:0044464);; cellular component: membrane (GO:0016020);; biological process: metabolic process (GO:0008152);; biological process: cellular process (GO:0009987);; biological process: single-organism process (GO:0044699);; biologi…
Asparagus_officinalis_newGene_20576	--	1.48162	149	2.08715	226	4.00218	450	4.02201	360	3.95232	386	0.949991	101	3.82722e-06	-1.35919	down	[J]	Translation, ribosomal structure and biogenesis	Molecular Function: nucleic acid binding (GO:0003676);; Molecular Function: asparagine-tRNA ligase activity (GO:0004816);; Molecular Function: ATP binding (GO:0005524);; Cellular Component: cytoplasm (GO:0005737);; Biological Process: asparaginyl-tRNA aminoacylation (GO:0006421);;	K01893|1.70354e-09|dosa:Os07t0485400-01|K01893 asparaginyl-tRNA synthetase [EC:6.1.1.22] | (RAP-DB) Os07g0485400; Similar to asparaginyl-tRNA synthetase.	Aminoacyl-tRNA biosynthesis (ko00970)	[UZ]	Intracellular trafficking, secretion, and vesicular transport;; Cytoskeleton	ADP-ribosylation factor family	ADP-ribosylation factor-like protein 2 OS=Arabidopsis thaliana OX=3702 GN=ARL2 PE=2 SV=1	J	Translation, ribosomal structure and biogenesis	uncharacterized protein A4U43_C10F7070 [Asparagus officinalis]	molecular function: binding (GO:0005488);; molecular function: catalytic activity (GO:0003824);; cellular component: cell (GO:0005623);; cellular component: cell part (GO:0044464);; biological process: metabolic process (GO:0008152);; biological process: cellular process (GO:0009987);; biological process: single-organism process (GO:0044699)
Asparagus_officinalis_newGene_20587	--	18.5192	323	18.2219	356	7.06652	140	9.2775	165	8.16775	140	14.9752	274	2.72523e-06	1.07098	up	--	--	--	K12604|2.2248e-43|egu:105043649|K12604 CCR4-NOT transcription complex subunit 1 | (RefSeq) CCR4-NOT transcription complex subunit 1-like	RNA degradation (ko03018)	[K]	Transcription	--	--	K	Transcription	PREDICTED: CCR4-NOT transcription complex subunit 1-like [Elaeis guineensis]	--
Asparagus_officinalis_newGene_20590	--	62.7876	1898	111.738	3718	34.6813	1085	31.7207	968	24.3006	720	182.414	5670	1.7777e-05	2.0339	up	--	--	Cellular Component: cytosol (GO:0005829);; Biological Process: lignin biosynthetic process (GO:0009809);; Biological Process: positive regulation of flavonoid biosynthetic process (GO:0009963);; Biological Process: auxin homeostasis (GO:0010252);; Cellular Component: membrane (GO:0016020);; Molecular Function: shikimate O-hydroxycinnamoyltransferase activity (GO:0047172);; Molecular Function: qui…	K13065|5.95109e-116|nnu:104603248|K13065 shikimate O-hydroxycinnamoyltransferase [EC:2.3.1.133] | (RefSeq) shikimate O-hydroxycinnamoyltransferase-like	Phenylpropanoid biosynthesis (ko00940);; Flavonoid biosynthesis (ko00941);; Stilbenoid, diarylheptanoid and gingerol biosynthesis (ko00945)	--	--	Transferase family	Shikimate O-hydroxycinnamoyltransferase OS=Nicotiana tabacum OX=4097 GN=HST PE=1 SV=1	S	Function unknown	uncharacterized protein A4U43_C10F7820 [Asparagus officinalis]	cellular component: cell (GO:0005623);; cellular component: cell part (GO:0044464);; biological process: metabolic process (GO:0008152);; biological process: cellular process (GO:0009987);; biological process: single-organism process (GO:0044699);; biological process: biological regulation (GO:0065007);; cellular component: membrane (GO:0016020);; molecular function: catalytic activity (GO:000382…
Asparagus_officinalis_newGene_20616	--	3.24274	270	3.52665	265	4.25836	407	8.30662	535	6.12578	493	2.42299	77	0.00481275	-1.2837	down	--	--	--	--	--	--	--	--	--	S	Function unknown	uncharacterized protein A4U43_C10F8090, partial [Asparagus officinalis]	--
Asparagus_officinalis_newGene_2065	--	10.7679	296	7.82701	230	22.2093	748	29.3064	973	4.74984	490	7.7873	194	1.13711e-06	-1.61318	down	--	--	Molecular Function: nucleotide binding (GO:0000166);; Molecular Function: DNA binding (GO:0003677);; Molecular Function: DNA-directed DNA polymerase activity (GO:0003887);; Cellular Component: mitochondrion (GO:0005739);; Biological Process: DNA replication (GO:0006260);; Molecular Function: 3'-5' exonuclease activity (GO:0008408);; Biological Process: DNA biosynthetic process (GO:0071897);; Biol…	--	--	--	--	--	DNA polymerase OS=Zea mays OX=4577 PE=3 SV=1	L	Replication, recombination and repair	uncharacterized protein LOC111371371 [Olea europaea var. sylvestris]	molecular function: binding (GO:0005488);; biological process: metabolic process (GO:0008152);; biological process: cellular process (GO:0009987);; molecular function: catalytic activity (GO:0003824);; cellular component: cell (GO:0005623);; cellular component: organelle (GO:0043226);; cellular component: cell part (GO:0044464)
Asparagus_officinalis_newGene_20659	--	118.877	2113	77.1505	1537	17.8637	359	23.8601	432	27.8463	484	138.52	2584	2.00473e-10	2.27729	up	--	--	--	--	--	--	--	--	--	S	Function unknown	uncharacterized protein A4U43_C10F8480 [Asparagus officinalis]	--
Asparagus_officinalis_newGene_20663	--	0.264853	27	0.13517	16	0.617187	71	0.984371	102	0.817548	81	0.09213	10	2.44905e-05	-2.22544	down	--	--	--	--	--	--	--	Domain of unknown function (DUF4371);; hAT family C-terminal dimerisation region;; Domain of unknown function (DUF4371)	--	S	Function unknown	zinc finger MYM-type protein 1-like [Asparagus officinalis]	--
Asparagus_officinalis_newGene_2067	--	9.19983	446	6.83655	357	16.749	897	15.5706	747	16.2753	737	3.58153	162	7.18509e-05	-1.33865	down	--	--	--	--	--	--	--	--	--	--	--	uncharacterized protein A4U43_C03F25830 [Asparagus officinalis]	--
Asparagus_officinalis_newGene_20788	--	0.698097	94	0.675965	102	2.17484	325	2.53281	344	2.46766	323	0.79926	112	4.73117e-09	-1.66517	down	--	--	--	--	--	--	--	--	--	--	--	--	--
Asparagus_officinalis_newGene_208	--	3.66004	34	5.36456	56	16.2171	170	14.3738	136	16.4833	150	1.9113	19	8.72326e-07	-2.07148	down	--	--	Cellular Component: membrane (GO:0016020);;	--	--	--	--	Plastocyanin-like domain	Uclacyanin 1 OS=Arabidopsis thaliana OX=3702 GN=UCC1 PE=1 SV=1	S	Function unknown	uncharacterized protein A4U43_C03F3230 [Asparagus officinalis]	cellular component: membrane (GO:0016020)
Asparagus_officinalis_newGene_2082	--	30.483	2177	30.3615	2427	9.23119	755	6.91657	517	9.39733	678	19.5779	1486	6.1072e-15	1.6033	up	--	--	--	K14491|1.93724e-145|pda:103723735|K14491 two-component response regulator ARR-B family | (RefSeq) two-component response regulator ORR21-like	Plant hormone signal transduction (ko04075)	[K]	Transcription	--	Two-component response regulator ORR21 OS=Oryza sativa subsp. japonica OX=39947 GN=RR21 PE=2 SV=1	K	Transcription	LOW QUALITY PROTEIN: two-component response regulator ORR21-like [Asparagus officinalis]	--
Asparagus_officinalis_newGene_20830	--	2.65816	187	1.44716	114	0.508188	41	1.05004	75	0.734281	51	1.66562	123	0.00504446	1.28988	up	[R]	General function prediction only	Molecular Function: anaphase-promoting complex binding (GO:0010997);; Biological Process: regulation of catalytic activity (GO:0050790);; Molecular Function: ubiquitin-protein transferase activator activity (GO:0097027);;	K03363|7.19725e-109|bdi:100843300|K03363 cell division cycle 20, cofactor of APC complex | (RefSeq) cell division cycle 20.2, cofactor of APC complex-like	Ubiquitin mediated proteolysis (ko04120)	[DO]	Cell cycle control, cell division, chromosome partitioning;; Posttranslational modification, protein turnover, chaperones	Anaphase-promoting complex subunit 4 WD40 domain;; WD domain, G-beta repeat	Cell division cycle 20.1, cofactor of APC complex OS=Arabidopsis thaliana OX=3702 GN=CDC20-1 PE=1 SV=1	D	Cell cycle control, cell division, chromosome partitioning	cell division cycle 20.2, cofactor of APC complex-like [Asparagus officinalis]	molecular function: binding (GO:0005488);; biological process: biological regulation (GO:0065007);; molecular function: molecular function regulator (GO:0098772)
Asparagus_officinalis_newGene_2085	--	4.92086	231	6.02769	319	1.90969	101	1.32236	60	1.16744	52	8.67375	401	1.15896e-06	2.15159	up	--	--	Cellular Component: plasma membrane (GO:0005886);; Cellular Component: integral component of membrane (GO:0016021);; Biological Process: oxidation-reduction process (GO:0055114);;	--	--	[T]	Signal transduction mechanisms	--	Cytochrome b561 and DOMON domain-containing protein At4g12980 OS=Arabidopsis thaliana OX=3702 GN=At4g12980 PE=2 SV=1	S	Function unknown	cytochrome b561 and DOMON domain-containing protein At5g47530-like [Phalaenopsis equestris]	cellular component: cell (GO:0005623);; cellular component: membrane (GO:0016020);; cellular component: cell part (GO:0044464);; cellular component: membrane part (GO:0044425);; biological process: metabolic process (GO:0008152);; biological process: single-organism process (GO:0044699)
Asparagus_officinalis_newGene_2086	--	0	0	0	0	2.26654	88	1.21414	36	4.39442	138	0.193228	7	0.000357389	-4.0178	down	--	--	--	--	--	--	--	GRF zinc finger	--	--	--	uncharacterized protein LOC109826601 [Asparagus officinalis]	--
Asparagus_officinalis_newGene_20935	--	2.44148	149	3.10527	149	7.39376	332	5.97893	269	8.11172	346	1.77228	69	1.77715e-05	-1.40118	down	--	--	Molecular Function: structural constituent of ribosome (GO:0003735);; Cellular Component: ribosome (GO:0005840);; Biological Process: translation (GO:0006412);; Cellular Component: integral component of membrane (GO:0016021);;	K02971|3.83743e-14|egu:105045280|K02971 small subunit ribosomal protein S21e | (RefSeq) 40S ribosomal protein S21	Ribosome (ko03010)	[J]	Translation, ribosomal structure and biogenesis	--	40S ribosomal protein S21 OS=Oryza sativa subsp. japonica OX=39947 GN=RPS21 PE=3 SV=1	J	Translation, ribosomal structure and biogenesis	uncharacterized protein LOC109844018 isoform X1 [Asparagus officinalis]	molecular function: structural molecule activity (GO:0005198);; cellular component: cell (GO:0005623);; cellular component: macromolecular complex (GO:0032991);; cellular component: organelle (GO:0043226);; cellular component: cell part (GO:0044464);; biological process: metabolic process (GO:0008152);; biological process: cellular process (GO:0009987);; cellular component: membrane (GO:0016020);…
Asparagus_officinalis_newGene_20973	--	2.35432	102	4.09868	198	40.8171	1987	39.9108	1747	37.575	1582	1.85175	84	1.60744e-38	-3.79106	down	[IR]	Lipid transport and metabolism;; General function prediction only	Molecular Function: oxidoreductase activity, acting on CH-OH group of donors (GO:0016614);; Molecular Function: flavin adenine dinucleotide binding (GO:0050660);; Biological Process: oxidation-reduction process (GO:0055114);;	--	--	[R]	General function prediction only	GMC oxidoreductase;; GMC oxidoreductase	Protein HOTHEAD OS=Arabidopsis thaliana OX=3702 GN=HTH PE=1 SV=1	E	Amino acid transport and metabolism	uncharacterized protein A4U43_C10F12110 [Asparagus officinalis]	biological process: metabolic process (GO:0008152);; biological process: single-organism process (GO:0044699);; molecular function: catalytic activity (GO:0003824);; molecular function: binding (GO:0005488)
Asparagus_officinalis_newGene_2105	--	0.93427	12	0	0	5.87298	80	4.09891	50	3.57362	42	0.298266	4	0.00223643	-2.96333	down	--	--	Molecular Function: sugar:proton symporter activity (GO:0005351);; Molecular Function: glucose transmembrane transporter activity (GO:0005355);; Cellular Component: integral component of plasma membrane (GO:0005887);; Biological Process: proton transport (GO:0015992);; Biological Process: glucose import (GO:0046323);; Biological Process: glucose transmembrane transport (GO:1904659);;	--	--	[R]	General function prediction only	--	Putative polyol transporter 1 OS=Arabidopsis thaliana OX=3702 GN=PLT1 PE=3 SV=1	G	Carbohydrate transport and metabolism	uncharacterized protein A4U43_C03F26250 [Asparagus officinalis]	biological process: single-organism process (GO:0044699);; biological process: localization (GO:0051179);; molecular function: transporter activity (GO:0005215);; cellular component: cell (GO:0005623);; cellular component: membrane (GO:0016020);; cellular component: membrane part (GO:0044425);; cellular component: cell part (GO:0044464)
Asparagus_officinalis_newGene_21132	--	1.91848	99	0.809251	41	2.84632	151	3.73418	179	4.5054	221	0.804527	49	0.00157277	-1.52618	down	--	--	--	--	--	--	--	--	--	E	Amino acid transport and metabolism	uncharacterized protein LOC110726625 [Chenopodium quinoa]	--
Asparagus_officinalis_newGene_21135	--	0.209254	7	0.27539	10	3.1199	105	2.80912	85	2.39746	70	0.333488	11	1.53676e-09	-3.09208	down	[X]	Mobilome: prophages, transposons	--	--	--	--	--	MULE transposase domain;; Transposase, Mutator family	--	S	Function unknown	uncharacterized protein LOC109839593 [Asparagus officinalis]	--
Asparagus_officinalis_newGene_2118	--	1.26085	29	0.713919	19	4.71039	121	4.20013	97	4.97851	111	0.126456	4	3.44484e-05	-2.59717	down	--	--	--	--	--	--	--	--	--	--	--	--	--
Asparagus_officinalis_newGene_21239	--	1.97996	23	0.690993	10	4.64716	59	5.10555	58	7.2097	78	0.802747	12	0.000341413	-2.04887	down	--	--	Cellular Component: chloroplast (GO:0009507);; Biological Process: pollen development (GO:0009555);;	--	--	--	--	Domain of unknown function (DUF3783)	--	S	Function unknown	uncharacterized protein A4U43_C10F15400 [Asparagus officinalis]	cellular component: cell (GO:0005623);; cellular component: organelle (GO:0043226);; cellular component: cell part (GO:0044464);; biological process: multicellular organismal process (GO:0032501);; biological process: developmental process (GO:0032502);; biological process: single-organism process (GO:0044699)
Asparagus_officinalis_newGene_21265	--	0.304119	30	0.289354	27	0.857498	73	2.97194	223	1.6652	127	0.31329	29	0.000105636	-2.21951	down	--	--	--	--	--	--	--	--	--	--	--	--	--
Asparagus_officinalis_newGene_21329	--	28.9092	663	59.8403	1436	17.1992	517	19.0197	436	18.5384	379	64.8707	1398	0.000467269	1.39096	up	[M]	Cell wall/membrane/envelope biogenesis	Molecular Function: 3-oxo-5-beta-steroid 4-dehydrogenase activity (GO:0047568);; Biological Process: oxidation-reduction process (GO:0055114);;	--	--	--	--	--	3-oxo-Delta(4,5)-steroid 5-beta-reductase OS=Arabidopsis thaliana OX=3702 GN=VEP1 PE=1 SV=1	S	Function unknown	uncharacterized protein A4U43_C10F16310 [Asparagus officinalis]	biological process: metabolic process (GO:0008152);; biological process: single-organism process (GO:0044699);; molecular function: catalytic activity (GO:0003824)
Asparagus_officinalis_newGene_214	--	3.39375	67	3.47829	80	0.399796	10	1.15594	23	0.596563	13	3.63759	81	8.43635e-05	2.21075	up	--	--	--	--	--	--	--	--	--	--	--	uncharacterized protein A4U43_C03F3290 [Asparagus officinalis]	--
Asparagus_officinalis_newGene_21432	--	0.825422	27	0.844879	31	29.5552	1085	23.1461	764	18.3494	583	0	0	7.06478e-11	-5.03153	down	--	--	--	--	--	--	--	--	--	--	--	--	--
Asparagus_officinalis_newGene_21469	--	0	0	0.693888	11	7.30968	110	3.97946	54	4.53802	59	0.355705	5	0.000162523	-3.37822	down	--	--	--	--	--	--	--	--	--	--	--	--	--
Asparagus_officinalis_newGene_21474	--	0	0	0	0	33.2915	463	24.9178	312	25.0948	302	0.535994	7	2.29665e-16	-6.44568	down	--	--	--	K01728|2.28535e-08|pda:103717735|K01728 pectate lyase [EC:4.2.2.2] | (RefSeq) probable pectate lyase 8	Pentose and glucuronate interconversions (ko00040)	--	--	--	--	--	--	uncharacterized protein A4U43_C10F18410 [Asparagus officinalis]	--
Asparagus_officinalis_newGene_21475	--	0.138004	8	0	0	8.75757	527	7.02595	385	7.73671	390	0	0	7.20091e-24	-6.86079	down	--	--	Molecular Function: pectate lyase activity (GO:0030570);; Biological Process: pectin catabolic process (GO:0045490);; Molecular Function: metal ion binding (GO:0046872);;	K01728|1.0533e-28|mus:103982637|K01728 pectate lyase [EC:4.2.2.2] | (RefSeq) probable pectate lyase 8	Pentose and glucuronate interconversions (ko00040)	--	--	--	Probable pectate lyase 1 OS=Arabidopsis thaliana OX=3702 GN=At1g04680 PE=2 SV=2	G	Carbohydrate transport and metabolism	uncharacterized protein A4U43_C04F3190 [Asparagus officinalis]	molecular function: catalytic activity (GO:0003824);; biological process: metabolic process (GO:0008152);; molecular function: binding (GO:0005488)
Asparagus_officinalis_newGene_21489	--	6.54472	198	5.48638	186	189.521	6478	92.5169	2844	60.8889	1800	4.54168	145	1.54598e-23	-4.26997	down	--	--	Cellular Component: chloroplast thylakoid membrane (GO:0009535);; Cellular Component: photosystem I reaction center (GO:0009538);; Biological Process: photosynthesis (GO:0015979);;	K02693|2.54935e-23|dosa:Os07t0435300-01|K02693 photosystem I subunit IV | (RAP-DB) Os07g0435300; Photosystem I reaction center subunit IV, chloroplast precursor (PSI- E) (Photosystem I 10.8 kDa polypeptide).	Photosynthesis (ko00195)	--	--	--	Photosystem I reaction center subunit IV, chloroplastic OS=Hordeum vulgare OX=4513 GN=PSAE PE=1 SV=2	C	Energy production and conversion	Os07g0435300, partial [Oryza sativa Japonica Group]	cellular component: cell (GO:0005623);; cellular component: membrane (GO:0016020);; cellular component: organelle (GO:0043226);; cellular component: organelle part (GO:0044422);; cellular component: cell part (GO:0044464);; cellular component: macromolecular complex (GO:0032991);; cellular component: membrane part (GO:0044425);; biological process: metabolic process (GO:0008152);; biological proc…
Asparagus_officinalis_newGene_21491	--	1.01814	48	0	0	13.0761	639	8.39077	368	14.2193	621	0.351875	15	8.76102e-06	-4.11496	down	[IR]	Lipid transport and metabolism;; General function prediction only	Molecular Function: hydrolase activity, acting on ester bonds (GO:0016788);;	--	--	--	--	GDSL-like Lipase/Acylhydrolase	GDSL esterase/lipase At5g33370 OS=Arabidopsis thaliana OX=3702 GN=At5g33370 PE=2 SV=1	S	Function unknown	uncharacterized protein A4U43_C10F18690 [Asparagus officinalis]	molecular function: catalytic activity (GO:0003824)
Asparagus_officinalis_newGene_21495	--	1.16681	9	7.58159	66	26.1932	229	61.5667	483	74.114	560	2.10616	18	1.38444e-07	-3.62112	down	--	--	--	--	--	--	--	--	--	--	--	uncharacterized protein A4U43_C10F18880 [Asparagus officinalis]	--
Asparagus_officinalis_newGene_21519	--	2.61709	206	4.53357	260	1.27489	82	1.58531	101	1.47689	97	5.02256	453	0.0005288	1.71301	up	--	--	Molecular Function: ubiquitin-protein transferase activity (GO:0004842);; Biological Process: protein ubiquitination (GO:0016567);; Molecular Function: ligase activity (GO:0016874);;	K10590|6.98597e-35|aip:107628778|K10590 E3 ubiquitin-protein ligase TRIP12 [EC:2.3.2.26] | (RefSeq) E3 ubiquitin-protein ligase UPL3	Ubiquitin mediated proteolysis (ko04120)	[O]	Posttranslational modification, protein turnover, chaperones	--	E3 ubiquitin-protein ligase UPL3 OS=Arabidopsis thaliana OX=3702 GN=UPL3 PE=1 SV=1	O	Posttranslational modification, protein turnover, chaperones	E3 ubiquitin-protein ligase UPL3, partial [Asparagus officinalis]	molecular function: catalytic activity (GO:0003824);; biological process: metabolic process (GO:0008152);; biological process: cellular process (GO:0009987)
Asparagus_officinalis_newGene_21533	--	2.68682	989	1.23654	508	3.98006	1587	5.48095	1906	3.11626	1189	1.29799	494	0.000515571	-1.23563	down	--	--	--	--	--	[D]	Cell cycle control, cell division, chromosome partitioning	Helitron helicase-like domain at N-terminus;; Helitron helicase-like domain at N-terminus;; PIF1-like helicase;; PIF1-like helicase	--	L	Replication, recombination and repair	uncharacterized protein LOC109847832 [Asparagus officinalis]	--
Asparagus_officinalis_newGene_21535	--	0.407005	34	0.526652	49	0.987338	91	0.790367	66	1.11291	89	0.241587	21	0.00544447	-1.2565	down	--	--	--	--	--	--	--	--	--	--	--	--	--
Asparagus_officinalis_newGene_21574	--	56.0435	2236	101.525	4541	16.2498	733	18.033	732	19.7302	770	135.845	5688	3.59077e-09	2.4621	up	[V]	Defense mechanisms	Biological Process: drug transmembrane transport (GO:0006855);; Molecular Function: drug transmembrane transporter activity (GO:0015238);; Molecular Function: antiporter activity (GO:0015297);; Cellular Component: integral component of membrane (GO:0016021);;	K03327|4.2592e-138|pda:103719732|K03327 multidrug resistance protein, MATE family | (RefSeq) protein DETOXIFICATION 21-like	--	[R]	General function prediction only	MatE;; MatE	Protein DETOXIFICATION 21 OS=Arabidopsis thaliana OX=3702 GN=DTX21 PE=1 SV=1	V	Defense mechanisms	uncharacterized protein A4U43_UnF320 [Asparagus officinalis]	biological process: single-organism process (GO:0044699);; biological process: response to stimulus (GO:0050896);; biological process: localization (GO:0051179);; molecular function: transporter activity (GO:0005215);; cellular component: membrane (GO:0016020);; cellular component: membrane part (GO:0044425)
Asparagus_officinalis_newGene_21685	--	1.57448	114	1.28228	104	3.03987	248	3.06676	225	3.30641	234	0.590958	45	5.00681e-05	-1.45808	down	--	--	--	--	--	[R]	General function prediction only	PPR repeat family;; PPR repeat;; PPR repeat;; Pentatricopeptide repeat domain;; Pentacotripeptide-repeat region of PRORP;; Tetratricopeptide repeat;; DYW family of nucleic acid deaminases	Pentatricopeptide repeat-containing protein At3g12770 OS=Arabidopsis thaliana OX=3702 GN=PCMP-H43 PE=2 SV=1	S	Function unknown	uncharacterized protein A4U43_UnF1210 [Asparagus officinalis]	--
Asparagus_officinalis_newGene_21687	--	66.0297	6683	75.2938	8544	34.7487	3977	33.3271	3431	34.8921	3454	78.3537	8325	4.74192e-07	1.11909	up	--	--	--	K11644|0|egu:105056322|K11644 paired amphipathic helix protein Sin3a | (RefSeq) paired amphipathic helix protein Sin3-like 4	--	[B]	Chromatin structure and dynamics	Paired amphipathic helix repeat;; Sin3 family co-repressor	Paired amphipathic helix protein Sin3-like 3 OS=Arabidopsis thaliana OX=3702 GN=SNL3 PE=1 SV=3	B	Chromatin structure and dynamics	uncharacterized protein A4U43_C01F28130 [Asparagus officinalis]	--
Asparagus_officinalis_newGene_21692	--	56.7361	2091	54.2893	2247	22.5267	984	25.1391	989	22.8984	880	60.7	2300	4.97364e-09	1.21762	up	--	--	Cellular Component: histone deacetylase complex (GO:0000118);; Biological Process: negative regulation of transcription from RNA polymerase II promoter (GO:0000122);; Cellular Component: chromatin (GO:0000785);; Molecular Function: RNA polymerase II transcription corepressor activity (GO:0001106);; Molecular Function: histone deacetylase activity (GO:0004407);; Biological Process: histone deacety…	K11644|6.15615e-106|egu:105058705|K11644 paired amphipathic helix protein Sin3a | (RefSeq) paired amphipathic helix protein Sin3-like 4	--	[B]	Chromatin structure and dynamics	C-terminal domain of Sin3a protein	Paired amphipathic helix protein Sin3-like 2 OS=Arabidopsis thaliana OX=3702 GN=SNL2 PE=1 SV=2	B	Chromatin structure and dynamics	uncharacterized protein A4U43_C01F28130 [Asparagus officinalis]	cellular component: cell (GO:0005623);; cellular component: membrane-enclosed lumen (GO:0031974);; cellular component: macromolecular complex (GO:0032991);; cellular component: organelle (GO:0043226);; cellular component: organelle part (GO:0044422);; cellular component: cell part (GO:0044464);; biological process: biological regulation (GO:0065007);; molecular function: transcription factor acti…
Asparagus_officinalis_newGene_21716	--	27.526	441	9.92454	181	205.109	3714	239.344	3896	253.376	3966	32.1944	542	5.94138e-12	-3.16656	down	--	--	--	--	--	--	--	--	--	--	--	--	--
Asparagus_officinalis_newGene_21901	--	2.52842	72	0.790993	26	24.7248	792	12.735	367	15.8672	440	0.861225	26	6.21875e-13	-3.57698	down	--	--	Molecular Function: ATP binding (GO:0005524);; Cellular Component: integral component of membrane (GO:0016021);; Molecular Function: ATPase activity, coupled to transmembrane movement of substances (GO:0042626);; Biological Process: transmembrane transport (GO:0055085);;	K05658|2.05911e-99|egu:105055560|K05658 ATP-binding cassette, subfamily B (MDR/TAP), member 1 [EC:3.6.3.44] | (RefSeq) ABC transporter B family member 1-like	ABC transporters (ko02010)	[Q]	Secondary metabolites biosynthesis, transport and catabolism	ABC transporter transmembrane region;; ABC transporter transmembrane region	ABC transporter B family member 1 OS=Arabidopsis thaliana OX=3702 GN=ABCB1 PE=1 SV=1	V	Defense mechanisms	uncharacterized protein A4U43_UnF2940 [Asparagus officinalis]	molecular function: binding (GO:0005488);; cellular component: membrane (GO:0016020);; cellular component: membrane part (GO:0044425);; biological process: localization (GO:0051179);; molecular function: catalytic activity (GO:0003824);; molecular function: transporter activity (GO:0005215)
Asparagus_officinalis_newGene_21902	--	2.13858	38	1.44648	29	40.3013	809	23.6031	426	27.075	470	0.525515	10	5.88725e-23	-4.38984	down	[V]	Defense mechanisms	Molecular Function: ATP binding (GO:0005524);; Cellular Component: integral component of membrane (GO:0016021);; Molecular Function: ATPase activity, coupled to transmembrane movement of substances (GO:0042626);; Biological Process: transmembrane transport (GO:0055085);;	K05658|9.40938e-108|egu:105059124|K05658 ATP-binding cassette, subfamily B (MDR/TAP), member 1 [EC:3.6.3.44] | (RefSeq) ABC transporter B family member 1-like	ABC transporters (ko02010)	[Q]	Secondary metabolites biosynthesis, transport and catabolism	ABC transporter	ABC transporter B family member 1 OS=Arabidopsis thaliana OX=3702 GN=ABCB1 PE=1 SV=1	V	Defense mechanisms	ATP binding cassette subfamily B member 1, partial [Typha latifolia]	molecular function: binding (GO:0005488);; cellular component: membrane (GO:0016020);; cellular component: membrane part (GO:0044425);; biological process: localization (GO:0051179);; molecular function: catalytic activity (GO:0003824);; molecular function: transporter activity (GO:0005215)
Asparagus_officinalis_newGene_21906	--	2.57361	97	2.03482	86	33.0381	1399	22.7612	867	24.4989	897	1.29937	52	2.22504e-40	-3.73312	down	[V]	Defense mechanisms	Molecular Function: ATP binding (GO:0005524);; Cellular Component: integral component of membrane (GO:0016021);; Molecular Function: ATPase activity, coupled to transmembrane movement of substances (GO:0042626);; Biological Process: transmembrane transport (GO:0055085);;	K05658|0|egu:105055560|K05658 ATP-binding cassette, subfamily B (MDR/TAP), member 1 [EC:3.6.3.44] | (RefSeq) ABC transporter B family member 1-like	ABC transporters (ko02010)	[Q]	Secondary metabolites biosynthesis, transport and catabolism	ABC transporter transmembrane region;; ABC transporter;; ABC transporter transmembrane region	ABC transporter B family member 1 OS=Arabidopsis thaliana OX=3702 GN=ABCB1 PE=1 SV=1	V	Defense mechanisms	PREDICTED: ABC transporter B family member 1-like [Elaeis guineensis]	molecular function: binding (GO:0005488);; cellular component: membrane (GO:0016020);; cellular component: membrane part (GO:0044425);; biological process: localization (GO:0051179);; molecular function: catalytic activity (GO:0003824);; molecular function: transporter activity (GO:0005215)
Asparagus_officinalis_newGene_21923	--	6.37657	105	7.21221	133	3.25683	61	2.98897	50	3.4991	57	9.88264	171	0.00368953	1.28279	up	--	--	--	--	--	--	--	--	--	--	--	uncharacterized protein A4U43_UnF3130 [Asparagus officinalis]	--
Asparagus_officinalis_newGene_21929	--	2.08877	29	6.02385	93	0	0	0	0	0	0	2.78426	40	4.02638e-08	6.33261	up	--	--	--	--	--	--	--	Salt stress response/antifungal	Antifungal protein ginkbilobin-2 OS=Ginkgo biloba OX=3311 GN=GNK2 PE=1 SV=1	--	--	uncharacterized protein A4U43_UnF3260 [Asparagus officinalis]	--
Asparagus_officinalis_newGene_21980	--	4.85024	213	2.75963	156	1.26107	64	1.92766	85	1.5399	87	3.27922	129	0.00474456	1.02812	up	--	--	Molecular Function: binding (GO:0005488);; Cellular Component: endomembrane system (GO:0012505);; Molecular Function: transferase activity (GO:0016740);; Cellular Component: membrane-bounded organelle (GO:0043227);; Cellular Component: intracellular organelle (GO:0043229);; Cellular Component: cytoplasmic part (GO:0044444);;	K20032|2.41556e-30|egu:105050108|K20032 palmitoyltransferase ZDHHC13/17 [EC:2.3.1.225] | (RefSeq) protein S-acyltransferase 24-like	--	[R]	General function prediction only	--	Protein S-acyltransferase 24 OS=Arabidopsis thaliana OX=3702 GN=PAT24 PE=2 SV=1	S	Function unknown	protein S-acyltransferase 24 [Asparagus officinalis]	molecular function: binding (GO:0005488);; cellular component: cell (GO:0005623);; cellular component: cell part (GO:0044464);; molecular function: catalytic activity (GO:0003824);; cellular component: organelle (GO:0043226)
Asparagus_officinalis_newGene_21999	--	2.7877	65	4.39023	114	0.072286	2	0	0	0	0	1.90361	47	3.55196e-10	5.77251	up	--	--	--	--	--	--	--	--	--	--	--	--	--
Asparagus_officinalis_newGene_22008	--	15.8563	212	20.8716	313	84.83	1282	85.2489	1158	85.8585	1122	10.1741	143	2.36912e-23	-2.44084	down	--	--	--	K04078|1.80786e-08|egu:105042032|K04078 chaperonin GroES | (RefSeq) 20 kDa chaperonin, chloroplastic	--	--	--	--	--	--	--	uncharacterized protein A4U43_C07F36570 [Asparagus officinalis]	--
Asparagus_officinalis_newGene_22034	--	2.88973	185	1.43395	103	8.19077	593	6.91159	450	6.97651	437	1.33753	90	3.81686e-09	-1.96003	down	--	--	--	K13648|4.01582e-170|pda:103717888|K13648 alpha-1,4-galacturonosyltransferase [EC:2.4.1.43] | (RefSeq) probable galacturonosyltransferase 7	Starch and sucrose metabolism (ko00500);; Amino sugar and nucleotide sugar metabolism (ko00520)	--	--	Glycosyl transferase family 8	Probable galacturonosyltransferase 7 OS=Arabidopsis thaliana OX=3702 GN=GAUT7 PE=1 SV=2	M	Cell wall/membrane/envelope biogenesis	probable galacturonosyltransferase 7 isoform X1 [Asparagus officinalis]	--
Asparagus_officinalis_newGene_22112	--	26.6816	686	24.1439	698	5.83982	180	6.57833	182	8.45551	225	21.1415	563	8.24704e-15	1.69717	up	--	--	Biological Process: amino acid transmembrane transport (GO:0003333);; Cellular Component: plasma membrane (GO:0005886);; Molecular Function: amino acid transmembrane transporter activity (GO:0015171);; Cellular Component: integral component of membrane (GO:0016021);;	--	--	[E]	Amino acid transport and metabolism	Transmembrane amino acid transporter protein;; Transmembrane amino acid transporter protein	Amino acid permease 3 OS=Arabidopsis thaliana OX=3702 GN=AAP3 PE=1 SV=2	E	Amino acid transport and metabolism	PREDICTED: amino acid permease 3-like [Phoenix dactylifera]	biological process: single-organism process (GO:0044699);; biological process: localization (GO:0051179);; cellular component: cell (GO:0005623);; cellular component: membrane (GO:0016020);; cellular component: cell part (GO:0044464);; molecular function: transporter activity (GO:0005215);; cellular component: membrane part (GO:0044425)
Asparagus_officinalis_newGene_22144	--	20.9788	509	38.9515	1073	5.20458	150	9.21709	222	9.55937	224	35.7806	938	7.14832e-07	2.03092	up	--	--	--	--	--	--	--	--	--	--	--	uncharacterized protein LOC109842078 [Asparagus officinalis]	--
Asparagus_officinalis_newGene_22154	--	5.40824	119	5.05034	122	2.11829	62	2.03354	45	1.67545	32	6.1611	129	0.000664174	1.40088	up	[P]	Inorganic ion transport and metabolism	Molecular Function: ATP binding (GO:0005524);; Cellular Component: integral component of membrane (GO:0016021);; Molecular Function: hydrolase activity (GO:0016787);; Molecular Function: metal ion binding (GO:0046872);;	K01537|1.14927e-132|zma:100192002|K01537 Ca2+-transporting ATPase [EC:3.6.3.8] | (RefSeq) GRMZM2G141704, GRMZM2G428096; uncharacterized LOC100192002	--	[P]	Inorganic ion transport and metabolism	Cation transporting ATPase, C-terminus;; Cation transporting ATPase, C-terminus	Calcium-transporting ATPase 4, endoplasmic reticulum-type OS=Arabidopsis thaliana OX=3702 GN=ECA4 PE=2 SV=2	P	Inorganic ion transport and metabolism	Os03g0281600, partial [Oryza sativa Japonica Group]	molecular function: binding (GO:0005488);; cellular component: membrane (GO:0016020);; cellular component: membrane part (GO:0044425);; molecular function: catalytic activity (GO:0003824)
Asparagus_officinalis_newGene_2224	--	0.231382	5	0.370288	9	1.50329	35	1.86956	39	2.12734	42	0	0	0.00188123	-2.80932	down	--	--	--	--	--	[R]	General function prediction only	--	--	S	Function unknown	hypothetical protein VITISV_043441 [Vitis vinifera]	--
Asparagus_officinalis_newGene_22283	--	24.9558	1711	43.0307	3657	0.335395	27	1.86206	153	2.74648	178	58.1217	4759	9.23848e-12	4.53528	up	[V]	Defense mechanisms	--	--	--	--	--	Voltage-dependent anion channel;; Voltage-dependent anion channel	S-type anion channel SLAH3 OS=Arabidopsis thaliana OX=3702 GN=SLAH3 PE=1 SV=1	P	Inorganic ion transport and metabolism	uncharacterized protein A4U43_UnF6460 [Asparagus officinalis]	--
Asparagus_officinalis_newGene_22337	--	1.00581	10	0.736124	8	11.791	129	18.0646	177	15.0489	142	0.721436	8	4.13282e-18	-4.0063	down	--	--	Cellular Component: plasma membrane (GO:0005886);; Cellular Component: integral component of membrane (GO:0016021);; Biological Process: respiratory electron transport chain (GO:0022904);;	--	--	--	--	--	--	S	Function unknown	uncharacterized protein LOC110106352 isoform X2 [Dendrobium catenatum]	cellular component: cell (GO:0005623);; cellular component: membrane (GO:0016020);; cellular component: cell part (GO:0044464);; cellular component: membrane part (GO:0044425);; biological process: metabolic process (GO:0008152);; biological process: cellular process (GO:0009987);; biological process: single-organism process (GO:0044699)
Asparagus_officinalis_newGene_22338	--	9.94051	140	9.3002	147	2.38148	38	2.59623	38	2.85836	40	4.04584	60	0.000816851	1.48169	up	--	--	--	K11593|1.52375e-11|mus:103996994|K11593 eukaryotic translation initiation factor 2C | (RefSeq) protein argonaute 4B-like	--	[J]	Translation, ribosomal structure and biogenesis	--	Protein argonaute 4A OS=Oryza sativa subsp. japonica OX=39947 GN=AGO4A PE=2 SV=1	J	Translation, ribosomal structure and biogenesis	protein argonaute 4B-like [Asparagus officinalis]	--
Asparagus_officinalis_newGene_22346	--	0.780553	43	0.740072	44	2.0816	126	3.63694	198	2.36936	124	0.316311	17	7.48737e-06	-2.10877	down	--	--	Cellular Component: integral component of membrane (GO:0016021);; Molecular Function: kinase activity (GO:0016301);; Biological Process: phosphorylation (GO:0016310);; Biological Process: metal ion transport (GO:0030001);; Molecular Function: metal ion transmembrane transporter activity (GO:0046873);; Biological Process: transmembrane transport (GO:0055085);;	--	--	--	--	--	--	--	--	uncharacterized protein LOC109820986 [Asparagus officinalis]	cellular component: membrane (GO:0016020);; cellular component: membrane part (GO:0044425);; molecular function: catalytic activity (GO:0003824);; biological process: metabolic process (GO:0008152);; biological process: cellular process (GO:0009987);; biological process: localization (GO:0051179);; molecular function: transporter activity (GO:0005215)
Asparagus_officinalis_newGene_22375	--	13.0937	238	27.4965	560	6.09464	129	6.03193	112	11.0895	197	28.4782	543	0.00144534	1.57515	up	--	--	Cellular Component: monolayer-surrounded lipid storage body (GO:0012511);; Cellular Component: integral component of membrane (GO:0016021);; Biological Process: lipid storage (GO:0019915);;	--	--	--	--	Oleosin	--	S	Function unknown	uncharacterized protein A4U43_UnF7130 [Asparagus officinalis]	cellular component: cell (GO:0005623);; cellular component: organelle (GO:0043226);; cellular component: cell part (GO:0044464);; cellular component: membrane (GO:0016020);; cellular component: membrane part (GO:0044425);; biological process: localization (GO:0051179);; biological process: biological regulation (GO:0065007)
Asparagus_officinalis_newGene_22402	--	0	0	0.148885	5	1.46564	50	1.57139	48	1.12109	33	0	0	7.99711e-05	-4.03016	down	--	--	--	--	--	--	--	--	--	S	Function unknown	uncharacterized protein LOC109822893 isoform X2 [Asparagus officinalis]	--
Asparagus_officinalis_newGene_22412	--	3.10662	70	4.84073	122	1.13115	29	1.46661	34	1.83824	41	9.94669	235	0.00206991	1.99355	up	--	--	--	K11647|3.18235e-16|vra:106774005|K11647 SWI/SNF-related matrix-associated actin-dependent regulator of chromatin subfamily A member 2/4 [EC:3.6.4.-] | (RefSeq) ATP-dependent helicase BRM-like	--	[BK]	Chromatin structure and dynamics;; Transcription	--	ATP-dependent helicase BRM OS=Arabidopsis thaliana OX=3702 GN=BRM PE=1 SV=1	L	Replication, recombination and repair	uncharacterized protein A4U43_UnF7360 [Asparagus officinalis]	--
Asparagus_officinalis_newGene_22415	--	159.002	7914	34.4056	1439	14.0334	708	12.9712	530	11.297	435	19.2398	1093	0.000213118	2.44032	up	--	--	--	K15172|6.02543e-11|egu:105039105|K15172 transcription elongation factor SPT5 | (RefSeq) putative transcription elongation factor SPT5 homolog 1	--	[K]	Transcription	--	Putative transcription elongation factor SPT5 homolog 2 OS=Arabidopsis thaliana OX=3702 GN=At2g34210 PE=3 SV=2	K	Transcription	uncharacterized protein LOC109845175 [Asparagus officinalis]	--
Asparagus_officinalis_newGene_22424	--	32.4985	1988	60.6446	4159	4.84273	335	5.93239	370	8.9456	536	52.4477	3368	2.30688e-14	2.87237	up	--	--	--	--	--	--	--	--	--	--	--	--	--
Asparagus_officinalis_newGene_22444	--	2.50694	213	1.10421	82	2.84206	346	3.55833	389	3.34167	297	0.753112	85	0.00167929	-1.43232	down	--	--	--	K15032|6.80347e-67|gra:105791428|K15032 mTERF domain-containing protein, mitochondrial | (RefSeq) uncharacterized LOC105791428	--	[KR]	Transcription;; General function prediction only	mTERF;; mTERF	Transcription termination factor MTERF8, chloroplastic OS=Arabidopsis thaliana OX=3702 GN=MTERF8 PE=1 SV=1	S	Function unknown	uncharacterized protein LOC109827045 [Asparagus officinalis]	--
Asparagus_officinalis_newGene_22469	--	2.1599	90	2.7963	126	0.831538	39	1.38647	59	0.796266	35	3.21023	139	0.0039209	1.39017	up	--	--	Cellular Component: membrane (GO:0016020);; Cellular Component: intracellular organelle (GO:0043229);; Biological Process: actin filament capping (GO:0051693);;	K10364|3.47314e-104|egu:105045292|K10364 capping protein (actin filament) muscle Z-line, alpha | (RefSeq) F-actin-capping protein subunit alpha	Endocytosis (ko04144)	[Z]	Cytoskeleton	F-actin capping protein alpha subunit	F-actin-capping protein subunit alpha OS=Arabidopsis thaliana OX=3702 GN=At3g05520 PE=2 SV=2	O	Posttranslational modification, protein turnover, chaperones	F-actin-capping protein subunit alpha isoform X1 [Asparagus officinalis]	cellular component: membrane (GO:0016020);; cellular component: cell (GO:0005623);; cellular component: organelle (GO:0043226);; cellular component: cell part (GO:0044464);; biological process: cellular process (GO:0009987);; biological process: single-organism process (GO:0044699);; biological process: biological regulation (GO:0065007);; biological process: cellular component organization or bi…
Asparagus_officinalis_newGene_22476	--	0	0	0.095172	4	2.95281	126	3.95286	151	1.17567	44	0	0	3.25881e-09	-5.5005	down	--	--	--	--	--	--	--	--	--	--	--	uncharacterized protein LOC109848329 [Asparagus officinalis]	--
Asparagus_officinalis_newGene_22489	--	6.44778	510	5.27289	460	44.2672	3403	20.121	1346	17.2993	1192	3.9	374	3.08134e-07	-2.08401	down	--	--	--	--	--	--	--	--	--	--	--	--	--
Asparagus_officinalis_newGene_22518	--	14.1229	836	12.5659	834	2.99355	201	3.39307	205	3.47457	202	6.02552	375	3.2042e-08	1.67085	up	--	--	--	K14721|1.30078e-35|egu:105033435|K14721 DNA-directed RNA polymerase III subunit RPC5 | (RefSeq) DNA-directed RNA polymerase III subunit RPC5	Purine metabolism (ko00230);; Pyrimidine metabolism (ko00240);; RNA polymerase (ko03020)	--	--	--	--	K	Transcription	uncharacterized protein A4U43_UnF8230 [Asparagus officinalis]	--
Asparagus_officinalis_newGene_22561	--	19.7395	303	31.3377	539	1.62597	29	4.09965	65	5.25249	79	109.978	1769	3.06619e-07	3.72607	up	--	--	--	--	--	--	--	--	--	--	--	--	--
Asparagus_officinalis_newGene_22590	--	10.5068	163	18.936	329	55.7109	976	66.1496	1042	95.3568	1445	21.3865	348	2.43251e-06	-1.98357	down	--	--	--	--	--	--	--	--	--	--	--	--	--
Asparagus_officinalis_newGene_22734	--	0.402675	49	1.17168	45	3.10828	154	2.77817	188	1.85705	180	0.225523	15	7.10684e-07	-2.26796	down	--	--	Cellular Component: chloroplast (GO:0009507);;	--	--	--	--	--	--	--	--	uncharacterized protein A4U43_UnF9640 [Asparagus officinalis]	cellular component: cell (GO:0005623);; cellular component: organelle (GO:0043226);; cellular component: cell part (GO:0044464)
Asparagus_officinalis_newGene_22735	--	1.35464	32	1.55268	41	0.456788	12	0.151016	4	0	0	2.23809	55	0.009245	2.64221	up	--	--	--	--	--	--	--	--	--	--	--	uncharacterized protein LOC109824306 [Asparagus officinalis]	--
Asparagus_officinalis_newGene_2282	--	24.3851	703	15.0146	486	49.2359	1605	49.6358	1455	46.5275	1312	10.198	309	1.98234e-08	-1.56853	down	--	--	--	--	--	--	--	--	--	--	--	uncharacterized protein A4U43_C03F27290, partial [Asparagus officinalis]	--
Asparagus_officinalis_newGene_22918	--	1.18757	23	1.23839	27	5.46018	118	2.59084	51	3.86804	73	0.697126	14	0.000398093	-1.87259	down	--	--	Biological Process: embryo development ending in seed dormancy (GO:0009793);; Biological Process: root development (GO:0048364);; Biological Process: shoot system development (GO:0048367);;	--	--	[R]	General function prediction only	--	Putative pentatricopeptide repeat-containing protein At1g53330 OS=Arabidopsis thaliana OX=3702 GN=At1g53330 PE=3 SV=1	S	Function unknown	PREDICTED: putative pentatricopeptide repeat-containing protein At1g53330 [Phoenix dactylifera]	biological process: reproduction (GO:0000003);; biological process: reproductive process (GO:0022414);; biological process: multicellular organismal process (GO:0032501);; biological process: developmental process (GO:0032502);; biological process: single-organism process (GO:0044699)
Asparagus_officinalis_newGene_22941	--	25.5536	2362	19.8517	2057	9.81437	1026	9.77101	919	9.46327	856	25.3707	2462	2.71077e-08	1.30315	up	[R]	General function prediction only	--	--	--	--	--	von Willebrand factor type A domain;; von Willebrand factor type A domain;; von Willebrand factor type A domain;; RING-like zinc finger;; Ring finger domain;; Zinc finger, C3HC4 type (RING finger)	E3 ubiquitin-protein ligase WAV3 OS=Arabidopsis thaliana OX=3702 GN=WAV3 PE=1 SV=1	S	Function unknown	uncharacterized protein A4U43_UnF10690 [Asparagus officinalis]	--
Asparagus_officinalis_newGene_23023	--	60.9037	1967	74.6608	2704	7.87905	288	10.8166	356	7.94635	251	63.6557	2158	4.37714e-34	2.89906	up	--	--	--	--	--	--	--	--	--	--	--	--	--
Asparagus_officinalis_newGene_23054	--	4.2798	229	4.56578	271	1.1939	77	1.0485	63	1.44039	74	4.88083	275	3.55184e-09	1.8405	up	--	--	--	--	--	--	--	--	--	--	--	uncharacterized protein A4U43_UnF11370 [Asparagus officinalis]	--
Asparagus_officinalis_newGene_23072	--	3.05079	64	2.44457	58	5.67419	134	6.0199	128	5.5672	114	1.06565	24	0.000986238	-1.38784	down	--	--	--	--	--	--	--	--	--	--	--	uncharacterized protein A4U43_UnF11560 [Asparagus officinalis]	--
Asparagus_officinalis_newGene_23109	--	3.42518	85	2.03726	57	0	0	0.448483	12	0.429702	11	1.88502	49	0.00670264	2.60887	up	--	--	--	--	--	[GC]	Carbohydrate transport and metabolism;; Energy production and conversion	--	Anthocyanidin 5,3-O-glucosyltransferase OS=Rosa hybrid cultivar OX=128735 GN=RhGT1 PE=2 SV=1	S	Function unknown	LOW QUALITY PROTEIN: anthocyanidin 5,3-O-glucosyltransferase-like [Asparagus officinalis]	--
Asparagus_officinalis_newGene_23327	--	8.45484	323	7.43356	316	4.24837	185	4.41462	172	4.41159	166	11.943	490	0.00341528	1.12979	up	[R]	General function prediction only	--	--	--	[C]	Energy production and conversion	Aldo/keto reductase family;; Aldo/keto reductase family	Probable aldo-keto reductase 5 OS=Arabidopsis thaliana OX=3702 GN=At1g60730 PE=2 SV=1	C	Energy production and conversion	probable aldo-keto reductase 2 isoform X1 [Asparagus officinalis]	--
Asparagus_officinalis_newGene_23447	--	1.47402	89	0.871349	59	3.91782	268	3.75356	231	3.81175	225	0.55924	36	3.26772e-08	-1.98131	down	--	--	--	--	--	--	--	--	--	--	--	--	--
Asparagus_officinalis_newGene_23499	--	1.83928	72	3.07171	135	0.404682	18	0.199462	8	0.46508	18	3.50796	144	9.40631e-07	2.88455	up	[K]	Transcription	Molecular Function: 3'-5'-exoribonuclease activity (GO:0000175);; Cellular Component: mitochondrion (GO:0005739);; Biological Process: rRNA processing (GO:0006364);; Cellular Component: chloroplast (GO:0009507);; Biological Process: chloroplast organization (GO:0009658);; Biological Process: RNA phosphodiester bond hydrolysis, exonucleolytic (GO:0090503);;	--	--	[J]	Translation, ribosomal structure and biogenesis	--	Ribonuclease II, chloroplastic/mitochondrial OS=Arabidopsis thaliana OX=3702 GN=RNR1 PE=2 SV=1	K	Transcription	uncharacterized protein A4U43_C01F30080 [Asparagus officinalis]	biological process: metabolic process (GO:0008152);; biological process: cellular process (GO:0009987);; molecular function: catalytic activity (GO:0003824);; cellular component: cell (GO:0005623);; cellular component: organelle (GO:0043226);; cellular component: cell part (GO:0044464);; biological process: cellular component organization or biogenesis (GO:0071840)
Asparagus_officinalis_newGene_23502	--	24.3195	873	10.4832	407	4.18788	169	1.06199	47	1.25417	47	19.1937	704	8.72326e-07	2.84337	up	--	--	--	--	--	--	--	Protein of unknown function (DUF295)	Putative F-box protein At2g16290 OS=Arabidopsis thaliana OX=3702 GN=At2g16290 PE=4 SV=1	S	Function unknown	uncharacterized protein LOC109850491 [Asparagus officinalis]	--
Asparagus_officinalis_newGene_2363	--	27.6672	1520	61.519	3789	3.96079	247	13.6928	765	30.4857	1638	116.351	6709	0.00573419	2.06229	up	--	--	Molecular Function: chitin binding (GO:0008061);; Biological Process: defense response to bacterium (GO:0042742);; Biological Process: defense response to fungus (GO:0050832);;	--	--	[R]	General function prediction only	Barwin family;; Barwin family	Pathogenesis-related protein PR-4B OS=Nicotiana tabacum OX=4097 PE=2 SV=1	G	Carbohydrate transport and metabolism	uncharacterized protein A4U43_C03F28080 [Asparagus officinalis]	molecular function: binding (GO:0005488);; biological process: response to stimulus (GO:0050896);; biological process: multi-organism process (GO:0051704)
Asparagus_officinalis_newGene_23707	--	3.39521	64	3.86484	82	1.24829	27	1.65761	32	1.57039	29	4.37595	87	0.00300937	1.37465	up	--	--	--	--	--	--	--	--	--	--	--	uncharacterized protein A4U43_C01F30320 [Asparagus officinalis]	--
Asparagus_officinalis_newGene_23795	--	0.117596	7	0.038097	3	9.71596	589	10.5277	428	7.96938	318	0	0	2.51313e-32	-6.74982	down	[E]	Amino acid transport and metabolism	Molecular Function: oxidoreductase activity (GO:0016491);; Biological Process: oxidation-reduction process (GO:0055114);;	K13366|5.19064e-47|mus:103989023|K13366 polyamine oxidase [EC:1.5.3.14 1.5.3.16 1.5.3.-] | (RefSeq) polyamine oxidase	Arginine and proline metabolism (ko00330);; beta-Alanine metabolism (ko00410)	[Q]	Secondary metabolites biosynthesis, transport and catabolism	Flavin containing amine oxidoreductase	Polyamine oxidase OS=Zea mays OX=4577 GN=PAO PE=1 SV=1	S	Function unknown	uncharacterized protein A4U43_C08F10600 [Asparagus officinalis]	molecular function: catalytic activity (GO:0003824);; biological process: metabolic process (GO:0008152);; biological process: single-organism process (GO:0044699)
Asparagus_officinalis_newGene_23810	--	1.58256	97	1.68798	112	11.3213	775	3.98471	230	4.85161	280	0.829346	52	1.69896e-05	-2.23456	down	--	--	--	--	--	--	--	--	--	--	--	uncharacterized protein A4U43_C08F750 [Asparagus officinalis]	--
Asparagus_officinalis_newGene_2382	--	1.69322	75	0.904304	54	9.86105	587	10.9212	630	13.563	681	0.78518	33	1.24989e-31	-3.54948	down	--	--	--	--	--	--	--	MULE transposase domain	Protein FAR1-RELATED SEQUENCE 12 OS=Arabidopsis thaliana OX=3702 GN=FRS12 PE=2 SV=1	--	--	protein FAR1-RELATED SEQUENCE 5-like [Asparagus officinalis]	--
Asparagus_officinalis_newGene_23832	--	1.61768	85	1.13067	78	0.593475	41	0.192125	12	0.350995	21	1.90715	123	0.00223136	1.91239	up	--	--	Cellular Component: cytoplasm (GO:0005737);; Biological Process: ER to Golgi vesicle-mediated transport (GO:0006888);; Cellular Component: integral component of membrane (GO:0016021);;	K20301|2.8539e-24|atr:105420550|K20301 trafficking protein particle complex subunit 2 | (RefSeq) trafficking protein particle complex subunit 2-like	--	[U]	Intracellular trafficking, secretion, and vesicular transport	Sedlin, N-terminal conserved region	--	U	Intracellular trafficking, secretion, and vesicular transport	uncharacterized protein A4U43_C08F18790 [Asparagus officinalis]	cellular component: cell (GO:0005623);; cellular component: cell part (GO:0044464);; biological process: localization (GO:0051179);; cellular component: membrane (GO:0016020);; cellular component: membrane part (GO:0044425)
Asparagus_officinalis_newGene_23877	--	3.30278	187	4.51514	194	1.11791	80	1.36988	73	0.964522	60	5.92523	239	2.00302e-05	1.53937	up	--	--	Molecular Function: catalytic activity (GO:0003824);; Molecular Function: binding (GO:0005488);; Biological Process: cellular process (GO:0009987);; Biological Process: regulation of gene expression (GO:0010468);; Cellular Component: intracellular part (GO:0044424);;	K11647|4.40369e-97|mus:103973504|K11647 SWI/SNF-related matrix-associated actin-dependent regulator of chromatin subfamily A member 2/4 [EC:3.6.4.-] | (RefSeq) ATP-dependent helicase BRM-like isoform X1	--	[BK]	Chromatin structure and dynamics;; Transcription	Bromodomain	ATP-dependent helicase BRM OS=Arabidopsis thaliana OX=3702 GN=BRM PE=1 SV=1	L	Replication, recombination and repair	uncharacterized protein A4U43_C01F30560 [Asparagus officinalis]	molecular function: catalytic activity (GO:0003824);; molecular function: binding (GO:0005488);; biological process: cellular process (GO:0009987);; biological process: biological regulation (GO:0065007);; cellular component: cell (GO:0005623);; cellular component: cell part (GO:0044464)
Asparagus_officinalis_newGene_23878	--	5.82198	62	6.02283	72	46.1781	552	44.8043	482	43.912	454	4.53746	51	1.86033e-44	-3.00722	down	--	--	--	--	--	--	--	--	--	--	--	PREDICTED: uncharacterized protein LOC103985771 [Musa acuminata subsp. malaccensis]	--
Asparagus_officinalis_newGene_2392	--	8.8073	198	10.7387	270	27.7248	702	28.1361	641	20.0392	439	7.60056	179	2.30948e-08	-1.46433	down	--	--	Cellular Component: chloroplast (GO:0009507);; Cellular Component: integral component of membrane (GO:0016021);;	--	--	--	--	--	--	S	Function unknown	PREDICTED: uncharacterized protein LOC103981851 isoform X2 [Musa acuminata subsp. malaccensis]	cellular component: cell (GO:0005623);; cellular component: organelle (GO:0043226);; cellular component: cell part (GO:0044464);; cellular component: membrane (GO:0016020);; cellular component: membrane part (GO:0044425)
Asparagus_officinalis_newGene_23955	--	10.8526	117	10.9637	133	2.27666	28	5.29649	59	3.59172	38	9.7043	110	0.00131391	1.46387	up	--	--	--	K08873|5.27442e-09|nnu:104595829|K08873 serine/threonine-protein kinase SMG1 [EC:2.7.11.1] | (RefSeq) uncharacterized LOC104595829	mRNA surveillance pathway (ko03015)	--	--	--	--	BDLTU	Chromatin structure and dynamics;; Cell cycle control, cell division, chromosome partitioning;; Replication, recombination and repair;; Signal transduction mechanisms;; Intracellular trafficking, secretion, and vesicular transport	uncharacterized protein A4U43_C06F1000 [Asparagus officinalis]	--
Asparagus_officinalis_newGene_2396	--	5.20467	287	2.02581	126	12.553	771	5.69237	320	10.0832	544	2.81207	163	0.00175875	-1.45798	down	--	--	--	--	--	--	--	Neprosin;; Neprosin activation peptide	--	S	Function unknown	uncharacterized protein LOC109819535 [Asparagus officinalis]	--
Asparagus_officinalis_newGene_240	--	13.0525	1558	14.6216	2005	5.22492	714	5.04499	597	4.833	568	7.42608	939	6.44264e-07	1.20537	up	--	--	--	K11593|3.05992e-34|mus:103996994|K11593 eukaryotic translation initiation factor 2C | (RefSeq) protein argonaute 4B-like	--	[J]	Translation, ribosomal structure and biogenesis	--	Protein argonaute 4B OS=Oryza sativa subsp. japonica OX=39947 GN=AGO4B PE=2 SV=1	J	Translation, ribosomal structure and biogenesis	PREDICTED: protein argonaute 4B-like [Musa acuminata subsp. malaccensis]	--
Asparagus_officinalis_newGene_24102	--	0.633097	12	0.614399	13	3.0264	62	2.35268	43	1.79746	32	0.780166	15	0.00449033	-1.67844	down	--	--	--	--	--	--	--	--	--	--	--	--	--
Asparagus_officinalis_newGene_24357	--	1.76825	35	1.70398	38	4.03507	91	3.26235	66	3.28149	64	1.26216	27	0.0047494	-1.13619	down	--	--	--	--	--	--	--	--	--	--	--	--	--
Asparagus_officinalis_newGene_24401	--	0.666613	13	0.306593	7	2.84977	58	4.93806	89	2.08191	37	0.170624	4	4.90773e-05	-2.79359	down	--	--	--	--	--	--	--	--	--	--	--	--	--
Asparagus_officinalis_newGene_24409	--	27.3708	1072	29.9381	1314	11.6422	516	8.58179	342	10.3849	398	50.7763	2087	4.49901e-06	1.85224	up	--	--	Cellular Component: nucleus (GO:0005634);; Cellular Component: cytoplasm (GO:0005737);; Molecular Function: ligase activity (GO:0016874);;	--	--	[S]	Function unknown	Armadillo/beta-catenin-like repeat;; Armadillo-like	U-box domain-containing protein 4 OS=Arabidopsis thaliana OX=3702 GN=PUB4 PE=1 SV=3	S	Function unknown	uncharacterized protein A4U43_C01F31850 [Asparagus officinalis]	cellular component: cell (GO:0005623);; cellular component: organelle (GO:0043226);; cellular component: cell part (GO:0044464);; molecular function: catalytic activity (GO:0003824)
Asparagus_officinalis_newGene_24412	--	0.700066	18	1.00161	29	7.29329	209	5.21486	135	3.1629	79	0.7712	21	5.80468e-07	-2.5407	down	--	--	--	--	--	--	--	--	--	--	--	--	--
Asparagus_officinalis_newGene_2442	--	3.35346	216	2.29504	172	4.71742	234	5.46537	371	4.91409	368	1.67835	99	0.007925	-1.03863	down	--	--	Molecular Function: nucleotide binding (GO:0000166);; Biological Process: proton transport (GO:0015992);; Cellular Component: membrane (GO:0016020);; Molecular Function: ATPase activity (GO:0016887);; Molecular Function: ion binding (GO:0043167);;	K01535|9.94967e-29|mus:103972227|K01535 H+-transporting ATPase [EC:3.6.3.6] | (RefSeq) plasma membrane ATPase-like	Oxidative phosphorylation (ko00190)	[V]	Defense mechanisms	--	Plasma membrane ATPase OS=Oryza sativa subsp. japonica OX=39947 GN=Os04g0656100 PE=2 SV=1	P	Inorganic ion transport and metabolism	uncharacterized protein A4U43_C01F930 [Asparagus officinalis]	molecular function: binding (GO:0005488);; biological process: single-organism process (GO:0044699);; biological process: localization (GO:0051179);; cellular component: membrane (GO:0016020);; molecular function: catalytic activity (GO:0003824)
Asparagus_officinalis_newGene_24432	--	89.61	2714	83.7237	2843	31.9603	1095	25.8948	798	29.8239	884	39.7813	1265	1.13995e-05	1.23264	up	--	--	--	--	--	--	--	--	--	S	Function unknown	uncharacterized protein A4U43_C01F32540 [Asparagus officinalis]	--
Asparagus_officinalis_newGene_24437	--	0.163768	6	0.403389	17	2.66688	111	10.7912	402	6.51448	233	0	0	7.24061e-08	-4.61822	down	--	--	--	--	--	--	--	--	--	--	--	--	--
Asparagus_officinalis_newGene_24488	--	2.41512	88	4.86858	186	0.653862	30	0.945159	31	0.913481	37	4.20244	138	1.70112e-05	2.00225	up	--	--	--	--	--	--	--	--	--	--	--	--	--
Asparagus_officinalis_newGene_24517	--	2.07907	17	0.429251	4	10.1951	92	6.13267	50	11.6139	90	0	0	0.00147571	-3.08408	down	--	--	--	--	--	--	--	--	--	--	--	PREDICTED: uncharacterized protein LOC105038357 [Elaeis guineensis]	--
Asparagus_officinalis_newGene_24521	--	8.02094	122	10.7724	234	2.93657	53	3.75524	65	4.8745	73	16.0149	284	0.000750237	1.71415	up	--	--	--	--	--	--	--	--	--	--	--	--	--
Asparagus_officinalis_newGene_24541	--	2.53183	30	3.20485	44	10.0191	156	9.46799	126	12.2226	140	3.26412	37	8.01404e-08	-1.90106	down	--	--	--	--	--	--	--	--	--	--	--	uncharacterized protein A4U43_C05F20890 [Asparagus officinalis]	--
Asparagus_officinalis_newGene_24542	--	583.233	10503	1264.17	25524	1.27254	26	5.04731	93	2.44805	44	1283.17	24257	6.19684e-55	8.19591	up	--	--	Cellular Component: nucleus (GO:0005634);;	--	--	--	--	Senescence regulator	Cytochrome P450 84A1 OS=Arabidopsis thaliana OX=3702 GN=CYP84A1 PE=1 SV=1	S	Function unknown	uncharacterized protein A4U43_C01F34820 [Asparagus officinalis]	cellular component: cell (GO:0005623);; cellular component: organelle (GO:0043226);; cellular component: cell part (GO:0044464)
Asparagus_officinalis_newGene_24571	--	2.49161	158	3.78142	268	5.20488	372	7.67919	494	5.01698	310	1.97892	132	0.00163246	-1.10249	down	--	--	Molecular Function: heat shock protein binding (GO:0031072);; Molecular Function: unfolded protein binding (GO:0051082);;	--	--	--	--	--	--	S	Function unknown	uncharacterized protein A4U43_C01F35420 [Asparagus officinalis]	molecular function: binding (GO:0005488)
Asparagus_officinalis_newGene_24598	--	4.23465	165	4.32502	189	1.81032	80	1.73671	69	1.51357	58	2.87104	118	0.000104153	1.15033	up	--	--	Cellular Component: Sec61 translocon complex (GO:0005784);; Biological Process: intracellular protein transport (GO:0006886);; Cellular Component: integral component of membrane (GO:0016021);;	K09481|3.64569e-19|mus:103992708|K09481 protein transport protein SEC61 subunit beta | (RefSeq) protein transport protein Sec61 subunit beta-like	Protein export (ko03060);; Protein processing in endoplasmic reticulum (ko04141);; Phagosome (ko04145)	[O]	Posttranslational modification, protein turnover, chaperones	--	Protein transport protein Sec61 subunit beta OS=Arabidopsis thaliana OX=3702 GN=At2g45070 PE=1 SV=1	U	Intracellular trafficking, secretion, and vesicular transport	Protein transport protein Sec61 subunit beta [Apostasia shenzhenica]	cellular component: cell (GO:0005623);; cellular component: membrane (GO:0016020);; cellular component: macromolecular complex (GO:0032991);; cellular component: organelle (GO:0043226);; cellular component: organelle part (GO:0044422);; cellular component: membrane part (GO:0044425);; cellular component: cell part (GO:0044464);; biological process: localization (GO:0051179)
Asparagus_officinalis_newGene_24599	--	6.96982	454	5.67149	402	22.9698	1494	11.2795	849	9.07715	542	4.96449	316	0.000867837	-1.27162	down	--	--	--	--	--	--	--	--	--	--	--	probable serine/threonine-protein kinase PBL23 [Asparagus officinalis]	--
Asparagus_officinalis_newGene_2462	--	5.47761	65	4.71757	63	15.9029	213	13.7293	166	13.7784	160	4.89696	61	4.27868e-07	-1.49534	down	--	--	Cellular Component: chloroplast (GO:0009507);; Cellular Component: integral component of membrane (GO:0016021);;	--	--	--	--	--	--	S	Function unknown	PREDICTED: uncharacterized protein LOC105034211 [Elaeis guineensis]	cellular component: cell (GO:0005623);; cellular component: organelle (GO:0043226);; cellular component: cell part (GO:0044464);; cellular component: membrane (GO:0016020);; cellular component: membrane part (GO:0044425)
Asparagus_officinalis_newGene_24621	--	1.62526	53	0.818333	43	5.25159	178	8.39425	156	6.96335	137	1.03298	31	6.38008e-09	-1.88731	down	--	--	--	--	--	--	--	--	--	--	--	--	--
Asparagus_officinalis_newGene_24650	--	22.5618	386	50.5049	969	2.21373	43	3.43836	60	3.52573	59	43.7596	786	1.91682e-16	3.62211	up	--	--	--	--	--	--	--	--	--	S	Function unknown	uncharacterized protein A4U43_C02F720 [Asparagus officinalis]	--
Asparagus_officinalis_newGene_24669	--	0.207458	22	0	0	3.0474	220	1.20006	120	1.7624	112	0.116382	13	0.000645075	-3.19162	down	--	--	Molecular Function: iron ion binding (GO:0005506);; Biological Process: fatty acid biosynthetic process (GO:0006633);; Cellular Component: integral component of membrane (GO:0016021);; Molecular Function: oxidoreductase activity (GO:0016491);; Biological Process: oxidation-reduction process (GO:0055114);;	K14424|4.67737e-58|pda:103697377|K14424 4-alpha-methyl-delta7-sterol-4alpha-methyl oxidase [EC:1.14.13.72] | (RefSeq) methylsterol monooxygenase 2-2-like	Steroid biosynthesis (ko00100)	[I]	Lipid transport and metabolism	--	Methylsterol monooxygenase 2-2 OS=Arabidopsis thaliana OX=3702 GN=SMO2-2 PE=2 SV=1	I	Lipid transport and metabolism	methylsterol monooxygenase 2-2-like [Asparagus officinalis]	molecular function: binding (GO:0005488);; biological process: metabolic process (GO:0008152);; biological process: cellular process (GO:0009987);; biological process: single-organism process (GO:0044699);; cellular component: membrane (GO:0016020);; cellular component: membrane part (GO:0044425);; molecular function: catalytic activity (GO:0003824)
Asparagus_officinalis_newGene_24790	--	0.223469	10	0.490433	25	1.33698	68	0.859738	40	1.00082	44	0.246942	12	0.00718428	-1.63729	down	--	--	Cellular Component: membrane (GO:0016020);;	--	--	--	--	Nodulin-like	Protein NUCLEAR FUSION DEFECTIVE 4 OS=Arabidopsis thaliana OX=3702 GN=NFD4 PE=3 SV=1	--	--	uncharacterized protein A4U43_C02F2930 [Asparagus officinalis]	cellular component: membrane (GO:0016020)
Asparagus_officinalis_newGene_24806	--	0.328213	9	0.232682	7	2.41059	72	2.73156	74	1.78144	47	0.659634	19	0.000803683	-2.25667	down	[DPM]	Cell cycle control, cell division, chromosome partitioning;; Inorganic ion transport and metabolism;; Cell wall/membrane/envelope biogenesis	Molecular Function: copper ion binding (GO:0005507);; Cellular Component: integral component of membrane (GO:0016021);; Molecular Function: oxidoreductase activity, oxidizing metal ions (GO:0016722);; Biological Process: lignin catabolic process (GO:0046274);; Cellular Component: apoplast (GO:0048046);; Molecular Function: hydroquinone:oxygen oxidoreductase activity (GO:0052716);; Biological Proc…	K05909|3.4613e-44|vvi:100262045|K05909 laccase [EC:1.10.3.2] | (RefSeq) laccase-12	--	[Q]	Secondary metabolites biosynthesis, transport and catabolism	Multicopper oxidase	Laccase-3 OS=Oryza sativa subsp. japonica OX=39947 GN=LAC3 PE=2 SV=1	Q	Secondary metabolites biosynthesis, transport and catabolism	laccase-3-like [Asparagus officinalis]	molecular function: binding (GO:0005488);; cellular component: membrane (GO:0016020);; cellular component: membrane part (GO:0044425);; biological process: metabolic process (GO:0008152);; biological process: single-organism process (GO:0044699);; molecular function: catalytic activity (GO:0003824);; biological process: cellular process (GO:0009987);; cellular component: extracellular region (GO:…
Asparagus_officinalis_newGene_24837	--	1.67145	29	1.71221	33	11.0672	213	7.80739	135	6.32593	105	0.165569	3	0.000140508	-2.6957	down	[T]	Signal transduction mechanisms	Molecular Function: hydrolase activity (GO:0016787);;	K01517|1.04041e-41|egu:105052964|K01517 manganese-dependent ADP-ribose/CDP-alcohol diphosphatase [EC:3.6.1.13 3.6.1.16 3.6.1.53] | (RefSeq) manganese-dependent ADP-ribose/CDP-alcohol diphosphatase	Purine metabolism (ko00230);; Glycerophospholipid metabolism (ko00564)	--	--	--	Manganese-dependent ADP-ribose/CDP-alcohol diphosphatase OS=Arabidopsis thaliana OX=3702 GN=At4g24730 PE=2 SV=1	S	Function unknown	manganese-dependent ADP-ribose/CDP-alcohol diphosphatase-like [Asparagus officinalis]	molecular function: catalytic activity (GO:0003824)
Asparagus_officinalis_newGene_24841	--	0.764169	19	1.34637	38	4.678	131	4.04836	102	4.12578	100	0.874543	23	1.90229e-06	-2.02666	down	--	--	--	--	--	--	--	--	--	S	Function unknown	uncharacterized protein LOC18438210 [Amborella trichopoda]	--
Asparagus_officinalis_newGene_24845	--	2.79448	29	27.5162	311	0	0	0	0	0	0	35.1957	372	2.42046e-12	7.79666	up	--	--	--	--	--	--	--	--	--	--	--	--	--
Asparagus_officinalis_newGene_24863	--	222.489	7660	222.837	8601	22.5252	877	22.6552	794	20.7208	698	188.817	6824	2.03677e-137	3.26609	up	[R]	General function prediction only	Molecular Function: O-methyltransferase activity (GO:0008171);; Biological Process: methylation (GO:0032259);;	K21311|2.74359e-101|egu:105032438|K21311 norbelladine O-methyltransferase [EC:2.1.1.336] | (RefSeq) caffeoyl-CoA O-methyltransferase-like	Phenylalanine metabolism (ko00360);; Phenylpropanoid biosynthesis (ko00940);; Flavonoid biosynthesis (ko00941);; Stilbenoid, diarylheptanoid and gingerol biosynthesis (ko00945)	[Q]	Secondary metabolites biosynthesis, transport and catabolism	O-methyltransferase;; O-methyltransferase	Norbelladine 4&apos;-O-methyltransferase OS=Narcissus aff. pseudonarcissus MK-2014 OX=1540222 GN=N4OMT PE=1 SV=1	S	Function unknown	caffeoyl-CoA O-methyltransferase-like isoform X1 [Asparagus officinalis]	biological process: metabolic process (GO:0008152);; molecular function: catalytic activity (GO:0003824)
Asparagus_officinalis_newGene_24864	--	1.75073	346	1.1626	337	0.094776	31	0.260229	53	0.067975	19	0.729161	161	1.77367e-09	2.88909	up	[R]	General function prediction only	Molecular Function: metal ion binding (GO:0046872);;	--	--	[R]	General function prediction only	Integrase core domain;; gag-polypeptide of LTR copia-type;; Reverse transcriptase (RNA-dependent DNA polymerase)	Retrovirus-related Pol polyprotein from transposon TNT 1-94 OS=Nicotiana tabacum OX=4097 PE=2 SV=1	S	Function unknown	Retrovirus-related Pol polyprotein from transposon TNT 1-94 [Cajanus cajan]	molecular function: binding (GO:0005488)
Asparagus_officinalis_newGene_24878	--	0.339356	17	0.142172	12	1.27223	71	1.70022	109	1.33063	88	0	0	0.000801017	-2.96979	down	--	--	--	--	--	--	--	--	--	--	--	--	--
Asparagus_officinalis_newGene_24881	--	69.119	6577	114.227	12185	1.38036	149	9.40597	911	13.0854	1218	164.369	16416	6.0677e-08	3.70311	up	[R]	General function prediction only	Biological Process: carbohydrate metabolic process (GO:0005975);; Biological Process: macromolecule catabolic process (GO:0009057);; Molecular Function: hydrolase activity, acting on glycosyl bonds (GO:0016798);;	K01183|7.26349e-63|pda:103714703|K01183 chitinase [EC:3.2.1.14] | (RefSeq) endochitinase EP3-like	Amino sugar and nucleotide sugar metabolism (ko00520)	[R]	General function prediction only	Chitinase class I	Chitinase 6 OS=Oryza sativa subsp. japonica OX=39947 GN=Cht6 PE=2 SV=1	G	Carbohydrate transport and metabolism	PREDICTED: endochitinase EP3-like [Phoenix dactylifera]	biological process: metabolic process (GO:0008152);; molecular function: catalytic activity (GO:0003824)
Asparagus_officinalis_newGene_24891	--	5.8467	193	4.88774	177	0.996474	36	1.04253	34	0.287846	9	2.7853	99	1.85156e-05	2.43586	up	--	--	Molecular Function: peroxidase activity (GO:0004601);; Cellular Component: extracellular region (GO:0005576);; Biological Process: response to oxidative stress (GO:0006979);; Molecular Function: heme binding (GO:0020037);; Biological Process: hydrogen peroxide catabolic process (GO:0042744);; Molecular Function: metal ion binding (GO:0046872);; Biological Process: oxidation-reduction process (GO:…	K00430|4.66903e-103|pda:103702105|K00430 peroxidase [EC:1.11.1.7] | (RefSeq) peroxidase 4-like	Phenylpropanoid biosynthesis (ko00940)	--	--	Peroxidase;; Peroxidase	Peroxidase 4 OS=Vitis vinifera OX=29760 GN=GSVIVT00023967001 PE=1 SV=1	--	--	uncharacterized protein A4U43_C02F5090 [Asparagus officinalis]	biological process: metabolic process (GO:0008152);; biological process: cellular process (GO:0009987);; biological process: single-organism process (GO:0044699);; biological process: response to stimulus (GO:0050896);; biological process: detoxification (GO:0098754);; molecular function: catalytic activity (GO:0003824);; molecular function: antioxidant activity (GO:0016209);; cellular component:…
Asparagus_officinalis_newGene_24901	--	0.114349	10	0.041032	4	0.937167	92	0.901962	79	0.819988	70	0	0	1.5659e-06	-3.80995	down	[X]	Mobilome: prophages, transposons	--	--	--	[R]	General function prediction only	Integrase core domain;; gag-polypeptide of LTR copia-type;; GAG-pre-integrase domain	Retrovirus-related Pol polyprotein from transposon TNT 1-94 OS=Nicotiana tabacum OX=4097 PE=2 SV=1	S	Function unknown	uncharacterized protein A4U43_C05F8640 [Asparagus officinalis]	--
Asparagus_officinalis_newGene_24921	--	12.9907	342	15.2164	449	2.2432	67	3.04438	82	3.6482	94	27.5215	759	3.141e-08	2.6403	up	--	--	--	K17553|1.40754e-11|nnu:104589182|K17553 protein phosphatase 1 regulatory subunit 11 | (RefSeq) type 1 phosphatases regulator ypi1	--	--	--	Protein phosphatase inhibitor	Protein phosphatase 1 regulatory subunit INH3 OS=Arabidopsis thaliana OX=3702 GN=INH3 PE=1 SV=1	--	--	PREDICTED: type 1 phosphatases regulator ypi1 [Nelumbo nucifera]	--
Asparagus_officinalis_newGene_24943	--	12.0089	391	10.0323	366	24.0112	884	23.4043	775	22.8636	728	4.87157	167	1.73147e-06	-1.40594	down	[G]	Carbohydrate transport and metabolism	Molecular Function: catalytic activity (GO:0003824);; Biological Process: metabolic process (GO:0008152);; Cellular Component: chloroplast stroma (GO:0009570);;	--	--	[C]	Energy production and conversion	Phosphoenolpyruvate phosphomutase;; Isocitrate lyase family	Carboxyvinyl-carboxyphosphonate phosphorylmutase, chloroplastic OS=Arabidopsis thaliana OX=3702 GN=At1g77060 PE=1 SV=2	G	Carbohydrate transport and metabolism	PREDICTED: carboxyvinyl-carboxyphosphonate phosphorylmutase, chloroplastic-like [Phoenix dactylifera]	molecular function: catalytic activity (GO:0003824);; biological process: metabolic process (GO:0008152);; cellular component: cell (GO:0005623);; cellular component: organelle (GO:0043226);; cellular component: organelle part (GO:0044422);; cellular component: cell part (GO:0044464)
Asparagus_officinalis_newGene_24947	--	3.13002	119	2.45935	105	0.715133	31	1.07581	42	0.868542	33	1.88312	75	0.000251201	1.43541	up	--	--	Cellular Component: cytosol (GO:0005829);; Molecular Function: ligase activity (GO:0016874);;	K10268|4.88542e-23|jcu:105648943|K10268 F-box and leucine-rich repeat protein 2/20 | (RefSeq) F-box protein At3g58530	--	--	--	--	F-box protein At3g58530 OS=Arabidopsis thaliana OX=3702 GN=At3g58530 PE=2 SV=1	S	Function unknown	F-box protein At3g58530 [Asparagus officinalis]	cellular component: cell (GO:0005623);; cellular component: cell part (GO:0044464);; molecular function: catalytic activity (GO:0003824)
Asparagus_officinalis_newGene_24949	--	2.22976	91	1.65765	76	3.75707	173	7.28106	301	5.06222	224	0.490987	21	0.00046845	-1.90886	down	--	--	--	--	--	[R]	General function prediction only	PPR repeat;; PPR repeat family;; PPR repeat;; Pentatricopeptide repeat domain;; Pentacotripeptide-repeat region of PRORP	Pentatricopeptide repeat-containing protein At2g13600 OS=Arabidopsis thaliana OX=3702 GN=PCMP-E76 PE=3 SV=1	S	Function unknown	uncharacterized protein A4U43_C02F6420 [Asparagus officinalis]	--
Asparagus_officinalis_newGene_24950	--	0.586742	45	0.423384	37	1.4726	127	0.806152	63	1.32936	100	0.226354	19	0.00245413	-1.51055	down	--	--	--	--	--	--	--	--	Probable LRR receptor-like serine/threonine-protein kinase At4g30520 OS=Arabidopsis thaliana OX=3702 GN=At4g30520 PE=2 SV=1	S	Function unknown	uncharacterized protein A4U43_C02F6510 [Asparagus officinalis]	--
Asparagus_officinalis_newGene_24972	--	440.704	20634	742.375	38971	6.08965	323	18.7054	891	18.3352	840	1186.74	56965	2.53052e-26	5.62775	up	--	--	Molecular Function: DNA binding (GO:0003677);; Cellular Component: nucleus (GO:0005634);; Biological Process: regulation of transcription, DNA-templated (GO:0006355);;	--	--	--	--	No apical meristem (NAM) protein;; No apical meristem (NAM) protein	NAC domain-containing protein 48 OS=Oryza sativa subsp. japonica OX=39947 GN=NAC048 PE=1 SV=1	S	Function unknown	uncharacterized protein A4U43_C02F6640 [Asparagus officinalis]	molecular function: binding (GO:0005488);; cellular component: cell (GO:0005623);; cellular component: organelle (GO:0043226);; cellular component: cell part (GO:0044464);; biological process: biological regulation (GO:0065007)
Asparagus_officinalis_newGene_24975	--	0.639391	28	0.037977	2	4.79733	195	2.27852	85	3.52778	118	0.098027	5	0.000176688	-3.18139	down	--	--	Molecular Function: transcription factor activity, sequence-specific DNA binding (GO:0003700);; Cellular Component: nucleus (GO:0005634);; Biological Process: regulation of transcription, DNA-templated (GO:0006355);; Molecular Function: sequence-specific DNA binding (GO:0043565);;	--	--	--	--	bZIP transcription factor;; Basic region leucine zipper;; bZIP Maf transcription factor	Basic leucine zipper 2 OS=Oryza sativa subsp. japonica OX=39947 GN=BZIP02 PE=2 SV=1	K	Transcription	uncharacterized protein A4U43_C01F25320 [Asparagus officinalis]	biological process: biological regulation (GO:0065007);; molecular function: nucleic acid binding transcription factor activity (GO:0001071);; cellular component: cell (GO:0005623);; cellular component: organelle (GO:0043226);; cellular component: cell part (GO:0044464);; molecular function: binding (GO:0005488)
Asparagus_officinalis_newGene_24987	--	403.429	8307	553.332	12774	15.9798	373	39.9796	838	40.6428	819	1047.76	22646	8.39274e-17	4.31156	up	--	--	--	--	--	--	--	--	--	--	--	arogenate dehydrogenase 1, chloroplastic-like [Asparagus officinalis]	--
Asparagus_officinalis_newGene_24995	--	79.3346	886	80.3756	1007	32.8205	415	23.6385	269	23.0432	252	87.1088	1021	4.68776e-09	1.64159	up	--	--	--	--	--	--	--	Peptidase inhibitor I9	Subtilisin-like protease SBT3.17 OS=Arabidopsis thaliana OX=3702 GN=SBT3.17 PE=3 SV=1	S	Function unknown	uncharacterized protein A4U43_C02F7090 [Asparagus officinalis]	--
Asparagus_officinalis_newGene_25006	--	16.5109	1222	16.67	1409	8.06704	701	10.5404	693	7.55876	524	17.0477	1248	1.19284e-06	1.00971	up	--	--	Molecular Function: zinc ion binding (GO:0008270);;	--	--	[R]	General function prediction only	--	--	S	Function unknown	uncharacterized protein A4U43_C01F4320 [Asparagus officinalis]	molecular function: binding (GO:0005488)
Asparagus_officinalis_newGene_25041	--	10.8414	843	12.4443	1085	2.29187	202	3.27703	259	3.25152	248	25.4958	2080	1.51939e-07	2.48622	up	--	--	Cellular Component: integral component of membrane (GO:0016021);;	--	--	--	--	Protein BYPASS1-related	--	S	Function unknown	uncharacterized protein A4U43_C02F7470 [Asparagus officinalis]	cellular component: membrane (GO:0016020);; cellular component: membrane part (GO:0044425)
Asparagus_officinalis_newGene_25045	--	10.7266	285	8.93543	267	6.01952	181	4.36384	119	4.33116	113	12.2597	342	0.00167397	1.12838	up	--	--	--	--	--	--	--	--	--	--	--	--	--
Asparagus_officinalis_newGene_25046	--	5.78362	284	3.6313	200	17.887	991	14.0454	700	8.08642	388	3.66144	189	3.85655e-05	-1.59015	down	--	--	--	--	--	--	--	--	--	--	--	uncharacterized protein A4U43_C02F7610 [Asparagus officinalis]	--
Asparagus_officinalis_newGene_25056	--	13.3978	242	17.378	352	8.82241	180	6.57993	121	6.91374	122	18.8496	357	0.0010758	1.17318	up	--	--	--	--	--	--	--	Protein of unknown function (DUF3729)	--	--	--	--	--
Asparagus_officinalis_newGene_25062	--	16.9736	1121	10.7835	778	42.1028	3062	43.7926	2972	38.24	2404	8.76661	624	6.42417e-14	-1.7528	down	[U]	Intracellular trafficking, secretion, and vesicular transport	Molecular Function: GTPase activity (GO:0003924);; Molecular Function: GTP binding (GO:0005525);; Biological Process: SRP-dependent cotranslational protein targeting to membrane (GO:0006614);; Molecular Function: 7S RNA binding (GO:0008312);; Cellular Component: chloroplast stroma (GO:0009570);; Cellular Component: signal recognition particle, chloroplast targeting (GO:0080085);;	K03106|0|mus:103968363|K03106 signal recognition particle subunit SRP54 [EC:3.6.5.4] | (RefSeq) signal recognition particle 54 kDa protein, chloroplastic	Protein export (ko03060)	[U]	Intracellular trafficking, secretion, and vesicular transport	SRP54-type protein, GTPase domain;; Signal peptide binding domain;; SRP54-type protein, helical bundle domain;; AAA domain;; CobQ/CobB/MinD/ParA nucleotide binding domain;; Reverse transcriptase-like	Signal recognition particle 54 kDa protein, chloroplastic OS=Arabidopsis thaliana OX=3702 GN=FFC PE=1 SV=1	U	Intracellular trafficking, secretion, and vesicular transport	PREDICTED: signal recognition particle 54 kDa protein, chloroplastic [Musa acuminata subsp. malaccensis]	molecular function: catalytic activity (GO:0003824);; molecular function: binding (GO:0005488);; biological process: localization (GO:0051179);; cellular component: cell (GO:0005623);; cellular component: organelle (GO:0043226);; cellular component: organelle part (GO:0044422);; cellular component: cell part (GO:0044464);; cellular component: macromolecular complex (GO:0032991)
Asparagus_officinalis_newGene_25069	--	13.1735	547	22.3495	1041	1.73124	82	2.00053	85	3.63281	148	43.3264	1888	2.06681e-09	3.37567	up	--	--	--	--	--	[R]	General function prediction only	A20-like zinc finger	Zinc finger A20 and AN1 domain-containing stress-associated protein 4 OS=Arabidopsis thaliana OX=3702 GN=SAP4 PE=1 SV=1	S	Function unknown	PREDICTED: zinc finger A20 and AN1 domain-containing stress-associated protein 5 [Phoenix dactylifera]	--
Asparagus_officinalis_newGene_25070	--	32.2253	654	33.8768	771	2.62626	61	5.14222	107	3.68486	74	53.9718	1150	4.54675e-15	3.36002	up	--	--	Molecular Function: DNA binding (GO:0003677);; Molecular Function: zinc ion binding (GO:0008270);;	--	--	[R]	General function prediction only	A20-like zinc finger	Zinc finger A20 and AN1 domain-containing stress-associated protein 4 OS=Arabidopsis thaliana OX=3702 GN=SAP4 PE=1 SV=1	S	Function unknown	uncharacterized protein A4U43_C01F11270 [Asparagus officinalis]	molecular function: binding (GO:0005488)
Asparagus_officinalis_newGene_25097	--	0.43003	55	0.837017	122	3.85269	325	2.44148	166	5.35054	437	0.958436	102	0.00152526	-1.67363	down	--	--	Molecular Function: hydrolase activity, acting on ester bonds (GO:0016788);;	--	--	--	--	--	GDSL esterase/lipase At4g01130 OS=Arabidopsis thaliana OX=3702 GN=At4g01130 PE=2 SV=1	S	Function unknown	GDSL esterase/lipase At4g01130-like [Asparagus officinalis]	molecular function: catalytic activity (GO:0003824)
Asparagus_officinalis_newGene_25098	--	0	0	0	0	3.86258	217	0.838654	133	0.434007	67	0.016434	3	5.44974e-12	-6.09099	down	--	--	Molecular Function: hydrolase activity, acting on ester bonds (GO:0016788);;	--	--	--	--	--	GDSL esterase/lipase At4g01130 OS=Arabidopsis thaliana OX=3702 GN=At4g01130 PE=2 SV=1	S	Function unknown	GDSL esterase/lipase At4g01130-like [Asparagus officinalis]	molecular function: catalytic activity (GO:0003824)
Asparagus_officinalis_newGene_25112	--	141.413	18043	174.532	24967	77.3107	11155	61.494	7979	61.5263	7677	197.76	26486	1.39974e-06	1.38658	up	[O]	Posttranslational modification, protein turnover, chaperones	Molecular Function: cysteine-type endopeptidase activity (GO:0004197);; Cellular Component: extracellular space (GO:0005615);; Cellular Component: lysosome (GO:0005764);; Biological Process: proteolysis involved in cellular protein catabolic process (GO:0051603);;	K01373|1.09805e-75|mus:103978532|K01373 cathepsin F [EC:3.4.22.41] | (RefSeq) cysteine proteinase 1-like	--	[O]	Posttranslational modification, protein turnover, chaperones	Papain family cysteine protease;; Papain family cysteine protease	Cysteine proteinase 1 OS=Zea mays OX=4577 GN=CCP1 PE=2 SV=1	O	Posttranslational modification, protein turnover, chaperones	uncharacterized protein A4U43_C09F10590 [Asparagus officinalis]	biological process: metabolic process (GO:0008152);; molecular function: catalytic activity (GO:0003824);; cellular component: extracellular region (GO:0005576);; cellular component: extracellular region part (GO:0044421);; cellular component: cell (GO:0005623);; cellular component: organelle (GO:0043226);; cellular component: cell part (GO:0044464)
Asparagus_officinalis_newGene_25121	--	1.22656	35	2.183	69	3.78263	120	7.68163	219	5.41598	149	1.90158	56	0.00113223	-1.57477	down	--	--	--	--	--	--	--	--	--	--	--	uncharacterized protein LOC109846100 [Asparagus officinalis]	--
Asparagus_officinalis_newGene_25158	--	83.4293	6801	91.4174	8356	30.4693	2356	26.0966	2164	25.5974	2041	237.857	20354	1.18333e-06	2.4465	up	[QV]	Secondary metabolites biosynthesis, transport and catabolism;; Defense mechanisms	Molecular Function: NADPH-hemoprotein reductase activity (GO:0003958);; Cellular Component: endoplasmic reticulum membrane (GO:0005789);; Molecular Function: FMN binding (GO:0010181);; Cellular Component: integral component of membrane (GO:0016021);; Molecular Function: [methionine synthase] reductase activity (GO:0030586);; Biological Process: oxidation-reduction process (GO:0055114);;	K00327|0|egu:105039636|K00327 NADPH-ferrihemoprotein reductase [EC:1.6.2.4] | (RefSeq) NADPH--cytochrome P450 reductase-like	--	[C]	Energy production and conversion	FAD binding domain;; Oxidoreductase NAD-binding domain;; Flavodoxin	NADPH--cytochrome P450 reductase OS=Catharanthus roseus OX=4058 GN=CPR PE=2 SV=1	P	Inorganic ion transport and metabolism	uncharacterized protein A4U43_C01F590 [Asparagus officinalis]	biological process: metabolic process (GO:0008152);; biological process: single-organism process (GO:0044699);; molecular function: catalytic activity (GO:0003824);; cellular component: cell (GO:0005623);; cellular component: membrane (GO:0016020);; cellular component: organelle (GO:0043226);; cellular component: organelle part (GO:0044422);; cellular component: membrane part (GO:0044425);; cellu…
Asparagus_officinalis_newGene_25189	--	1.66111	47	2.35256	74	5.32285	169	4.31786	123	3.97309	109	1.43873	43	0.000521386	-1.28719	down	--	--	--	--	--	--	--	--	--	--	--	--	--
Asparagus_officinalis_newGene_25190	--	6.89387	193	4.56495	144	6.79765	217	13.2019	378	13.0198	358	4.36775	130	0.0060797	-1.04298	down	--	--	--	--	--	--	--	--	--	--	--	--	--
Asparagus_officinalis_newGene_25192	--	0.6759	31	0.747112	44	3.54704	179	2.38164	101	2.10173	87	0.385449	18	5.68865e-05	-1.95159	down	--	--	--	--	--	--	--	--	--	--	--	--	--
Asparagus_officinalis_newGene_25218	--	4.65898	261	4.09195	289	12.8341	884	14.9024	922	12.7182	762	3.26201	199	5.31102e-25	-1.79484	down	--	--	--	--	--	--	--	Protein of unknown function (DUF493)	--	S	Function unknown	uncharacterized protein LOC109824653 isoform X1 [Asparagus officinalis]	--
Asparagus_officinalis_newGene_25304	--	1.66347	57	1.28775	58	3.11594	463	4.09838	343	3.43709	197	0.213361	11	3.58352e-07	-2.92937	down	--	--	--	--	--	--	--	--	--	S	Function unknown	uncharacterized protein LOC109841808 [Asparagus officinalis]	--
Asparagus_officinalis_newGene_25305	--	0.108733	6	0.191026	11	0.926106	54	1.116	59	0.683689	35	0.036898	2	6.49887e-05	-2.824	down	--	--	--	--	--	--	--	--	--	--	--	--	--
Asparagus_officinalis_newGene_25309	--	4.28698	131	10.6981	364	1.64535	57	2.78932	87	3.05157	91	6.85523	219	0.00242705	1.51998	up	--	--	--	--	--	--	--	--	--	--	--	--	--
Asparagus_officinalis_newGene_25335	--	91.9442	3817	72.6476	3381	166.999	7839	156.692	6615	159.012	6455	45.658	1990	5.65561e-09	-1.21804	down	[EH]	Amino acid transport and metabolism;; Coenzyme transport and metabolism	Molecular Function: magnesium ion binding (GO:0000287);; Molecular Function: acetolactate synthase activity (GO:0003984);; Biological Process: isoleucine biosynthetic process (GO:0009097);; Biological Process: valine biosynthetic process (GO:0009099);; Cellular Component: chloroplast (GO:0009507);; Biological Process: response to herbicide (GO:0009635);; Molecular Function: lyase activity (GO:001…	K01652|0|pda:103713706|K01652 acetolactate synthase I/II/III large subunit [EC:2.2.1.6] | (RefSeq) acetolactate synthase 1, chloroplastic	Valine, leucine and isoleucine biosynthesis (ko00290);; Butanoate metabolism (ko00650);; C5-Branched dibasic acid metabolism (ko00660);; Pantothenate and CoA biosynthesis (ko00770);; 2-Oxocarboxylic acid metabolism (ko01210);; Biosynthesis of amino acids (ko01230)	[EH]	Amino acid transport and metabolism;; Coenzyme transport and metabolism	Thiamine pyrophosphate enzyme, central domain;; Thiamine pyrophosphate enzyme, C-terminal TPP binding domain	Acetolactate synthase 1, chloroplastic OS=Oryza sativa subsp. japonica OX=39947 GN=ALS1 PE=2 SV=1	E	Amino acid transport and metabolism	uncharacterized protein A4U43_C02F11720 [Asparagus officinalis]	molecular function: binding (GO:0005488);; molecular function: catalytic activity (GO:0003824);; biological process: metabolic process (GO:0008152);; biological process: cellular process (GO:0009987);; biological process: single-organism process (GO:0044699);; cellular component: cell (GO:0005623);; cellular component: organelle (GO:0043226);; cellular component: cell part (GO:0044464);; biologic…
Asparagus_officinalis_newGene_2541	--	7.69875	309	4.46284	220	29.7486	1836	26.6946	1256	22.5316	1345	3.11967	139	1.20848e-21	-2.73355	down	--	--	--	--	--	--	--	--	--	--	--	--	--
Asparagus_officinalis_newGene_25454	--	11.1026	117	21.1316	249	3.10726	37	4.17928	45	3.69627	38	26.8907	297	3.52187e-06	2.41187	up	--	--	--	--	--	--	--	--	--	--	--	--	--
Asparagus_officinalis_newGene_2553	--	1.95241	141	1.35614	110	6.966	569	3.17948	234	5.46744	386	0.999448	76	5.09642e-06	-1.84044	down	--	--	--	--	--	--	--	--	--	--	--	--	--
Asparagus_officinalis_newGene_25536	--	52.5317	1514	50.088	1619	18.8837	616	25.8407	758	24.3729	687	38.3968	1162	3.47772e-08	1.02516	up	--	--	Molecular Function: structural constituent of ribosome (GO:0003735);; Cellular Component: mitochondrion (GO:0005739);; Biological Process: translation (GO:0006412);; Cellular Component: cytosolic large ribosomal subunit (GO:0022625);;	K02885|2.66697e-16|osa:4333317|K02885 large subunit ribosomal protein L19e | (RefSeq) 60S ribosomal protein L19-1	Ribosome (ko03010)	[J]	Translation, ribosomal structure and biogenesis	--	60S ribosomal protein L19-1 OS=Arabidopsis thaliana OX=3702 GN=RPL19A PE=2 SV=1	J	Translation, ribosomal structure and biogenesis	LOW QUALITY PROTEIN: cysteine-rich receptor-like protein kinase 2 [Asparagus officinalis]	molecular function: structural molecule activity (GO:0005198);; cellular component: cell (GO:0005623);; cellular component: organelle (GO:0043226);; cellular component: cell part (GO:0044464);; biological process: metabolic process (GO:0008152);; biological process: cellular process (GO:0009987);; cellular component: macromolecular complex (GO:0032991);; cellular component: organelle part (GO:004…
Asparagus_officinalis_newGene_25555	--	5.06183	605	4.94567	667	10.9982	1428	11.126	1310	13.8179	1606	2.83323	364	8.47701e-11	-1.44558	down	--	--	--	--	--	--	--	--	--	--	--	--	--
Asparagus_officinalis_newGene_25556	--	1.29746	94	0.499175	43	2.19605	185	1.78308	140	1.92169	141	0.273328	22	0.00522698	-1.54386	down	--	--	Molecular Function: organic cyclic compound binding (GO:0097159);; Molecular Function: heterocyclic compound binding (GO:1901363);;	--	--	[L]	Replication, recombination and repair	--	Zinc finger BED domain-containing protein RICESLEEPER 2 OS=Oryza sativa subsp. japonica OX=39947 GN=Os03g0733400 PE=2 SV=1	S	Function unknown	zinc finger BED domain-containing protein RICESLEEPER 2-like [Quercus suber]	molecular function: binding (GO:0005488)
Asparagus_officinalis_newGene_25612	--	8.13238	569	4.00112	309	0.375629	30	1.00105	71	0	0	5.20842	382	0.00167196	3.13149	up	--	--	--	--	--	--	--	--	--	--	--	uncharacterized protein A4U43_C02F14040 [Asparagus officinalis]	--
Asparagus_officinalis_newGene_2574	--	25.7341	509	90.9499	1991	1.08068	24	0.572359	12	1.33976	28	99.0657	2077	2.04738e-23	5.89169	up	--	--	--	--	--	[L]	Replication, recombination and repair	hAT family C-terminal dimerisation region	--	S	Function unknown	uncharacterized protein A4U43_C03F29670 [Asparagus officinalis]	--
Asparagus_officinalis_newGene_25742	--	0.389576	8	0.123947	4	4.44735	110	1.85088	40	1.32693	30	0.071443	2	3.49334e-05	-3.35652	down	--	--	--	--	--	--	--	--	--	--	--	uncharacterized protein A4U43_C08F21710 [Asparagus officinalis]	--
Asparagus_officinalis_newGene_25804	--	3.42067	241	5.68221	449	7.03999	561	9.7677	700	11.7664	811	4.67368	346	0.00507913	-1.00152	down	[R]	General function prediction only	Molecular Function: anaphase-promoting complex binding (GO:0010997);; Biological Process: regulation of catalytic activity (GO:0050790);; Molecular Function: ubiquitin-protein transferase activator activity (GO:0097027);;	K03363|1.33354e-167|osa:4330430|K03363 cell division cycle 20, cofactor of APC complex | (RefSeq) OJ1111_E07.6; cell division cycle 20.2, cofactor of APC complex	Ubiquitin mediated proteolysis (ko04120)	[DO]	Cell cycle control, cell division, chromosome partitioning;; Posttranslational modification, protein turnover, chaperones	WD domain, G-beta repeat;; Anaphase-promoting complex subunit 4 WD40 domain;; WD40 region of Ge1, enhancer of mRNA-decapping protein;; Eukaryotic translation initiation factor eIF2A	Cell division cycle 20.1, cofactor of APC complex OS=Arabidopsis thaliana OX=3702 GN=CDC20-1 PE=1 SV=1	D	Cell cycle control, cell division, chromosome partitioning	uncharacterized protein A4U43_C02F15950 [Asparagus officinalis]	molecular function: binding (GO:0005488);; biological process: biological regulation (GO:0065007);; molecular function: molecular function regulator (GO:0098772)
Asparagus_officinalis_newGene_25813	--	11.596	868	10.2123	868	17.43	1494	20.5498	1496	20.0296	1412	5.17908	414	3.08539e-05	-1.07875	down	[J]	Translation, ribosomal structure and biogenesis	Molecular Function: RNA binding (GO:0003723);; Biological Process: RNA processing (GO:0006396);; Molecular Function: nucleotidyltransferase activity (GO:0016779);;	--	--	[J]	Translation, ribosomal structure and biogenesis	Poly A polymerase head domain;; Probable RNA and SrmB- binding site of polymerase A	--	J	Translation, ribosomal structure and biogenesis	uncharacterized protein A4U43_C02F16080, partial [Asparagus officinalis]	molecular function: binding (GO:0005488);; biological process: metabolic process (GO:0008152);; biological process: cellular process (GO:0009987);; molecular function: catalytic activity (GO:0003824)
Asparagus_officinalis_newGene_25882	--	15.7255	504	16.6124	620	0	0	1.03585	38	0.612783	22	51.9611	1655	0.00107194	4.08327	up	--	--	--	--	--	--	--	--	--	--	--	uncharacterized protein A4U43_C05F21510 [Asparagus officinalis]	--
Asparagus_officinalis_newGene_25934	--	0	0	0.017507	2	0.946538	110	6.30505	654	4.66989	466	0	0	7.336e-18	-7.87223	down	--	--	--	--	--	--	--	--	--	--	--	uncharacterized protein A4U43_C04F4400 [Asparagus officinalis]	--
Asparagus_officinalis_newGene_25939	--	2.36203	77	2.47261	72	4.6272	157	4.89959	154	5.55828	176	1.18734	41	2.78675e-05	-1.3813	down	--	--	--	--	--	--	--	GRF zinc finger	--	--	--	cytochrome P450 94C1-like [Asparagus officinalis]	--
Asparagus_officinalis_newGene_25944	--	4.51912	67	2.60002	44	6.66288	112	21.1414	319	18.352	266	0.600903	10	0.000318155	-2.47525	down	--	--	Cellular Component: integral component of membrane (GO:0016021);;	--	--	--	--	--	--	T	Signal transduction mechanisms	PREDICTED: uncharacterized protein LOC103971061 [Musa acuminata subsp. malaccensis]	cellular component: membrane (GO:0016020);; cellular component: membrane part (GO:0044425)
Asparagus_officinalis_newGene_25986	--	10.4998	558	12.7534	772	1.66329	95	5.101	274	5.1823	262	11.8798	662	0.0011007	1.58148	up	[C]	Energy production and conversion	Molecular Function: oxidoreductase activity (GO:0016491);; Biological Process: oxidation-reduction process (GO:0055114);;	K00130|4.015e-31|sind:105168729|K00130 betaine-aldehyde dehydrogenase [EC:1.2.1.8] | (RefSeq) betaine aldehyde dehydrogenase 1, chloroplastic	Glycine, serine and threonine metabolism (ko00260)	[C]	Energy production and conversion	--	Betaine aldehyde dehydrogenase 1, chloroplastic OS=Arabidopsis thaliana OX=3702 GN=ALDH10A8 PE=2 SV=1	C	Energy production and conversion	uncharacterized protein A4U43_C02F18110 [Asparagus officinalis]	molecular function: catalytic activity (GO:0003824);; biological process: metabolic process (GO:0008152);; biological process: single-organism process (GO:0044699)
Asparagus_officinalis_newGene_26024	--	11.2839	237	9.78675	231	1.81272	44	4.37773	94	2.76471	57	12.3454	272	2.21472e-05	1.87779	up	--	--	--	--	--	--	--	--	Peroxidase 20 OS=Arabidopsis thaliana OX=3702 GN=PER20 PE=2 SV=1	G	Carbohydrate transport and metabolism	uncharacterized protein A4U43_C08F1740 [Asparagus officinalis]	--
Asparagus_officinalis_newGene_26043	--	3.33362	141	1.87867	94	0.39865	20	1.11628	50	0.855558	38	2.0221	94	0.00435828	1.52104	up	--	--	--	K00430|1.70576e-28|egu:105054919|K00430 peroxidase [EC:1.11.1.7] | (RefSeq) peroxidase 20	Phenylpropanoid biosynthesis (ko00940)	--	--	--	Peroxidase 20 OS=Arabidopsis thaliana OX=3702 GN=PER20 PE=2 SV=1	G	Carbohydrate transport and metabolism	peroxidase 20 [Asparagus officinalis]	--
Asparagus_officinalis_newGene_2605	--	11.5017	150	17.8725	261	5.95785	88	3.96837	53	2.35595	30	9.32938	128	0.00142896	1.58694	up	--	--	Molecular Function: SNAP receptor activity (GO:0005484);; Cellular Component: intracellular (GO:0005622);; Biological Process: intracellular protein transport (GO:0006886);; Cellular Component: integral component of membrane (GO:0016021);; Biological Process: vesicle-mediated transport (GO:0016192);; Biological Process: membrane fusion (GO:0061025);;	--	--	[U]	Intracellular trafficking, secretion, and vesicular transport	Syntaxin-like protein	Syntaxin-22 OS=Arabidopsis thaliana OX=3702 GN=SYP22 PE=1 SV=1	U	Intracellular trafficking, secretion, and vesicular transport	LOW QUALITY PROTEIN: syntaxin-22-like [Asparagus officinalis]	molecular function: binding (GO:0005488);; cellular component: cell (GO:0005623);; cellular component: cell part (GO:0044464);; biological process: localization (GO:0051179);; cellular component: membrane (GO:0016020);; cellular component: membrane part (GO:0044425);; biological process: cellular process (GO:0009987);; biological process: cellular component organization or biogenesis (GO:0071840)
Asparagus_officinalis_newGene_26068	--	27.601	3161	26.0066	3067	9.52137	1162	9.90387	1107	9.91196	1080	17.7673	2030	2.51467e-17	1.26632	up	--	--	Biological Process: formation of translation preinitiation complex (GO:0001731);; Molecular Function: translation initiation factor activity (GO:0003743);; Cellular Component: cytosol (GO:0005829);; Cellular Component: eukaryotic translation initiation factor 3 complex (GO:0005852);; Cellular Component: plasma membrane (GO:0005886);; Biological Process: regulation of translational initiation (GO:…	K03250|2.23913e-57|cmo:103502443|K03250 translation initiation factor 3 subunit E | (RefSeq) eukaryotic translation initiation factor 3 subunit E	RNA transport (ko03013)	[J]	Translation, ribosomal structure and biogenesis	Transcription factor regulating root and shoot growth via Pin3	Eukaryotic translation initiation factor 3 subunit E OS=Arabidopsis thaliana OX=3702 GN=TIF3E1 PE=1 SV=1	J	Translation, ribosomal structure and biogenesis	eukaryotic translation initiation factor 3 subunit E-like protein [Ornithogalum longebracteatum]	biological process: cellular process (GO:0009987);; biological process: cellular component organization or biogenesis (GO:0071840);; biological process: metabolic process (GO:0008152);; molecular function: binding (GO:0005488);; cellular component: cell (GO:0005623);; cellular component: cell part (GO:0044464);; cellular component: macromolecular complex (GO:0032991);; cellular component: membran…
Asparagus_officinalis_newGene_26081	--	5.31862	170	6.92381	248	0.678086	25	2.28965	75	0.829758	26	6.8815	231	7.5031e-05	2.25867	up	--	--	Molecular Function: catalytic activity (GO:0003824);; Biological Process: metabolic process (GO:0008152);;	K00430|3.79926e-14|gmx:100810852|K00430 peroxidase [EC:1.11.1.7] | (RefSeq) peroxidase P7-like	Phenylpropanoid biosynthesis (ko00940)	--	--	--	Peroxidase 14 OS=Arabidopsis thaliana OX=3702 GN=PER14 PE=3 SV=1	S	Function unknown	uncharacterized protein A4U43_C02F20200 [Asparagus officinalis]	molecular function: catalytic activity (GO:0003824);; biological process: metabolic process (GO:0008152)
Asparagus_officinalis_newGene_26091	--	4.99138	81	7.21001	131	1.79925	33	3.16731	53	1.05376	17	8.38942	143	0.00390015	1.7284	up	--	--	--	--	--	--	--	--	--	--	--	--	--
Asparagus_officinalis_newGene_26113	--	91.7456	3902	97.5053	4650	26.4024	1270	30.0334	1299	34.1762	1422	92.9244	4149	2.22704e-17	1.65426	up	[T]	Signal transduction mechanisms	Molecular Function: protein serine/threonine kinase activity (GO:0004674);; Molecular Function: calcium ion binding (GO:0005509);; Molecular Function: ATP binding (GO:0005524);; Biological Process: protein phosphorylation (GO:0006468);;	--	--	[T]	Signal transduction mechanisms	Protein kinase domain;; Protein tyrosine kinase;; Lipopolysaccharide kinase (Kdo/WaaP) family	CDPK-related kinase 1 OS=Arabidopsis thaliana OX=3702 GN=CRK1 PE=1 SV=1	T	Signal transduction mechanisms	uncharacterized protein A4U43_C02F19600 [Asparagus officinalis]	biological process: metabolic process (GO:0008152);; biological process: cellular process (GO:0009987);; molecular function: catalytic activity (GO:0003824);; molecular function: binding (GO:0005488)
Asparagus_officinalis_newGene_26114	--	32.6832	1281	38.2656	1698	10.1774	478	10.0387	407	14.8634	551	29.7716	1251	7.33199e-12	1.52852	up	--	--	--	--	--	[T]	Signal transduction mechanisms	--	CDPK-related kinase 5 OS=Arabidopsis thaliana OX=3702 GN=CRK5 PE=2 SV=1	T	Signal transduction mechanisms	uncharacterized protein A4U43_C02F19610 [Asparagus officinalis]	--
Asparagus_officinalis_newGene_26141	--	38.9646	520	64.9936	972	5.05659	77	3.80855	52	7.36031	96	49.1049	687	5.67133e-18	3.19947	up	--	--	--	--	--	--	--	--	--	S	Function unknown	uncharacterized protein A4U43_C04F16280 [Asparagus officinalis]	--
Asparagus_officinalis_newGene_26161	--	0.497732	13	0.20638	6	1.99046	57	1.18972	31	3.62112	90	0.406309	11	0.00079105	-2.39436	down	--	--	Cellular Component: nucleosome (GO:0000786);; Molecular Function: DNA binding (GO:0003677);; Cellular Component: nucleus (GO:0005634);; Molecular Function: protein heterodimerization activity (GO:0046982);;	K11251|1.66565e-33|egu:105057850|K11251 histone H2A | (RefSeq) histone H2AX	--	[B]	Chromatin structure and dynamics	--	Histone H2AX OS=Cicer arietinum OX=3827 GN=HIS2A PE=2 SV=1	B	Chromatin structure and dynamics	Histone H2A [Macleaya cordata]	cellular component: cell (GO:0005623);; cellular component: macromolecular complex (GO:0032991);; cellular component: organelle (GO:0043226);; cellular component: organelle part (GO:0044422);; cellular component: cell part (GO:0044464);; molecular function: binding (GO:0005488)
Asparagus_officinalis_newGene_2621	--	1.87211	116	1.0091	87	2.69684	245	3.45126	249	3.06614	211	1.34387	111	0.000376711	-1.14282	down	--	--	--	--	--	--	--	--	Centromere protein C OS=Arabidopsis thaliana OX=3702 GN=CENPC PE=2 SV=1	S	Function unknown	uncharacterized protein A4U43_C03F30250 [Asparagus officinalis]	--
Asparagus_officinalis_newGene_2623	--	1.81988	43	1.79228	47	6.54713	172	7.21459	170	6.88781	157	1.04469	26	2.14899e-11	-2.1118	down	--	--	Molecular Function: ATP binding (GO:0005524);; Biological Process: transport (GO:0006810);; Cellular Component: integral component of membrane (GO:0016021);; Molecular Function: ATPase activity (GO:0016887);;	--	--	[Q]	Secondary metabolites biosynthesis, transport and catabolism	ABC-2 type transporter	ABC transporter G family member 53 OS=Oryza sativa subsp. japonica OX=39947 GN=ABCG53 PE=2 SV=1	V	Defense mechanisms	uncharacterized protein A4U43_C03F30360 [Asparagus officinalis]	molecular function: binding (GO:0005488);; biological process: localization (GO:0051179);; cellular component: membrane (GO:0016020);; cellular component: membrane part (GO:0044425);; molecular function: catalytic activity (GO:0003824)
Asparagus_officinalis_newGene_2624	--	3.11414	467	2.32371	389	8.92691	1509	9.72901	1385	8.70663	1273	1.19076	150	4.76459e-09	-2.08061	down	[T]	Signal transduction mechanisms	--	--	--	[Q]	Secondary metabolites biosynthesis, transport and catabolism	ABC-2 type transporter;; ABC transporter;; Plant PDR ABC transporter associated;; AAA domain, putative AbiEii toxin, Type IV TA system;; ABC-transporter extracellular N-terminal;; AAA domain;; ATPase family associated with various cellular activities (AAA)	ABC transporter G family member 44 OS=Oryza sativa subsp. japonica OX=39947 GN=ABCG44 PE=2 SV=2	V	Defense mechanisms	PREDICTED: ABC transporter G family member 36-like isoform X3 [Elaeis guineensis]	--
Asparagus_officinalis_newGene_26250	--	10.6434	241	8.07243	205	2.38817	61	5.12441	118	4.34511	96	9.38204	223	0.00240504	1.24424	up	--	--	--	--	--	--	--	Late embryogenesis abundant protein	Late embryogenesis abundant protein Lea5 OS=Citrus sinensis OX=2711 GN=LEA5 PE=2 SV=1	S	Function unknown	uncharacterized protein A4U43_C02F21350 [Asparagus officinalis]	--
Asparagus_officinalis_newGene_26272	--	10.9012	549	24.5552	1385	2.85366	163	5.83395	299	4.82093	238	27.4169	1448	6.95832e-06	2.21609	up	--	--	Biological Process: metal ion transport (GO:0030001);; Molecular Function: metal ion binding (GO:0046872);;	--	--	[P]	Inorganic ion transport and metabolism	Heavy-metal-associated domain	Heavy metal-associated isoprenylated plant protein 29 OS=Arabidopsis thaliana OX=3702 GN=HIPP29 PE=3 SV=1	S	Function unknown	PREDICTED: protein transport protein sec31-like [Populus euphratica]	biological process: localization (GO:0051179);; molecular function: binding (GO:0005488)
Asparagus_officinalis_newGene_26275	--	1.43843	75	1.29796	78	13.8248	719	5.29509	259	12.3812	587	2.01708	112	3.88902e-07	-2.4415	down	--	--	--	--	--	[G]	Carbohydrate transport and metabolism	pfkB family carbohydrate kinase;; pfkB family carbohydrate kinase	--	G	Carbohydrate transport and metabolism	uncharacterized protein A4U43_C02F21640 [Asparagus officinalis]	--
Asparagus_officinalis_newGene_26281	--	1.47943	83	0.811448	52	3.64444	235	4.3658	231	4.52767	241	0.447494	27	2.60452e-07	-2.13122	down	--	--	--	--	--	--	--	--	--	--	--	uncharacterized protein A4U43_C02F21740 [Asparagus officinalis]	--
Asparagus_officinalis_newGene_26289	--	4.62742	73	8.90836	156	0.22708	4	0.126253	3	1.18161	18	9.03459	148	4.12325e-06	3.57564	up	--	--	--	--	--	--	--	--	--	--	--	uncharacterized protein A4U43_C02F21900 [Asparagus officinalis]	--
Asparagus_officinalis_newGene_26339	--	15.3761	1005	15.8106	1159	7.32155	541	8.16615	543	7.78207	498	15.1585	1040	9.87211e-08	1.00936	up	--	--	--	--	--	--	--	--	--	--	--	uncharacterized protein A4U43_C02F22850 [Asparagus officinalis]	--
Asparagus_officinalis_newGene_2644	--	4.83755	169	11.9729	248	1.15379	46	1.01612	33	1.06337	37	7.7691	274	5.68867e-10	2.54307	up	--	--	Cellular Component: integral component of membrane (GO:0016021);;	--	--	--	--	Family of unknown function (DUF716)	--	S	Function unknown	uncharacterized protein A4U43_C03F30510 [Asparagus officinalis]	cellular component: membrane (GO:0016020);; cellular component: membrane part (GO:0044425)
Asparagus_officinalis_newGene_2663	--	45.7122	745	83.0864	1519	0	0	1.41228	24	0	0	115.925	1984	0.00868233	3.73829	up	[IQR]	Lipid transport and metabolism;; Secondary metabolites biosynthesis, transport and catabolism;; General function prediction only	--	K00059|6.35711e-53|mus:103990924|K00059 3-oxoacyl-[acyl-carrier protein] reductase [EC:1.1.1.100] | (RefSeq) short-chain type dehydrogenase/reductase-like	Fatty acid biosynthesis (ko00061);; Biotin metabolism (ko00780);; Biosynthesis of unsaturated fatty acids (ko01040);; Fatty acid metabolism (ko01212)	[R]	General function prediction only	Enoyl-(Acyl carrier protein) reductase;; short chain dehydrogenase;; KR domain	NADPH-dependent aldehyde reductase-like protein, chloroplastic OS=Arabidopsis thaliana OX=3702 GN=At3g03980 PE=3 SV=1	S	Function unknown	uncharacterized protein A4U43_C03F30680 [Asparagus officinalis]	--
Asparagus_officinalis_newGene_2669	--	1.10298	73	0.538339	44	2.09068	154	2.05737	137	1.72358	119	0.306107	25	0.000669634	-1.5332	down	--	--	--	--	--	--	--	--	--	--	--	--	--
Asparagus_officinalis_newGene_2672	--	0.669323	70	0.390172	61	1.27993	160	1.13312	135	1.07935	118	0.231201	34	0.000186249	-1.33692	down	--	--	--	--	--	[R]	General function prediction only	--	Retrovirus-related Pol polyprotein from transposon TNT 1-94 OS=Nicotiana tabacum OX=4097 PE=2 SV=1	S	Function unknown	hypothetical protein GOBAR_DD04975 [Gossypium barbadense]	--
Asparagus_officinalis_newGene_268	--	6.61279	314	7.93858	427	1.59374	84	1.70922	84	1.45798	65	4.73793	229	2.24072e-12	1.99937	up	--	--	--	--	--	--	--	--	--	--	--	Retrovirus-related Pol polyprotein from transposon TNT 1-94 [Cajanus cajan]	--
Asparagus_officinalis_newGene_2687	--	20.3995	879	20.844	1004	37.7794	1644	42.6853	1671	52.0472	2048	12.1183	534	7.12277e-07	-1.19194	down	--	--	--	--	--	--	--	--	--	S	Function unknown	PREDICTED: uncharacterized protein LOC107862017 [Capsicum annuum]	--
Asparagus_officinalis_newGene_2688	--	0.674821	25	0.611525	25	3.00818	123	3.21869	118	4.13111	146	0.660653	25	9.11568e-10	-2.33319	down	--	--	--	--	--	--	--	--	--	--	--	hypothetical protein 18.t00017 [Asparagus officinalis]	--
Asparagus_officinalis_newGene_2730	--	0.800616	16	0.0888	2	3.48372	77	9.24581	183	2.7484	53	0.279958	6	4.46342e-05	-3.37134	down	--	--	--	--	--	--	--	--	--	--	--	uncharacterized protein A4U43_UnF6870 [Asparagus officinalis]	--
Asparagus_officinalis_newGene_2731	--	0.846064	15	0.970847	18	1.98322	50	2.15832	113	2.6583	63	0.244619	14	0.00014402	-2.19596	down	--	--	--	--	--	--	--	--	--	--	--	--	--
Asparagus_officinalis_newGene_281	--	1.04996	209	0.874776	195	0.272067	62	0.378044	77	0.38678	76	0.686282	144	1.54583e-05	1.30376	up	--	--	--	--	--	[R]	General function prediction only	gag-polypeptide of LTR copia-type	--	S	Function unknown	uncharacterized protein A4U43_C01F19520 [Asparagus officinalis]	--
Asparagus_officinalis_newGene_2817	--	5.01402	151	2.02516	69	9.32925	317	9.40576	287	10.0991	297	0.911299	29	0.00070019	-1.85229	down	--	--	Biological Process: lipid catabolic process (GO:0016042);; Molecular Function: hydrolase activity (GO:0016787);;	--	--	[I]	Lipid transport and metabolism	--	Patatin-like protein 7 OS=Arabidopsis thaliana OX=3702 GN=PLP7 PE=2 SV=1	S	Function unknown	PREDICTED: patatin-like protein 6 isoform X1 [Musa acuminata subsp. malaccensis]	biological process: metabolic process (GO:0008152);; biological process: single-organism process (GO:0044699);; molecular function: catalytic activity (GO:0003824)
Asparagus_officinalis_newGene_2895	--	2.51022	244	0.960267	94	5.49181	534	7.22825	659	3.38965	273	1.70781	156	0.00307969	-1.50735	down	--	--	--	--	--	--	--	Protein of unknown function (DUF 659)	--	S	Function unknown	uncharacterized protein LOC109835593 [Asparagus officinalis]	--
Asparagus_officinalis_newGene_2899	--	0.063899	2	0.405227	13	1.12455	37	1.18337	36	1.60069	46	0.184815	7	0.00380181	-2.26612	down	[G]	Carbohydrate transport and metabolism	Biological Process: carbohydrate metabolic process (GO:0005975);; Molecular Function: beta-glucosidase activity (GO:0008422);; Biological Process: glycosyl compound metabolic process (GO:1901657);;	K05350|1.58131e-75|mus:103982461|K05350 beta-glucosidase [EC:3.2.1.21] | (RefSeq) beta-glucosidase 18-like	Cyanoamino acid metabolism (ko00460);; Starch and sucrose metabolism (ko00500);; Phenylpropanoid biosynthesis (ko00940)	[G]	Carbohydrate transport and metabolism	Glycosyl hydrolase family 1;; Glycosyl hydrolase family 1;; Glycosyl hydrolase family 1	Beta-glucosidase 18 OS=Oryza sativa subsp. japonica OX=39947 GN=BGLU18 PE=3 SV=2	G	Carbohydrate transport and metabolism	beta-glucosidase 18-like [Asparagus officinalis]	biological process: metabolic process (GO:0008152);; molecular function: catalytic activity (GO:0003824);; biological process: single-organism process (GO:0044699)
Asparagus_officinalis_newGene_2940	--	0.366016	43	0.434409	57	1.1029	144	1.23694	146	2.54904	231	0.057125	7	0.000678219	-2.26248	down	--	--	--	--	--	--	--	Plant family of unknown function (DUF810);; Plant family of unknown function (DUF810);; Plant family of unknown function (DUF810);; Plant family of unknown function (DUF810)	Protein unc-13 homolog OS=Arabidopsis thaliana OX=3702 GN=PATROL1 PE=2 SV=1	S	Function unknown	uncharacterized protein A4U43_C04F1700 [Asparagus officinalis]	--
Asparagus_officinalis_newGene_2960	--	171.723	2325	108.626	1649	2646.57	34928	2298.61	26537	2086.41	27619	83.0545	1181	6.36208e-71	-4.10921	down	--	--	--	--	--	--	--	Photosystem II reaction centre W protein (PsbW)	--	--	--	uncharacterized protein A4U43_C04F1900 [Asparagus officinalis]	--
Asparagus_officinalis_newGene_2968	--	4.77704	120	8.79672	248	0.824934	24	0.760348	20	1.54687	38	9.55634	252	1.08439e-07	2.82156	up	--	--	--	--	--	--	--	--	--	--	--	--	--
Asparagus_officinalis_newGene_2976	--	0.428482	22	0.890208	51	6.48019	372	18.9563	977	15.3107	759	1.31076	70	1.68889e-10	-3.6819	down	--	--	--	--	--	--	--	--	--	--	--	--	--
Asparagus_officinalis_newGene_2982	--	1.86025	40	2.09901	47	23.848	551	27.4282	591	28.371	566	1.34449	31	1.49471e-56	-3.8516	down	--	--	Cellular Component: integral component of membrane (GO:0016021);; Molecular Function: transferase activity, transferring acyl groups other than amino-acyl groups (GO:0016747);;	K13065|1.00351e-58|atr:18421796|K13065 shikimate O-hydroxycinnamoyltransferase [EC:2.3.1.133] | (RefSeq) shikimate O-hydroxycinnamoyltransferase	Phenylpropanoid biosynthesis (ko00940);; Flavonoid biosynthesis (ko00941);; Stilbenoid, diarylheptanoid and gingerol biosynthesis (ko00945)	--	--	Transferase family	Shikimate O-hydroxycinnamoyltransferase OS=Nicotiana tabacum OX=4097 GN=HST PE=1 SV=1	S	Function unknown	uncharacterized protein A4U43_C10F7820 [Asparagus officinalis]	cellular component: membrane (GO:0016020);; cellular component: membrane part (GO:0044425);; molecular function: catalytic activity (GO:0003824)
Asparagus_officinalis_newGene_2984	--	12.4323	984	20.6342	1831	2.11424	190	2.97386	240	2.60047	202	32.8605	2730	1.87671e-11	3.09534	up	--		Molecular Function: nucleotide binding (GO:0000166);; Molecular Function: protein serine/threonine kinase activity (GO:0004674);; Cellular Component: plasma membrane (GO:0005886);; Biological Process: protein phosphorylation (GO:0006468);;	--	--	--	--	D-mannose binding lectin;; PAN-like domain;; Protein kinase domain;; Protein tyrosine kinase	G-type lectin S-receptor-like serine/threonine-protein kinase LECRK4 OS=Oryza sativa subsp. japonica OX=39947 GN=LECRK4 PE=3 SV=1	T	Signal transduction mechanisms	G-type lectin S-receptor-like serine/threonine-protein kinase LECRK3 [Asparagus officinalis]	molecular function: binding (GO:0005488);; biological process: metabolic process (GO:0008152);; biological process: cellular process (GO:0009987);; molecular function: catalytic activity (GO:0003824);; cellular component: cell (GO:0005623);; cellular component: membrane (GO:0016020);; cellular component: cell part (GO:0044464)
Asparagus_officinalis_newGene_2998	--	11.8615	645	7.01729	427	19.6603	1198	15.2375	895	16.0597	892	3.8431	205	0.000999818	-1.25452	down	[E]	Amino acid transport and metabolism	Biological Process: cellular amino acid metabolic process (GO:0006520);; Molecular Function: carboxy-lyase activity (GO:0016831);; Molecular Function: pyridoxal phosphate binding (GO:0030170);;	K01592|0|egu:105043195|K01592 tyrosine decarboxylase [EC:4.1.1.25] | (RefSeq) tyrosine decarboxylase 1	Tyrosine metabolism (ko00350);; Isoquinoline alkaloid biosynthesis (ko00950)	[E]	Amino acid transport and metabolism	Pyridoxal-dependent decarboxylase conserved domain;; Pyridoxal-dependent decarboxylase conserved domain;; Pyridoxal-dependent decarboxylase conserved domain;; Pyridoxal-dependent decarboxylase conserved domain;; Pyridoxal-dependent decarboxylase conserved domain	Tyrosine decarboxylase 1 OS=Oryza sativa subsp. japonica OX=39947 GN=Os07g0437500 PE=2 SV=1	E	Amino acid transport and metabolism	tyrosine decarboxylase 1 [Asparagus officinalis]	biological process: metabolic process (GO:0008152);; biological process: cellular process (GO:0009987);; biological process: single-organism process (GO:0044699);; molecular function: catalytic activity (GO:0003824);; molecular function: binding (GO:0005488)
Asparagus_officinalis_newGene_3006	--	3.1165	35	3.16879	40	12.0345	153	12.0042	137	11.6347	128	3.92993	47	3.52731e-06	-1.73196	down	--	--	--	--	--	--	--	--	--	--	--	uncharacterized protein A4U43_C05F20890 [Asparagus officinalis]	--
Asparagus_officinalis_newGene_3042	--	5.49205	335	5.08754	348	10.927	754	9.79356	608	13.0468	779	4.84304	311	1.75898e-07	-1.10929	down	--	--	--	--	--	--	--	--	--	--	--	uncharacterized protein A4U43_C04F2640 [Asparagus officinalis]	--
Asparagus_officinalis_newGene_3043	--	0	0	0.182568	5	1.25243	33	5.16663	118	2.78302	64	0.394924	10	0.00135442	-3.22157	down	--	--	--	--	--	[R]	General function prediction only	--	Retrovirus-related Pol polyprotein from transposon RE2 OS=Arabidopsis thaliana OX=3702 GN=RE2 PE=4 SV=1	S	Function unknown	uncharacterized protein LOC109829137 [Asparagus officinalis]	--
Asparagus_officinalis_newGene_3046	--	0	0	0	0	1.12787	35	1.84053	51	2.01833	54	0	0	2.48691e-08	-6.3452	down	--	--	Molecular Function: UDP-glycosyltransferase activity (GO:0008194);; Biological Process: flavonoid biosynthetic process (GO:0009813);; Cellular Component: membrane (GO:0016020);; Cellular Component: intracellular membrane-bounded organelle (GO:0043231);; Biological Process: flavonoid glucuronidation (GO:0052696);;	--	--	[GC]	Carbohydrate transport and metabolism;; Energy production and conversion	UDP-glucoronosyl and UDP-glucosyl transferase	UDP-glycosyltransferase 92A1 OS=Arabidopsis thaliana OX=3702 GN=UGT92A1 PE=2 SV=1	S	Function unknown	UDP-glycosyltransferase 92A1-like [Ananas comosus]	molecular function: catalytic activity (GO:0003824);; biological process: metabolic process (GO:0008152);; cellular component: membrane (GO:0016020);; cellular component: cell (GO:0005623);; cellular component: organelle (GO:0043226);; cellular component: cell part (GO:0044464);; biological process: cellular process (GO:0009987);; biological process: single-organism process (GO:0044699)
Asparagus_officinalis_newGene_3071	--	61.8677	485	179.622	1578	1.4412	13	10.8435	87	6.48675	50	228.726	1881	4.21965e-10	4.40592	up	--	--	--	--	--	--	--	--	--	--	--	--	--
Asparagus_officinalis_newGene_3086	--	3.01938	66	2.5312	62	1.12807	28	0.820888	19	0.874143	19	3.72158	85	0.00118054	1.66584	up	--	--	--	--	--	--	--	--	--	--	--	--	--
Asparagus_officinalis_newGene_3114	--	0.05648	2	0.134287	5	2.80969	100	4.68033	150	2.7473	85	0.120974	4	1.06393e-13	-4.66496	down	--	--	--	--	--	--	--	--	--	--	--	--	--
Asparagus_officinalis_newGene_3119	--	3.12532	96	2.3203	80	6.50814	224	10.6896	331	7.15616	203	1.14358	37	1.11579e-05	-1.84734	down	--	--	--	--	--	--	--	--	Protein PEP-RELATED DEVELOPMENT ARRESTED 1, chloroplastic OS=Arabidopsis thaliana OX=3702 GN=PRDA1 PE=1 SV=1	S	Function unknown	uncharacterized protein LOC109828467 [Asparagus officinalis]	--
Asparagus_officinalis_newGene_3255	--	52.4215	1372	29.8839	877	3.40994	101	6.40927	171	5.42695	139	17.2375	474	2.58732e-10	2.60131	up	--	--	--	--	--	--	--	Ubiquitin family	BAG family molecular chaperone regulator 3 OS=Arabidopsis thaliana OX=3702 GN=BAG3 PE=1 SV=1	O	Posttranslational modification, protein turnover, chaperones	uncharacterized protein A4U43_C04F5880 [Asparagus officinalis]	--
Asparagus_officinalis_newGene_3299	--	1.94792	90	1.94467	101	3.84906	201	3.19595	150	3.86243	174	1.09893	54	0.000285284	-1.1219	down	--	--	--	--	--	--	--	--	--	--	--	--	--
Asparagus_officinalis_newGene_3306	--	10.1856	596	8.26734	540	24.6837	1813	28.9312	1880	16.3828	1175	13.0457	879	0.00166421	-1.20261	down	--	--	--	--	--	--	--	--	--	--	--	uncharacterized protein A4U43_C04F1580 [Asparagus officinalis]	--
Asparagus_officinalis_newGene_3314	--	2.16704	47	5.31619	127	0	0	0	0	0.086039	2	6.15928	136	1.41487e-10	6.0998	up	--	--	--	--	--	--	--	--	--	--	--	--	--
Asparagus_officinalis_newGene_3339	--	21.7123	466	31.5618	758	3.28653	81	7.53604	165	10.3708	218	40.2325	905	3.26605e-05	2.13015	up	--	--	--	--	--	--	--	--	--	--	--	uncharacterized protein A4U43_C04F6990 [Asparagus officinalis]	--
Asparagus_officinalis_newGene_3340	--	0.217806	6	0.544485	16	3.1282	90	3.19984	84	2.87007	68	0.822745	22	0.00035614	-2.28558	down	--	--	--	--	--	--	--	--	--	--	--	uncharacterized protein LOC109842770 isoform X1 [Asparagus officinalis]	--
Asparagus_officinalis_newGene_3361	--	25.8671	854	16.4781	636	7.02583	266	4.88972	168	9.3917	302	20.1459	637	2.97434e-06	1.50189	up	--	--	--	K13348|1.29942e-08|mus:103995052|K13348 protein Mpv17 | (RefSeq) protein Mpv17	Peroxisome (ko04146)	[R]	General function prediction only	--	--	S	Function unknown	protein Mpv17 isoform X2 [Asparagus officinalis]	--
Asparagus_officinalis_newGene_3387	--	1.64605	88	1.30419	87	3.56326	247	5.37889	333	4.25685	254	1.41541	52	8.65958e-10	-1.89434	down	--	--	--	--	--	--	--	--	--	S	Function unknown	F-box protein SKIP23-like [Asparagus officinalis]	--
Asparagus_officinalis_newGene_3415	--	5.1742	127	3.23053	89	52.5636	1451	78.3195	1944	93.1276	2223	2.57646	66	7.74159e-44	-4.30306	down	--	--	--	--	--	--	--	Thaumatin family	Thaumatin-like protein 1 OS=Arabidopsis thaliana OX=3702 GN=TLP1 PE=2 SV=1	S	Function unknown	PREDICTED: thaumatin-like protein 1b [Elaeis guineensis]	--
Asparagus_officinalis_newGene_343	--	4.42678	175	3.33781	155	1.67626	97	1.07406	70	0.927911	46	4.52169	189	0.00210492	1.28565	up	--	--	Cellular Component: exocyst (GO:0000145);; Biological Process: vesicle docking involved in exocytosis (GO:0006904);;	K19985|1.43989e-30|rcu:8259890|K19985 exocyst complex component 6 | (RefSeq) exocyst complex component SEC15B	--	[U]	Intracellular trafficking, secretion, and vesicular transport	--	Exocyst complex component SEC15B OS=Arabidopsis thaliana OX=3702 GN=SEC15B PE=1 SV=1	U	Intracellular trafficking, secretion, and vesicular transport	exocyst complex component SEC15B [Lactuca sativa]	cellular component: cell (GO:0005623);; cellular component: macromolecular complex (GO:0032991);; cellular component: cell part (GO:0044464);; biological process: cellular process (GO:0009987);; biological process: single-organism process (GO:0044699);; biological process: localization (GO:0051179)
Asparagus_officinalis_newGene_3443	--	5.2565	311	23.1684	1534	0.426001	29	1.22401	74	0.825736	48	16.4922	1023	3.90611e-11	4.01286	up	[C]	Energy production and conversion	--	--	--	[C]	Energy production and conversion	--	--	C	Energy production and conversion	apoptosis-inducing factor homolog B-like [Asparagus officinalis]	--
Asparagus_officinalis_newGene_3446	--	1.52234	44	4.56658	141	0.681845	18	0.718713	23	0.649389	20	4.11644	128	0.000368751	2.2504	up	[IQR]	Lipid transport and metabolism;; Secondary metabolites biosynthesis, transport and catabolism;; General function prediction only	--	--	--	[R]	General function prediction only	Enoyl-(Acyl carrier protein) reductase;; short chain dehydrogenase	Secoisolariciresinol dehydrogenase (Fragment) OS=Forsythia intermedia OX=55183 PE=1 SV=1	S	Function unknown	uncharacterized protein A4U43_C04F8590 [Asparagus officinalis]	--
Asparagus_officinalis_newGene_3454	--	6.09016	117	5.30154	114	2.37127	52	1.304	26	1.21125	23	11.9584	240	0.000266014	2.20245	up	--	--	--	--	--	--	--	--	--	--	--	--	--
Asparagus_officinalis_newGene_353	--	4.89369	161	4.57644	169	1.36454	51	2.395	80	2.41713	78	6.85929	236	0.00193461	1.41821	up	--	--	--	--	--	--	--	--	--	--	--	--	--
Asparagus_officinalis_newGene_3541	--	12.7768	179	27.2173	426	6.86724	109	9.51881	136	5.75792	79	50.1405	735	0.000870635	2.02644	up	[E]	Amino acid transport and metabolism	Molecular Function: proline dehydrogenase activity (GO:0004657);; Biological Process: proline catabolic process (GO:0006562);; Biological Process: oxidation-reduction process (GO:0055114);;	K00318|8.65917e-17|nnu:104597806|K00318 proline dehydrogenase [EC:1.5.-.-] | (RefSeq) proline dehydrogenase 2, mitochondrial-like	Arginine and proline metabolism (ko00330)	[E]	Amino acid transport and metabolism	Proline dehydrogenase	Proline dehydrogenase 2, mitochondrial OS=Arabidopsis thaliana OX=3702 GN=POX2 PE=2 SV=1	E	Amino acid transport and metabolism	uncharacterized protein A4U43_C04F9530 [Asparagus officinalis]	biological process: metabolic process (GO:0008152);; biological process: single-organism process (GO:0044699);; molecular function: catalytic activity (GO:0003824);; biological process: cellular process (GO:0009987)
Asparagus_officinalis_newGene_3543	--	33.7647	732	42.2064	1026	16.8655	414	24.6165	543	16.3812	348	104.261	2372	0.00246135	1.68376	up	--	--	Biological Process: single-organism metabolic process (GO:0044710);;	K00318|3.07702e-43|pda:103695723|K00318 proline dehydrogenase [EC:1.5.-.-] | (RefSeq) proline dehydrogenase 1, mitochondrial-like	Arginine and proline metabolism (ko00330)	[E]	Amino acid transport and metabolism	--	Proline dehydrogenase 1, mitochondrial OS=Arabidopsis thaliana OX=3702 GN=POX1 PE=1 SV=2	E	Amino acid transport and metabolism	proline dehydrogenase 2, mitochondrial-like [Asparagus officinalis]	biological process: metabolic process (GO:0008152);; biological process: single-organism process (GO:0044699)
Asparagus_officinalis_newGene_3564	--	1.06668	90	1.06686	85	5.92021	464	4.56015	371	4.92277	397	0.614185	61	1.45831e-26	-2.38912	down	--	--	--	K19995|1.17067e-30|mus:103990618|K19995 secretory carrier-associated membrane protein | (RefSeq) secretory carrier-associated membrane protein 4-like	--	[U]	Intracellular trafficking, secretion, and vesicular transport	--	Secretory carrier-associated membrane protein 4 OS=Arabidopsis thaliana OX=3702 GN=SCAMP4 PE=1 SV=1	U	Intracellular trafficking, secretion, and vesicular transport	uncharacterized protein A4U43_C04F9770 [Asparagus officinalis]	--
Asparagus_officinalis_newGene_3618	--	3.58149	83	3.87674	101	0.406035	12	0.653711	17	0.624559	13	6.34815	138	1.09546e-07	2.85374	up	--	--	Cellular Component: mitochondrion (GO:0005739);; Biological Process: response to cold (GO:0009409);; Molecular Function: alternative oxidase activity (GO:0009916);; Cellular Component: integral component of membrane (GO:0016021);; Biological Process: mitochondria-nucleus signaling pathway (GO:0031930);; Biological Process: cellular respiration (GO:0045333);; Molecular Function: metal ion binding …	K17893|5.38447e-35|pda:103703812|K17893 ubiquinol oxidase [EC:1.10.3.11] | (RefSeq) ubiquinol oxidase 2, mitochondrial-like	--	--	--	--	Ubiquinol oxidase 1a, mitochondrial OS=Arabidopsis thaliana OX=3702 GN=AOX1A PE=1 SV=2	S	Function unknown	PREDICTED: ubiquinol oxidase 2, mitochondrial-like [Phoenix dactylifera]	cellular component: cell (GO:0005623);; cellular component: organelle (GO:0043226);; cellular component: cell part (GO:0044464);; biological process: response to stimulus (GO:0050896);; biological process: metabolic process (GO:0008152);; biological process: single-organism process (GO:0044699);; molecular function: catalytic activity (GO:0003824);; cellular component: membrane (GO:0016020);; cel…
Asparagus_officinalis_newGene_3637	--	0.892442	77	0.946427	95	2.84721	279	1.26074	114	3.08168	261	0.212363	21	0.00319387	-1.7587	down	[O]	Posttranslational modification, protein turnover, chaperones	Molecular Function: hydrolase activity (GO:0016787);;	--	--	--	--	Subtilase family;; Subtilase family	Subtilisin-like protease SBT1.7 OS=Arabidopsis thaliana OX=3702 GN=SBT1.7 PE=1 SV=1	O	Posttranslational modification, protein turnover, chaperones	PREDICTED: subtilisin-like protease SBT1.7 [Elaeis guineensis]	molecular function: catalytic activity (GO:0003824)
Asparagus_officinalis_newGene_3643	--	3.45641	63	3.10295	64	1.2068	26	0.787211	16	1.06738	20	6.5169	126	0.00114681	1.9967	up	--	--	--	--	--	--	--	--	--	--	--	--	--
Asparagus_officinalis_newGene_3659	--	3.13159	85	4.37154	132	0.538425	17	2.4394	67	0.951958	26	7.27394	206	0.00997381	1.85046	up	--	--	--	--	--	--	--	Protein of unknown function (DUF620)	--	S	Function unknown	uncharacterized protein A4U43_C07F960 [Asparagus officinalis]	--
Asparagus_officinalis_newGene_383	--	19.3625	810	21.0111	985	6.81052	322	7.52243	320	11.5312	472	23.682	1040	4.59357e-05	1.33152	up	--	--	--	--	--	--	--	Proline-rich nuclear receptor coactivator motif	--	--	--	--	--
Asparagus_officinalis_newGene_384	--	2.75017	517	2.79091	580	3.96995	821	5.78968	1134	10.5481	1091	3.08647	283	5.89956e-05	-1.18952	down	--	--	--	--	--	[D]	Cell cycle control, cell division, chromosome partitioning	Helitron helicase-like domain at N-terminus	Poly [ADP-ribose] polymerase 3 OS=Glycine max OX=3847 GN=PARP3 PE=2 SV=1	S	Function unknown	uncharacterized protein LOC109842248 [Asparagus officinalis]	--
Asparagus_officinalis_newGene_388	--	1.64937	83	0.98343	51	3.87134	235	4.23879	228	4.71311	246	0.646463	34	2.16157e-08	-2.08066	down	--	--	--	--	--	[R]	General function prediction only	Kelch motif;; Kelch motif;; Kelch motif;; Kelch motif	F-box/kelch-repeat protein SKIP30 OS=Arabidopsis thaliana OX=3702 GN=SKIP30 PE=1 SV=2	S	Function unknown	F-box/kelch-repeat protein SKIP30 [Asparagus officinalis]	--
Asparagus_officinalis_newGene_3892	--	68.418	3707	60.6412	3684	22.7154	1392	22.3219	1230	23.8428	1264	55.8636	3177	9.41117e-29	1.4304	up	--	--	--	K04523|0|egu:105061536|K04523 ubiquilin | (RefSeq) ubiquitin domain-containing protein DSK2b	Protein processing in endoplasmic reticulum (ko04141)	[OR]	Posttranslational modification, protein turnover, chaperones;; General function prediction only	UBA/TS-N domain;; Ubiquitin family	Ubiquitin domain-containing protein DSK2b OS=Arabidopsis thaliana OX=3702 GN=DSK2B PE=1 SV=1	O	Posttranslational modification, protein turnover, chaperones	uncharacterized protein A4U43_C01F10560 [Asparagus officinalis]	--
Asparagus_officinalis_newGene_39	--	6.81604	153	4.89481	124	2.84933	73	2.03068	47	2.49754	55	5.09067	120	0.000952099	1.16239	up	--	--	--	--	--	--	--	--	--	--	--	--	--
Asparagus_officinalis_newGene_3910	--	10.9054	412	26.5827	1124	0	0	0.125295	5	0	0	38.4249	1521	1.01528e-08	6.71737	up	--	--	--	--	--	--	--	--	--	--	--	--	--
Asparagus_officinalis_newGene_393	--	1.00153	91	0.711329	72	2.24292	217	1.60942	148	1.54885	137	0.303327	29	0.00246292	-1.39862	down	[L]	Replication, recombination and repair	Molecular Function: helicase activity (GO:0004386);;	K18422|0|mus:103978825|K18422 helicase MOV-10 [EC:3.6.4.13] | (RefSeq) probable RNA helicase SDE3 isoform X1	--	[A]	RNA processing and modification	AAA domain;; AAA domain;; AAA domain	Probable RNA helicase SDE3 OS=Arabidopsis thaliana OX=3702 GN=SDE3 PE=1 SV=1	L	Replication, recombination and repair	uncharacterized protein A4U43_C03F5200 [Asparagus officinalis]	molecular function: catalytic activity (GO:0003824)
Asparagus_officinalis_newGene_3934	--	25.0811	1425	43.314	2599	3.36264	202	6.82938	273	6.74005	249	85.1424	3842	8.03403e-14	3.39255	up	[T]	Signal transduction mechanisms	Cellular Component: membrane (GO:0016020);;	--	--	--	--	--	--	S	Function unknown	uncharacterized protein A4U43_C04F13090 [Asparagus officinalis]	cellular component: membrane (GO:0016020)
Asparagus_officinalis_newGene_4002	--	15.7351	681	19.4113	1045	4.8477	238	5.56415	246	6.25804	306	20.2979	889	9.81026e-09	1.69918	up	--	--	Cellular Component: chloroplast stroma (GO:0009570);;	--	--	--	--	Protein of unknown function (DUF760);; Protein of unknown function (DUF760)	--	S	Function unknown	uncharacterized protein A4U43_C04F13750 [Asparagus officinalis]	cellular component: cell (GO:0005623);; cellular component: organelle (GO:0043226);; cellular component: organelle part (GO:0044422);; cellular component: cell part (GO:0044464)
Asparagus_officinalis_newGene_4006	--	4.13563	340	5.00229	448	11.8228	3231	8.04839	1965	5.3719	897	2.95971	509	6.27091e-06	-2.11908	down	--	--	--	--	--	--	--	--	Phosphoinositide phosphatase SAC6 OS=Arabidopsis thaliana OX=3702 GN=SAC6 PE=2 SV=1	T	Signal transduction mechanisms	uncharacterized protein A4U43_C04F13780 [Asparagus officinalis]	--
Asparagus_officinalis_newGene_404	--	0	0	0	0	2.67974	220	1.23838	172	1.22417	127	0	0	1.47531e-15	-8.09825	down	--	--	--	--	--	--	--	--	--	--	--	--	--
Asparagus_officinalis_newGene_4061	--	0.336374	13	0.235948	10	1.69792	70	1.75554	64	2.20811	73	0	0	0.000589202	-2.94776	down	--	--	--	--	--	--	--	Auxin responsive protein	Auxin-responsive protein SAUR64 OS=Arabidopsis thaliana OX=3702 GN=SAUR64 PE=2 SV=1	S	Function unknown	auxin-responsive protein SAUR68-like [Asparagus officinalis]	--
Asparagus_officinalis_newGene_414	--	0	0	0	0	0.590988	33	1.44009	71	0.846609	40	0.033925	2	4.71531e-07	-5.04297	down	--	--	--	--	--	--	--	--	--	--	--	--	--
Asparagus_officinalis_newGene_4155	--	0.64841	39	1.08551	61	2.4928	115	4.71575	242	3.73411	185	0.657178	42	3.32072e-05	-1.91454	down	--	--	Cellular Component: Golgi membrane (GO:0000139);; Biological Process: protein glycosylation (GO:0006486);; Molecular Function: galactosyltransferase activity (GO:0008378);; Cellular Component: integral component of membrane (GO:0016021);;	--	--	[G]	Carbohydrate transport and metabolism	--	Probable beta-1,3-galactosyltransferase 14 OS=Arabidopsis thaliana OX=3702 GN=B3GALT14 PE=2 SV=1	S	Function unknown	probable beta-1,3-galactosyltransferase 14 [Asparagus officinalis]	cellular component: cell (GO:0005623);; cellular component: membrane (GO:0016020);; cellular component: organelle (GO:0043226);; cellular component: organelle part (GO:0044422);; cellular component: cell part (GO:0044464);; biological process: metabolic process (GO:0008152);; biological process: cellular process (GO:0009987);; biological process: single-organism process (GO:0044699);; molecular f…
Asparagus_officinalis_newGene_4188	--	2.92429	124	1.64213	78	5.56944	266	5.70917	246	6.23789	258	0.831967	37	7.61736e-05	-1.70535	down	--	--	Cellular Component: mitochondrion (GO:0005739);; Molecular Function: zinc ion binding (GO:0008270);;	--	--	[R]	General function prediction only	DYW family of nucleic acid deaminases;; PPR repeat;; PPR repeat family;; PPR repeat;; Pentatricopeptide repeat domain	Pentatricopeptide repeat-containing protein At3g26782, mitochondrial OS=Arabidopsis thaliana OX=3702 GN=PCMP-H34 PE=2 SV=1	S	Function unknown	uncharacterized protein A4U43_C04F15450 [Asparagus officinalis]	cellular component: cell (GO:0005623);; cellular component: organelle (GO:0043226);; cellular component: cell part (GO:0044464);; molecular function: binding (GO:0005488)
Asparagus_officinalis_newGene_420	--	1.37877	30	0.911114	23	3.11371	77	3.22975	72	3.61641	77	0.566032	13	0.00012119	-1.76792	down	--	--	--	--	--	--	--	--	--	--	--	--	--
Asparagus_officinalis_newGene_4214	--	0	0	0.06887	3	1.38157	41	3.66426	97	1.26331	32	0.307965	9	0.00248727	-3.13497	down	--	--	Molecular Function: acid phosphatase activity (GO:0003993);; Cellular Component: integral component of membrane (GO:0016021);; Biological Process: dephosphorylation (GO:0016311);; Molecular Function: metal ion binding (GO:0046872);;	--	--	[G]	Carbohydrate transport and metabolism	--	Purple acid phosphatase 15 OS=Arabidopsis thaliana OX=3702 GN=PAP15 PE=1 SV=1	S	Function unknown	purple acid phosphatase 15-like [Asparagus officinalis]	biological process: metabolic process (GO:0008152);; biological process: cellular process (GO:0009987);; molecular function: catalytic activity (GO:0003824);; cellular component: membrane (GO:0016020);; cellular component: membrane part (GO:0044425);; molecular function: binding (GO:0005488)
Asparagus_officinalis_newGene_4248	--	0.983764	54	0.59789	37	2.49412	155	2.31197	129	2.2785	122	0.489218	29	1.47706e-06	-1.75014	down	--	--	--	--	--	[R]	General function prediction only	PPR repeat family;; PPR repeat;; PPR repeat;; Pentatricopeptide repeat domain;; DYW family of nucleic acid deaminases	Pentatricopeptide repeat-containing protein At4g14820 OS=Arabidopsis thaliana OX=3702 GN=PCMP-H3 PE=2 SV=1	S	Function unknown	PREDICTED: pentatricopeptide repeat-containing protein At1g31430-like [Elaeis guineensis]	--
Asparagus_officinalis_newGene_4337	--	2.92237	195	2.96593	222	6.72639	459	7.19915	463	8.54288	491	1.39901	98	3.28911e-07	-1.49621	down	--	--	--	--	--	--	--	--	--	--	--	--	--
Asparagus_officinalis_newGene_4343	--	0.711498	47	0.231985	17	19.5228	1442	12.4523	828	17.7625	1135	0.682952	47	2.70224e-25	-4.75298	down	[C]	Energy production and conversion	Biological Process: steroid metabolic process (GO:0008202);; Cellular Component: integral component of membrane (GO:0016021);; Molecular Function: oxidoreductase activity, acting on CH-OH group of donors (GO:0016614);; Molecular Function: flavin adenine dinucleotide binding (GO:0050660);; Biological Process: oxidation-reduction process (GO:0055114);;	K09828|0|pda:103712977|K09828 Delta24-sterol reductase [EC:1.3.1.72 1.3.1.-] | (RefSeq) delta(24)-sterol reductase-like	Steroid biosynthesis (ko00100)	[R]	General function prediction only	FAD binding domain	Delta(24)-sterol reductase OS=Pisum sativum OX=3888 GN=DIM PE=1 SV=1	C	Energy production and conversion	LOW QUALITY PROTEIN: delta(24)-sterol reductase-like [Asparagus officinalis]	biological process: metabolic process (GO:0008152);; biological process: single-organism process (GO:0044699);; cellular component: membrane (GO:0016020);; cellular component: membrane part (GO:0044425);; molecular function: catalytic activity (GO:0003824);; molecular function: binding (GO:0005488)
Asparagus_officinalis_newGene_4344	--	0.421835	71	0.161209	30	3.79266	712	4.30804	728	3.67199	596	0.07463	14	7.98044e-17	-4.07018	down	--	--	--	--	--	--	--	--	--	--	--	uncharacterized protein A4U43_C02F1500 [Asparagus officinalis]	--
Asparagus_officinalis_newGene_4465	--	18.9379	679	10.8435	446	36.9534	1514	45.6572	1667	37.7356	1318	2.49719	107	0.000405968	-1.88826	down	--	--	--	--	--	--	--	--	--	--	--	uncharacterized protein A4U43_C04F17310 [Asparagus officinalis]	--
Asparagus_officinalis_newGene_4541	--	0.808493	41	0.273159	15	11.2662	689	1.61742	73	1.92026	85	0.119547	16	0.00021971	-3.16306	down	--	--	--	--	--	[L]	Replication, recombination and repair	--	--	S	Function unknown	uncharacterized protein LOC109846838 [Asparagus officinalis]	--
Asparagus_officinalis_newGene_4596	--	12.526	310	6.20335	176	2.24761	66	1.81015	52	1.30528	34	3.31509	90	0.000546956	1.81094	up	--	--	Molecular Function: protein serine/threonine kinase activity (GO:0004674);; Molecular Function: ATP binding (GO:0005524);; Biological Process: protein phosphorylation (GO:0006468);; Cellular Component: integral component of membrane (GO:0016021);; Biological Process: cellulose biosynthetic process (GO:0030244);;	--	--	--	--	--	LRR receptor-like serine/threonine-protein kinase FEI 2 OS=Arabidopsis thaliana OX=3702 GN=FEI2 PE=1 SV=1	T	Signal transduction mechanisms	uncharacterized protein A4U43_C05F22730 [Asparagus officinalis]	biological process: metabolic process (GO:0008152);; biological process: cellular process (GO:0009987);; molecular function: catalytic activity (GO:0003824);; molecular function: binding (GO:0005488);; cellular component: membrane (GO:0016020);; cellular component: membrane part (GO:0044425);; biological process: single-organism process (GO:0044699)
Asparagus_officinalis_newGene_4604	--	0.863811	49	1.21382	76	4.55877	287	5.14999	292	5.1277	279	1.24998	73	2.92567e-10	-2.08228	down	--	--	Molecular Function: peptidase activity (GO:0008233);;	K01392|4.35378e-14|egu:105053005|K01392 thimet oligopeptidase [EC:3.4.24.15] | (RefSeq) probable thimet oligopeptidase	--	--	--	--	--	E	Amino acid transport and metabolism	uncharacterized protein A4U43_C01F3300 [Asparagus officinalis]	molecular function: catalytic activity (GO:0003824)
Asparagus_officinalis_newGene_4640	--	25.333	2129	28.6035	2696	9.67985	920	9.97352	853	9.48942	780	42.5349	3753	3.07482e-07	1.76331	up	[T]	Signal transduction mechanisms	Cellular Component: integral component of membrane (GO:0016021);;	--	--	[R]	General function prediction only	Ankyrin repeats (3 copies);; Ankyrin repeats (many copies);; Ankyrin repeats (many copies);; Ankyrin repeat;; Ankyrin repeat	Ankyrin repeat-containing protein At5g02620 OS=Arabidopsis thaliana OX=3702 GN=At5g02620 PE=1 SV=1	S	Function unknown	uncharacterized protein A4U43_C04F18570 [Asparagus officinalis]	cellular component: membrane (GO:0016020);; cellular component: membrane part (GO:0044425)
Asparagus_officinalis_newGene_4676	--	1.52142	36	0.950314	26	2.76067	72	2.51667	60	6.2072	140	0.514498	14	0.00250944	-1.81652	down	--	--	--	--	--	--	--	--	--	--	--	uncharacterized protein A4U43_C04F18880, partial [Asparagus officinalis]	--
Asparagus_officinalis_newGene_476	--	2.65478	105	2.64617	142	4.25557	389	4.69712	310	4.81148	433	1.42409	100	4.66968e-10	-1.71122	down	--	--	--	--	--	--	--	--	--	--	--	hypothetical protein 12.t00003 [Asparagus officinalis]	--
Asparagus_officinalis_newGene_4790	--	1.94995	108	5.69513	353	0	0	0.071301	5	0	0	5.16967	300	2.84746e-13	6.35683	up	--	--	Cellular Component: integral component of membrane (GO:0016021);;	--	--	--	--	--	--	--	--	uncharacterized protein A4U43_C04F20580 [Asparagus officinalis]	cellular component: membrane (GO:0016020);; cellular component: membrane part (GO:0044425)
Asparagus_officinalis_newGene_4874	--	2.81469	219	4.33022	263	11.973	745	10.9014	659	7.53187	362	0.526627	27	0.00791251	-1.78723	down	--	--	--	--	--	--	--	--	--	L	Replication, recombination and repair	uncharacterized protein LOC109821969 [Asparagus officinalis]	--
Asparagus_officinalis_newGene_4889	--	6.45067	520	6.60624	406	11.6313	939	13.6917	831	11.201	680	2.74637	153	0.00249666	-1.22185	down	--	--	Cellular Component: membrane (GO:0016020);;	--	--	[S]	Function unknown	Olfactory receptor 4-like	--	S	Function unknown	uncharacterized protein A4U43_C04F21340 [Asparagus officinalis]	cellular component: membrane (GO:0016020)
Asparagus_officinalis_newGene_492	--	2.70649	89	4.18214	155	1.53712	37	0.653459	22	1.07808	19	8.92363	300	2.07163e-05	2.73958	up	--	--	--	K14488|4.65602e-30|egu:105035706|K14488 SAUR family protein | (RefSeq) auxin-responsive protein SAUR71	Plant hormone signal transduction (ko04075)	--	--	Auxin responsive protein	Auxin-responsive protein SAUR71 OS=Arabidopsis thaliana OX=3702 GN=SAUR71 PE=2 SV=1	S	Function unknown	uncharacterized protein A4U43_C03F6540 [Asparagus officinalis]	--
Asparagus_officinalis_newGene_4924	--	15.2104	686	11.1485	567	49.7879	2538	52.6179	2412	57.0867	2519	5.65277	267	2.62211e-15	-2.32828	down	[H]	Coenzyme transport and metabolism	Cellular Component: endosome (GO:0005768);; Cellular Component: vacuolar membrane (GO:0005774);; Cellular Component: trans-Golgi network (GO:0005802);; Molecular Function: S-adenosylmethionine-dependent methyltransferase activity (GO:0008757);; Biological Process: methylation (GO:0032259);;	--	--	--	--	Methyltransferase domain;; Methyltransferase domain;; Methyltransferase domain;; ubiE/COQ5 methyltransferase family	--	S	Function unknown	uncharacterized protein A4U43_C04F21620 [Asparagus officinalis]	cellular component: cell (GO:0005623);; cellular component: organelle (GO:0043226);; cellular component: cell part (GO:0044464);; cellular component: membrane (GO:0016020);; cellular component: organelle part (GO:0044422);; biological process: metabolic process (GO:0008152);; molecular function: catalytic activity (GO:0003824)
Asparagus_officinalis_newGene_495	--	3.84681	144	4.26598	156	17.1308	683	22.0668	774	17.42	629	2.42887	87	5.6869e-26	-2.45187	down	--	--	--	--	--	[V]	Defense mechanisms	Protein of unknown function (DUF1068);; Protein of unknown function (DUF1068)	--	S	Function unknown	uncharacterized protein A4U43_C03F6630 [Asparagus officinalis]	--
Asparagus_officinalis_newGene_4971	--	0.310657	31	0.677412	102	1.28337	177	3.14657	349	1.73712	192	0.357069	50	0.000474024	-1.93853	down	--	--	Molecular Function: binding (GO:0005488);;	--	--	[R]	General function prediction only	GAG-pre-integrase domain;; Integrase core domain;; Reverse transcriptase (RNA-dependent DNA polymerase);; Reverse transcriptase (RNA-dependent DNA polymerase);; GAG-pre-integrase domain	Retrovirus-related Pol polyprotein from transposon TNT 1-94 OS=Nicotiana tabacum OX=4097 PE=2 SV=1	S	Function unknown	Retrovirus-related Pol polyprotein from transposon TNT 1-94, partial [Cajanus cajan]	molecular function: binding (GO:0005488)
Asparagus_officinalis_newGene_5010	--	49.7352	1595	37.4554	1347	122.224	4431	124.113	4046	121.733	3817	25.8874	872	6.91178e-19	-1.71474	down	[K]	Transcription	Molecular Function: DNA binding (GO:0003677);; Molecular Function: transcription factor activity, sequence-specific DNA binding (GO:0003700);; Biological Process: DNA-templated transcription, initiation (GO:0006352);; Biological Process: regulation of transcription, DNA-templated (GO:0006355);; Molecular Function: sigma factor activity (GO:0016987);;	--	--	--	--	Sigma-70, region 4;; Sigma-70 region 2;; Sigma-70 region 3	RNA polymerase sigma factor sigB OS=Arabidopsis thaliana OX=3702 GN=SIGB PE=2 SV=2	K	Transcription	uncharacterized protein A4U43_C01F11790 [Asparagus officinalis]	molecular function: binding (GO:0005488);; biological process: biological regulation (GO:0065007);; molecular function: nucleic acid binding transcription factor activity (GO:0001071);; biological process: metabolic process (GO:0008152);; biological process: cellular process (GO:0009987);; molecular function: transcription factor activity, protein binding (GO:0000988)
Asparagus_officinalis_newGene_5019	--	47.0246	1419	34.139	1096	123.679	4057	128.194	3646	115.045	3237	25.4954	762	1.14303e-16	-1.75883	down	--	--	--	--	--	--	--	--	--	K	Transcription	uncharacterized protein A4U43_C01F11790 [Asparagus officinalis]	--
Asparagus_officinalis_newGene_5080	--	3.01581	170	1.39637	92	3.85203	235	3.80872	207	4.31519	230	1.1826	75	0.00923552	-1.00968	down	[X]	Mobilome: prophages, transposons	Cellular Component: mitochondrion (GO:0005739);; Molecular Function: organic cyclic compound binding (GO:0097159);; Molecular Function: heterocyclic compound binding (GO:1901363);;	K03517|6.91153e-44|zma:100279087|K03517 quinolinate synthase [EC:2.5.1.72] | (RefSeq) quinolinate synthase, chloroplastic	--	[R]	General function prediction only	Integrase core domain	Retrovirus-related Pol polyprotein from transposon TNT 1-94 OS=Nicotiana tabacum OX=4097 PE=2 SV=1	L	Replication, recombination and repair	PREDICTED: uncharacterized protein LOC109335479 [Lupinus angustifolius]	cellular component: cell (GO:0005623);; cellular component: organelle (GO:0043226);; cellular component: cell part (GO:0044464);; molecular function: binding (GO:0005488)
Asparagus_officinalis_newGene_510	--	2.76914	379	3.10741	540	0.980972	139	1.55749	192	0.661298	87	1.97039	300	9.67235e-05	1.4819	up	--	--	--	--	--	--	--	--	Telomere repeat-binding protein 2 OS=Arabidopsis thaliana OX=3702 GN=TRP2 PE=1 SV=1	K	Transcription	uncharacterized protein A4U43_C03F6840 [Asparagus officinalis]	--
Asparagus_officinalis_newGene_5158	--	15.5111	208	23.006	341	8.64792	123	9.63476	129	12.1535	153	24.4297	338	0.00380181	1.11759	up	--	--	--	--	--	--	--	--	--	--	--	--	--
Asparagus_officinalis_newGene_5290	--	27.285	533	32.9858	722	16.8051	371	14.9553	297	18.3449	350	43.6841	895	0.00213225	1.09313	up	--	--	Cellular Component: intracellular (GO:0005622);; Biological Process: vacuolar transport (GO:0007034);;	K12197|8.37564e-34|pda:103719536|K12197 charged multivesicular body protein 1 | (RefSeq) ESCRT-related protein CHMP1B-like	Endocytosis (ko04144)	[U]	Intracellular trafficking, secretion, and vesicular transport	--	ESCRT-related protein CHMP1B OS=Arabidopsis thaliana OX=3702 GN=CHMP1B PE=1 SV=1	N	Cell motility	uncharacterized protein A4U43_C01F1280 [Asparagus officinalis]	cellular component: cell (GO:0005623);; cellular component: cell part (GO:0044464);; biological process: localization (GO:0051179)
Asparagus_officinalis_newGene_5336	--	2.27834	202	3.00212	299	0.039896	4	0.044216	4	0.115335	10	3.10923	290	1.00804e-22	5.23617	up	--	--	--	--	--	--	--	--	--	--	--	uncharacterized protein LOC109846162 [Asparagus officinalis]	--
Asparagus_officinalis_newGene_5362	--	6.95901	213	4.39475	156	34.1155	1268	22.2326	686	15.819	500	0.872724	37	8.25647e-06	-2.54528	down	--	--	--	--	--	--	--	--	--	--	--	--	--
Asparagus_officinalis_newGene_5373	--	45.38	2186	62.7282	3388	5.07239	277	7.55863	371	7.50569	354	120.756	6107	1.32431e-13	3.49657	up	[O]	Posttranslational modification, protein turnover, chaperones	Molecular Function: protein kinase activity (GO:0004672);; Molecular Function: ATP binding (GO:0005524);; Biological Process: protein phosphorylation (GO:0006468);; Cellular Component: integral component of membrane (GO:0016021);;	--	--	--	--	Protein tyrosine kinase;; Protein kinase domain;; LysM domain;; Protein kinase domain;; Protein tyrosine kinase	Serine/threonine receptor-like kinase NFP OS=Medicago truncatula OX=3880 GN=NFP PE=1 SV=1	T	Signal transduction mechanisms	uncharacterized protein A4U43_C04F24720 [Asparagus officinalis]	biological process: metabolic process (GO:0008152);; biological process: cellular process (GO:0009987);; molecular function: catalytic activity (GO:0003824);; molecular function: binding (GO:0005488);; cellular component: membrane (GO:0016020);; cellular component: membrane part (GO:0044425)
Asparagus_officinalis_newGene_5377	--	3.24978	141	3.38575	126	7.28405	395	5.07079	265	5.71949	237	1.85522	75	1.37873e-05	-1.39828	down	--	--	--	--	--	[G]	Carbohydrate transport and metabolism	Dak1 domain	Putative 3,4-dihydroxy-2-butanone kinase OS=Solanum lycopersicum OX=4081 GN=DHBK PE=2 SV=1	--	--	B3 domain-containing protein Os05g0481400-like [Asparagus officinalis]	--
Asparagus_officinalis_newGene_5396	--	1.73443	21	1.14455	15	22.805	299	19.1886	227	16.7919	191	0.396346	5	1.974e-18	-4.04975	down	--	--	Molecular Function: protein dimerization activity (GO:0046983);;	--	--	--	--	--	Transcription factor bHLH57 OS=Arabidopsis thaliana OX=3702 GN=BHLH57 PE=1 SV=1	K	Transcription	PREDICTED: transcription factor bHLH57 [Elaeis guineensis]	molecular function: binding (GO:0005488)
Asparagus_officinalis_newGene_5397	--	1.3401	35	1.0397	30	19.1612	551	14.2098	368	18.3173	456	0.374241	10	7.46541e-26	-4.15693	down	--	--	--	--	--	--	--	--	--	--	--	--	--
Asparagus_officinalis_newGene_5407	--	0.019675	3	0	0	0.407578	47	0.342169	36	0.442544	44	0	0	1.39106e-06	-4.63134	down	[K]	Transcription	Molecular Function: nucleotide binding (GO:0000166);; Molecular Function: protein kinase activity (GO:0004672);; Cellular Component: membrane (GO:0016020);; Biological Process: phosphorylation (GO:0016310);;	--	--	--	--	Protein kinase domain;; Protein tyrosine kinase;; Leucine rich repeat;; Leucine Rich repeats (2 copies);; Leucine Rich Repeat;; Leucine rich repeat;; Leucine Rich Repeat;; Leucine Rich repeats (2 copies);; Leucine rich repeat N-terminal domain	Putative leucine-rich repeat receptor-like serine/threonine-protein kinase At2g24130 OS=Arabidopsis thaliana OX=3702 GN=At2g24130 PE=3 SV=1	S	Function unknown	PREDICTED: putative leucine-rich repeat receptor-like serine/threonine-protein kinase At2g24130 [Elaeis guineensis]	molecular function: binding (GO:0005488);; biological process: metabolic process (GO:0008152);; biological process: cellular process (GO:0009987);; molecular function: catalytic activity (GO:0003824);; cellular component: membrane (GO:0016020)
Asparagus_officinalis_newGene_5449	--	1.51435	187	3.52853	487	0.150253	21	0.232912	30	0.314793	38	5.14574	665	1.6043e-10	3.76612	up	--	--	Molecular Function: binding (GO:0005488);;	--	--	[L]	Replication, recombination and repair	hAT family C-terminal dimerisation region;; Domain of unknown function (DUF4413);; BED zinc finger	Zinc finger BED domain-containing protein RICESLEEPER 2 OS=Oryza sativa subsp. japonica OX=39947 GN=Os03g0733400 PE=2 SV=1	S	Function unknown	zinc finger BED domain-containing protein RICESLEEPER 2-like [Asparagus officinalis]	molecular function: binding (GO:0005488)
Asparagus_officinalis_newGene_5503	--	2.09249	82	2.00784	88	9.93218	436	9.37389	370	10.1589	386	2.99553	122	1.24233e-08	-1.96876	down	--	--	--	K09422|5.65439e-68|egu:105038411|K09422 myb proto-oncogene protein, plant | (RefSeq) myb-related protein 308-like	--	[K]	Transcription	--	Myb-related protein 308 OS=Antirrhinum majus OX=4151 GN=MYB308 PE=2 SV=1	K	Transcription	uncharacterized protein A4U43_C04F25730 [Asparagus officinalis]	--
Asparagus_officinalis_newGene_5513	--	15.9778	192	25.3268	341	58.0871	912	52.641	740	68.1601	860	18.3055	232	3.43799e-10	-1.71444	down	--	--	Cellular Component: mitochondrial inner membrane (GO:0005743);; Molecular Function: ubiquinol-cytochrome-c reductase activity (GO:0008121);; Biological Process: electron transport chain (GO:0022900);; Cellular Component: respiratory chain (GO:0070469);; Biological Process: hydrogen ion transmembrane transport (GO:1902600);;	--	--	--	--	Cytochrome b-c1 complex subunit 8	Cytochrome b-c1 complex subunit 8 OS=Solanum tuberosum OX=4113 PE=1 SV=2	O	Posttranslational modification, protein turnover, chaperones	cytochrome b-c1 complex subunit 8 [Asparagus officinalis]	cellular component: cell (GO:0005623);; cellular component: membrane (GO:0016020);; cellular component: organelle (GO:0043226);; cellular component: organelle part (GO:0044422);; cellular component: cell part (GO:0044464);; biological process: metabolic process (GO:0008152);; biological process: single-organism process (GO:0044699);; biological process: localization (GO:0051179);; molecular funct…
Asparagus_officinalis_newGene_5543	--	0.952437	132	1.95136	303	0.492313	78	0.529895	76	0.360277	49	1.58007	231	0.000242318	1.67352	up	[F]	Nucleotide transport and metabolism	Molecular Function: phosphoribosylformylglycinamidine synthase activity (GO:0004642);; Molecular Function: ATP binding (GO:0005524);; Biological Process: 'de novo' IMP biosynthetic process (GO:0006189);; Biological Process: glutamine metabolic process (GO:0006541);; Cellular Component: plastid (GO:0009536);; Molecular Function: transferase activity (GO:0016740);;	K01952|0|pda:103706086|K01952 phosphoribosylformylglycinamidine synthase [EC:6.3.5.3] | (RefSeq) probable phosphoribosylformylglycinamidine synthase, chloroplastic/mitochondrial	Purine metabolism (ko00230)	[F]	Nucleotide transport and metabolism	AIR synthase related protein, C-terminal domain;; CobB/CobQ-like glutamine amidotransferase domain;; CobB/CobQ-like glutamine amidotransferase domain;; AIR synthase related protein, C-terminal domain;; CobB/CobQ-like glutamine amidotransferase domain;; CobB/CobQ-like glutamine amidotransferase domain	Probable phosphoribosylformylglycinamidine synthase, chloroplastic/mitochondrial OS=Arabidopsis thaliana OX=3702 GN=At1g74260 PE=2 SV=3	F	Nucleotide transport and metabolism	probable phosphoribosylformylglycinamidine synthase, chloroplastic/mitochondrial [Asparagus officinalis]	molecular function: catalytic activity (GO:0003824);; molecular function: binding (GO:0005488);; biological process: metabolic process (GO:0008152);; biological process: cellular process (GO:0009987);; biological process: single-organism process (GO:0044699);; cellular component: cell (GO:0005623);; cellular component: organelle (GO:0043226);; cellular component: cell part (GO:0044464)
Asparagus_officinalis_newGene_5558	--	0.654689	10	0.557406	10	2.30567	39	2.39367	36	2.08413	30	0.102878	2	0.00298162	-2.16192	down	--	--	--	--	--	--	--	--	--	--	--	--	--
Asparagus_officinalis_newGene_5588	--	1.0678	32	3.62639	122	0.292077	10	0.578923	18	0.494776	15	1.37255	44	0.00528015	1.99419	up	--	--	--	--	--	--	--	--	--	--	--	uncharacterized protein A4U43_C05F11650 [Asparagus officinalis]	--
Asparagus_officinalis_newGene_560	--	1.61248	114	2.75484	214	0.013072	1	0.054814	4	0	0	2.44866	181	2.58297e-16	6.09179	up	--	--	--	--	--	--	--	--	--	S	Function unknown	uncharacterized protein LOC109845410 [Asparagus officinalis]	--
Asparagus_officinalis_newGene_562	--	0.228212	5	0.501404	6	8.42027	198	5.87216	131	2.45707	53	0	0	3.31061e-09	-4.70122	down	--	--	Molecular Function: hydrolase activity, hydrolyzing O-glycosyl compounds (GO:0004553);; Biological Process: carbohydrate metabolic process (GO:0005975);;	--	--	--	--	--	--	G	Carbohydrate transport and metabolism	hypothetical protein ACMD2_04661 [Ananas comosus]	molecular function: catalytic activity (GO:0003824);; biological process: metabolic process (GO:0008152)
Asparagus_officinalis_newGene_5679	--	2.9153	201	3.82644	281	1.71331	100	2.43224	136	2.14737	127	4.14619	286	0.00436428	1.06575	up	--	--	Molecular Function: nucleotide binding (GO:0000166);; Molecular Function: nucleic acid binding (GO:0003676);; Cellular Component: nucleolus (GO:0005730);;	K12831|8.04225e-11|cmo:103483958|K12831 splicing factor 3B subunit 4 | (RefSeq) splicing factor 3B subunit 4	Spliceosome (ko03040)	[A]	RNA processing and modification	--	6,7-dimethyl-8-ribityllumazine synthase, chloroplastic OS=Arabidopsis thaliana OX=3702 GN=At2g44050 PE=2 SV=1	A	RNA processing and modification	unnamed protein product, partial [Vitis vinifera]	molecular function: binding (GO:0005488);; cellular component: cell (GO:0005623);; cellular component: organelle (GO:0043226);; cellular component: organelle part (GO:0044422);; cellular component: cell part (GO:0044464)
Asparagus_officinalis_newGene_5729	--	19.8245	560	16.5779	525	5.76191	184	6.39989	184	7.90057	218	19.7908	587	3.81143e-08	1.50138	up	--	--	Molecular Function: metal ion binding (GO:0046872);;	--	--	[IU]	Lipid transport and metabolism;; Intracellular trafficking, secretion, and vesicular transport	--	Phospholipase SGR2 OS=Arabidopsis thaliana OX=3702 GN=SGR2 PE=1 SV=1	S	Function unknown	PREDICTED: phospholipase SGR2 isoform X3 [Elaeis guineensis]	molecular function: binding (GO:0005488)
Asparagus_officinalis_newGene_5733	--	1.01223	17	1.05131	19	2.52598	46	4.14505	68	2.65936	42	0.459126	8	0.00187178	-1.79955	down	--	--	--	--	--	--	--	--	--	--	--	uncharacterized protein LOC109837914 [Asparagus officinalis]	--
Asparagus_officinalis_newGene_5741	--	62.8992	1333	72.3865	1720	33.5844	805	27.4659	592	33.8918	703	65.5982	1416	2.66774e-07	1.0796	up	--	--	Cellular Component: mitochondrial respiratory chain complex II, succinate dehydrogenase complex (ubiquinone) (GO:0005749);; Cellular Component: vacuolar membrane (GO:0005774);; Cellular Component: plastid (GO:0009536);;	--	--	--	--	--	Succinate dehydrogenase subunit 6, mitochondrial OS=Oryza sativa subsp. japonica OX=39947 GN=SDH6 PE=1 SV=1	S	Function unknown	uncharacterized protein A4U43_C04F28020 [Asparagus officinalis]	cellular component: cell (GO:0005623);; cellular component: membrane (GO:0016020);; cellular component: macromolecular complex (GO:0032991);; cellular component: organelle (GO:0043226);; cellular component: organelle part (GO:0044422);; cellular component: membrane part (GO:0044425);; cellular component: cell part (GO:0044464)
Asparagus_officinalis_newGene_5793	--	1.56618	59	3.86035	167	2.59389	124	15.3835	677	7.46296	299	1.02533	51	0.00555931	-1.95539	down	--	--	--	--	--	--	--	--	--	--	--	--	--
Asparagus_officinalis_newGene_5799	--	2.28679	95	1.31672	64	19.2695	913	20.9657	898	20.8257	852	2.33319	101	2.55208e-26	-3.2935	down	--	--	Molecular Function: DNA binding (GO:0003677);; Molecular Function: transcription factor activity, sequence-specific DNA binding (GO:0003700);; Cellular Component: cytosol (GO:0005829);; Biological Process: abscisic acid-activated signaling pathway (GO:0009738);; Biological Process: gibberellic acid mediated signaling pathway (GO:0009740);; Biological Process: regulation of seed germination (GO:00…	K08066|6.24885e-51|crb:CARUB_v10017963mg|K08066 nuclear transcription factor Y, gamma | (RefSeq) hypothetical protein	--	[K]	Transcription	Histone-like transcription factor (CBF/NF-Y) and archaeal histone;; Core histone H2A/H2B/H3/H4	Nuclear transcription factor Y subunit C-4 OS=Arabidopsis thaliana OX=3702 GN=NFYC4 PE=2 SV=1	K	Transcription	PREDICTED: nuclear transcription factor Y subunit C-4-like [Camelina sativa]	molecular function: binding (GO:0005488);; biological process: biological regulation (GO:0065007);; molecular function: nucleic acid binding transcription factor activity (GO:0001071);; cellular component: cell (GO:0005623);; cellular component: cell part (GO:0044464);; biological process: cellular process (GO:0009987);; biological process: signaling (GO:0023052);; biological process: single-orga…
Asparagus_officinalis_newGene_5800	--	0.20051	9	0	0	6.29991	306	7.62167	333	7.54524	317	0.305662	14	1.45007e-10	-4.8561	down	--	--	Molecular Function: DNA binding (GO:0003677);; Molecular Function: transcription factor activity, sequence-specific DNA binding (GO:0003700);; Cellular Component: cytosol (GO:0005829);; Biological Process: abscisic acid-activated signaling pathway (GO:0009738);; Biological Process: gibberellic acid mediated signaling pathway (GO:0009740);; Biological Process: regulation of seed germination (GO:00…	K08066|5.6778e-51|crb:CARUB_v10017963mg|K08066 nuclear transcription factor Y, gamma | (RefSeq) hypothetical protein	--	[K]	Transcription	Histone-like transcription factor (CBF/NF-Y) and archaeal histone;; Core histone H2A/H2B/H3/H4	Nuclear transcription factor Y subunit C-4 OS=Arabidopsis thaliana OX=3702 GN=NFYC4 PE=2 SV=1	K	Transcription	PREDICTED: nuclear transcription factor Y subunit C-4-like [Camelina sativa]	molecular function: binding (GO:0005488);; biological process: biological regulation (GO:0065007);; molecular function: nucleic acid binding transcription factor activity (GO:0001071);; cellular component: cell (GO:0005623);; cellular component: cell part (GO:0044464);; biological process: cellular process (GO:0009987);; biological process: signaling (GO:0023052);; biological process: single-orga…
Asparagus_officinalis_newGene_5868	--	2.25284	49	1.01781	25	9.29225	229	7.36816	163	11.5506	247	0.755976	18	1.21309e-09	-2.75777	down	--	--	--	--	--	--	--	--	--	--	--	uncharacterized protein A4U43_C04F28660 [Asparagus officinalis]	--
Asparagus_officinalis_newGene_5921	--	19.8411	920	14.7944	694	32.816	1881	39.3135	2050	34.4179	1753	5.29055	271	1.8717e-05	-1.63227	down	--	--	--	--	--	--	--	--	--	--	--	uncharacterized protein LOC109827704 [Asparagus officinalis]	--
Asparagus_officinalis_newGene_5926	--	0.360962	47	0.309515	44	1.1721	169	2.29323	297	1.55645	194	0.273904	37	2.07399e-09	-2.34412	down	--	--	--	--	--	[R]	General function prediction only	--	--	L	Replication, recombination and repair	uncharacterized protein A4U43_C04F20710 [Asparagus officinalis]	--
Asparagus_officinalis_newGene_594	--	5.10065	141	12.0608	372	1.90757	60	1.46567	41	1.47301	40	7.06641	204	8.62458e-07	2.26364	up	--	--	--	--	--	--	--	--	--	S	Function unknown	Os12g0596101 [Oryza sativa Japonica Group]	--
Asparagus_officinalis_newGene_597	--	23.5542	667	30.8834	981	10.8272	347	11.4564	330	11.0842	307	45.4607	1351	3.59907e-05	1.61984	up	[S]	Function unknown	--	--	--	--	--	Protein of unknown function (DUF1223)	--	S	Function unknown	uncharacterized protein A4U43_C03F8490 [Asparagus officinalis]	--
Asparagus_officinalis_newGene_599	--	35.2258	1147	35.544	1348	113.84	4099	90.3441	2810	98.151	3008	35.8151	1128	1.37469e-13	-1.44553	down	--	--	Molecular Function: magnesium ion binding (GO:0000287);; Molecular Function: phospholipid-translocating ATPase activity (GO:0004012);; Molecular Function: ATP binding (GO:0005524);; Cellular Component: integral component of membrane (GO:0016021);; Biological Process: phospholipid translocation (GO:0045332);;	K01530|8.44126e-57|pda:103702024|K01530 phospholipid-translocating ATPase [EC:3.6.3.1] | (RefSeq) probable phospholipid-transporting ATPase 4	--	[R]	General function prediction only	Phospholipid-translocating ATPase N-terminal;; Protein of unknown function (DUF1517)	Probable phospholipid-transporting ATPase 4 OS=Arabidopsis thaliana OX=3702 GN=ALA4 PE=3 SV=2	P	Inorganic ion transport and metabolism	probable phospholipid-transporting ATPase 4 [Asparagus officinalis]	molecular function: binding (GO:0005488);; biological process: single-organism process (GO:0044699);; biological process: localization (GO:0051179);; molecular function: catalytic activity (GO:0003824);; molecular function: transporter activity (GO:0005215);; cellular component: membrane (GO:0016020);; cellular component: membrane part (GO:0044425);; biological process: cellular process (GO:00099…
Asparagus_officinalis_newGene_6015	--	1.80064	151	3.57075	267	8.75009	628	7.95188	555	10.387	607	2.59483	106	1.84924e-08	-1.80338	down	--	--	--	--	--	--	--	zinc-binding in reverse transcriptase	--	--	--	uncharacterized protein LOC109846100 [Asparagus officinalis]	--
Asparagus_officinalis_newGene_6029	--	0.943391	37	2.43819	107	0	0	0.272644	11	0.157609	6	3.29935	135	0.000341413	3.49309	up	--	--	--	K03327|3.64734e-26|pda:103716878|K03327 multidrug resistance protein, MATE family | (RefSeq) protein DETOXIFICATION 49-like	--	[R]	General function prediction only	--	Protein DETOXIFICATION 51 OS=Arabidopsis thaliana OX=3702 GN=DTX51 PE=2 SV=1	V	Defense mechanisms	uncharacterized protein A4U43_C04F30170 [Asparagus officinalis]	--
Asparagus_officinalis_newGene_6076	--	11.8786	446	22.5928	962	11.4744	441	5.52053	209	3.26037	137	21.3552	808	0.00381861	1.48161	up	[E]	Amino acid transport and metabolism	Biological Process: glutamate biosynthetic process (GO:0006537);; Molecular Function: glutamate synthase activity (GO:0015930);; Molecular Function: oxidoreductase activity, acting on the CH-NH2 group of donors, NAD or NADP as acceptor (GO:0016639);; Molecular Function: iron-sulfur cluster binding (GO:0051536);; Biological Process: oxidation-reduction process (GO:0055114);;	--	--	[E]	Amino acid transport and metabolism	Glutamine amidotransferases class-II	Glutamate synthase [NADH], amyloplastic OS=Medicago sativa OX=3879 PE=1 SV=1	E	Amino acid transport and metabolism	glutamate synthase 1 [NADH], chloroplastic-like isoform X2 [Asparagus officinalis]	biological process: metabolic process (GO:0008152);; biological process: cellular process (GO:0009987);; biological process: single-organism process (GO:0044699);; molecular function: catalytic activity (GO:0003824);; molecular function: binding (GO:0005488)
Asparagus_officinalis_newGene_608	--	9.21585	835	11.3224	1149	5.99792	608	5.5385	511	5.99676	525	15.8337	1480	0.00210164	1.09567	up	[T]	Signal transduction mechanisms	--	--	--	--	--	Protein tyrosine kinase;; Protein kinase domain;; S-locus glycoprotein domain;; PAN-like domain;; D-mannose binding lectin	Receptor-like serine/threonine-protein kinase SD1-8 OS=Arabidopsis thaliana OX=3702 GN=SD18 PE=1 SV=1	T	Signal transduction mechanisms	receptor-like serine/threonine-protein kinase SD1-8 [Asparagus officinalis]	--
Asparagus_officinalis_newGene_6104	--	1.49922	79	0.463734	27	8.39185	489	3.99573	203	3.96305	191	0.256418	14	2.89468e-05	-2.74844	down	--	--	--	--	--	--	--	--	--	--	--	--	--
Asparagus_officinalis_newGene_6137	--	4.08845	447	7.81482	957	6.65132	822	16.5204	1835	20.6442	2206	4.07669	468	0.00346173	-1.40371	down	--	--	--	--	--	--	--	--	--	--	--	--	--
Asparagus_officinalis_newGene_6143	--	4.77907	538	6.84196	613	1.42014	219	1.64704	157	1.78202	141	6.57778	560	1.10006e-11	1.71951	up	--	--	--	--	--	--	--	MULE transposase domain;; zinc-binding in reverse transcriptase	Protein FAR1-RELATED SEQUENCE 5 OS=Arabidopsis thaliana OX=3702 GN=FRS5 PE=1 SV=1	S	Function unknown	protein FAR1-RELATED SEQUENCE 5-like [Asparagus officinalis]	--
Asparagus_officinalis_newGene_6144	--	2.7484	275	2.5634	287	0.818535	93	0.135152	14	0.063943	7	0.953056	100	0.00779893	2.28696	up	--	--	--	--	--	--	--	MULE transposase domain	Protein FAR1-RELATED SEQUENCE 5 OS=Arabidopsis thaliana OX=3702 GN=FRS5 PE=1 SV=1	S	Function unknown	protein FAR1-RELATED SEQUENCE 5-like [Asparagus officinalis]	--
Asparagus_officinalis_newGene_6147	--	0.015322	2	0	0	1.87137	269	0.922342	120	0.695092	87	0	0	3.9135e-14	-6.74956	down	[X]	Mobilome: prophages, transposons	--	--	--	[R]	General function prediction only	Reverse transcriptase (RNA-dependent DNA polymerase);; zinc-binding in reverse transcriptase;; Domain of unknown function (DUF4283)	Putative ribonuclease H protein At1g65750 OS=Arabidopsis thaliana OX=3702 GN=At1g65750 PE=3 SV=1	S	Function unknown	uncharacterized protein LOC109842073 [Asparagus officinalis]	--
Asparagus_officinalis_newGene_6150	--	0	0	0	0	0.540319	75	4.12678	415	0.265025	32	0	0	1.86282e-10	-7.3025	down	--	--	--	--	--	--	--	Domain of unknown function (DUF4371);; hAT family C-terminal dimerisation region;; Domain of unknown function (DUF4371)	--	S	Function unknown	zinc finger MYM-type protein 1-like [Asparagus officinalis]	--
Asparagus_officinalis_newGene_6167	--	1.2989	53	1.70044	73	5.15671	210	6.30455	200	7.84607	246	2.44423	92	0.000209854	-1.53395	down	--	--	Cellular Component: endoplasmic reticulum (GO:0005783);;	--	--	--	--	Domain of unknown function (DUF4787)	--	S	Function unknown	uncharacterized protein LOC109825891 [Asparagus officinalis]	cellular component: cell (GO:0005623);; cellular component: organelle (GO:0043226);; cellular component: cell part (GO:0044464)
Asparagus_officinalis_newGene_622	--	3.47301	82	2.70693	72	9.45559	253	9.43525	227	8.89857	206	0.809158	21	2.56343e-05	-1.98382	down	--	--	--	--	--	--	--	--	--	S	Function unknown	uncharacterized protein LOC109706837 [Ananas comosus]	--
Asparagus_officinalis_newGene_6253	--	1.3004	41	2.34223	82	0.281355	10	0.574043	19	0.71454	22	2.36356	77	0.00357573	1.86402	up	--	--	--	--	--	--	--	--	--	--	--	--	--
Asparagus_officinalis_newGene_6257	--	1.48314	21	0.958583	15	8.15377	126	2.53211	35	8.21545	109	0.782278	12	0.000258037	-2.36837	down	--	--	Molecular Function: copper ion binding (GO:0005507);; Molecular Function: electron carrier activity (GO:0009055);; Cellular Component: anchored component of plasma membrane (GO:0046658);;	--	--	--	--	Plastocyanin-like domain	Early nodulin-16 OS=Medicago truncatula OX=3880 GN=ENOD16 PE=3 SV=1	S	Function unknown	uncharacterized protein A4U43_C04F34000 [Asparagus officinalis]	molecular function: binding (GO:0005488);; molecular function: electron carrier activity (GO:0009055);; cellular component: cell (GO:0005623);; cellular component: membrane (GO:0016020);; cellular component: membrane part (GO:0044425);; cellular component: cell part (GO:0044464)
Asparagus_officinalis_newGene_6278	--	3.90208	151	4.39891	191	0.545245	24	1.6602	66	1.1027	42	6.94116	282	0.000151747	2.17087	up	--	--	Molecular Function: calcium ion binding (GO:0005509);; Biological Process: trichome branching (GO:0010091);;	K16465|7.8958e-10|egu:105054100|K16465 centrin-1 | (RefSeq) calcium-binding protein KIC-like	--	[ZD]	Cytoskeleton;; Cell cycle control, cell division, chromosome partitioning	--	Calcium-binding protein KIC OS=Arabidopsis thaliana OX=3702 GN=KIC PE=1 SV=2	DTZ	Cell cycle control, cell division, chromosome partitioning;; Signal transduction mechanisms;; Cytoskeleton	uncharacterized protein A4U43_C04F34190 [Asparagus officinalis]	molecular function: binding (GO:0005488);; biological process: cellular process (GO:0009987);; biological process: developmental process (GO:0032502);; biological process: single-organism process (GO:0044699);; biological process: cellular component organization or biogenesis (GO:0071840)
Asparagus_officinalis_newGene_628	--	22.8385	852	27.6616	1157	1.45961	62	1.2353	47	0.722406	27	35.4236	1387	2.11237e-30	4.58238	up	--	--	Cellular Component: integral component of membrane (GO:0016021);;	--	--	--	--	--	--	S	Function unknown	uncharacterized protein A4U43_C03F9620 [Asparagus officinalis]	cellular component: membrane (GO:0016020);; cellular component: membrane part (GO:0044425)
Asparagus_officinalis_newGene_6288	--	0	0	0	0	1.3508	43	1.01787	30	1.02727	29	0	0	4.15844e-07	-5.92257	down	--	--	--	K13963|2.97313e-20|sita:105913564|K13963 serpin B | (RefSeq) serpin-ZXA-like	--	[V]	Defense mechanisms	Serpin (serine protease inhibitor)	Serpin-ZX OS=Hordeum vulgare OX=4513 GN=PAZX PE=1 SV=1	O	Posttranslational modification, protein turnover, chaperones	uncharacterized protein A4U43_C04F34230 [Asparagus officinalis]	--
Asparagus_officinalis_newGene_6303	--	13.1469	629	14.8709	794	7.01731	382	7.96798	347	6.6579	294	17.1779	740	8.6227e-06	1.07837	up	--	--	Molecular Function: zinc ion binding (GO:0008270);;	K13127|6.68378e-91|mus:103994803|K13127 RING finger protein 113A | (RefSeq) zinc finger CCCH domain-containing protein 15	--	[O]	Posttranslational modification, protein turnover, chaperones	Zinc finger, C3HC4 type (RING finger);; zinc-RING finger domain;; Zinc finger, C3HC4 type (RING finger)	Zinc finger CCCH domain-containing protein 1 OS=Arabidopsis thaliana OX=3702 GN=At1g01350 PE=2 SV=2	S	Function unknown	LOW QUALITY PROTEIN: zinc finger CCCH domain-containing protein 15-like [Asparagus officinalis]	molecular function: binding (GO:0005488)
Asparagus_officinalis_newGene_6348	--	17.4133	424	25.1771	687	0.864819	24	1.06833	27	0.93555	23	32.7348	836	2.05533e-27	4.63069	up	--	--	--	--	--	--	--	--	--	--	--	--	--
Asparagus_officinalis_newGene_6374	--	1.8578	51	4.9012	150	0	0	0	0	0	0	7.41051	213	6.96109e-12	7.49226	up	--	--	Cellular Component: membrane (GO:0016020);;	--	--	--	--	Putative AtpZ or ATP-synthase-associated	--	S	Function unknown	uncharacterized protein A4U43_C04F35110 [Asparagus officinalis]	cellular component: membrane (GO:0016020)
Asparagus_officinalis_newGene_6391	--	0.200003	9	0.079726	4	6.29954	302	1.65472	72	4.25391	172	0.658196	31	0.000217623	-3.13525	down	[GI]	Carbohydrate transport and metabolism;; Lipid transport and metabolism	Cellular Component: cell wall (GO:0005618);; Cellular Component: integral component of membrane (GO:0016021);; Molecular Function: lyase activity (GO:0016829);; Molecular Function: pectinesterase activity (GO:0030599);; Biological Process: cell wall modification (GO:0042545);; Molecular Function: aspartyl esterase activity (GO:0045330);; Biological Process: pectin catabolic process (GO:0045490);;	--	--	--	--	Pectinesterase;; Pectinesterase	Probable pectinesterase 68 OS=Arabidopsis thaliana OX=3702 GN=PME68 PE=2 SV=1	G	Carbohydrate transport and metabolism	uncharacterized protein A4U43_C04F35180 [Asparagus officinalis]	cellular component: cell (GO:0005623);; cellular component: cell part (GO:0044464);; cellular component: membrane (GO:0016020);; cellular component: membrane part (GO:0044425);; molecular function: catalytic activity (GO:0003824);; biological process: cellular process (GO:0009987);; biological process: cellular component organization or biogenesis (GO:0071840);; biological process: metabolic proc…
Asparagus_officinalis_newGene_6406	--	0.638717	28	0.432211	21	63.0146	3134	29.7344	1361	37.0315	1628	0.130104	6	1.66498e-46	-6.63273	down	--	--	--	--	--	--	--	--	--	S	Function unknown	oligopeptide transporter 5-like [Asparagus officinalis]	--
Asparagus_officinalis_newGene_6445	--	1.08206	87	1.03307	99	13.6393	1247	19.2456	1613	18.9652	1527	0.371929	28	6.08458e-30	-4.35068	down	--	--	--	--	--	--	--	--	--	--	--	proline-rich protein 36-like [Asparagus officinalis]	--
Asparagus_officinalis_newGene_6449	--	0	0	0	0	1.38639	133	1.99526	172	0.915753	76	0	0	5.15048e-13	-7.61428	down	--	--	--	--	--	--	--	--	--	--	--	proline-rich protein 36-like [Asparagus officinalis]	--
Asparagus_officinalis_newGene_646	--	16.314	469	10.6663	344	48.7193	1581	36.501	1066	43.6581	1226	6.55728	198	1.26122e-10	-1.95307	down	--	--	--	--	--	--	--	--	--	--	--	--	--
Asparagus_officinalis_newGene_6493	--	14.6288	186	8.25889	118	4.35251	63	2.87204	37	6.09489	76	8.94051	119	0.00821002	1.21762	up	--	--	--	--	--	--	--	--	--	--	--	--	--
Asparagus_officinalis_newGene_6501	--	1.73941	61	0.482629	19	6.0715	239	5.68793	202	10.4608	356	0.428324	16	2.9684e-07	-2.96973	down	[G]	Carbohydrate transport and metabolism	Biological Process: metabolic process (GO:0008152);; Molecular Function: transferase activity, transferring hexosyl groups (GO:0016758);;	--	--	[GC]	Carbohydrate transport and metabolism;; Energy production and conversion	UDP-glucoronosyl and UDP-glucosyl transferase	UDP-glycosyltransferase 87A2 OS=Arabidopsis thaliana OX=3702 GN=UGT87A2 PE=1 SV=1	S	Function unknown	uncharacterized protein A4U43_C05F240 [Asparagus officinalis]	biological process: metabolic process (GO:0008152);; molecular function: catalytic activity (GO:0003824)
Asparagus_officinalis_newGene_6542	--	2.35679	61	3.02681	87	0.936773	27	0.578847	16	0.60194	16	4.92695	132	0.000216522	2.20273	up	--	--	--	--	--	--	--	Cysteine-rich TM module stress tolerance	--	--	--	--	--
Asparagus_officinalis_newGene_6546	--	4.97743	168	4.485	170	0.129139	5	0	0	0.151151	5	6.35075	225	9.2448e-17	5.47599	up	--	--	--	--	--	--	--	--	--	--	--	uncharacterized protein A4U43_C02F2980 [Asparagus officinalis]	--
Asparagus_officinalis_newGene_6573	--	3.2185	88	2.5979	80	5.25048	162	6.44631	179	8.09362	216	3.24239	93	0.00252504	-1.07783	down	--	--	--	--	--	--	--	--	--	S	Function unknown	uncharacterized protein LOC109850469 [Asparagus officinalis]	--
Asparagus_officinalis_newGene_6579	--	1.22511	41	1.6993	55	3.61151	114	2.68953	89	3.02126	91	1.09188	38	0.00143709	-1.13213	down	--	--	--	--	--	--	--	--	--	--	--	uncharacterized protein A4U43_C05F1270 [Asparagus officinalis]	--
Asparagus_officinalis_newGene_6589	--	50.1601	1793	44.2799	1775	20.2126	818	19.5188	710	21.2833	745	41.6587	1564	2.25613e-15	1.16341	up	--	--	Cellular Component: nuclear pore (GO:0005643);; Cellular Component: nucleoplasm (GO:0005654);; Cellular Component: cytosol (GO:0005829);; Biological Process: NLS-bearing protein import into nucleus (GO:0006607);; Molecular Function: nuclear localization sequence binding (GO:0008139);; Molecular Function: protein transporter activity (GO:0008565);;	--	--	[U]	Intracellular trafficking, secretion, and vesicular transport	Armadillo/beta-catenin-like repeat;; Importin beta binding domain;; HEAT-like repeat;; HEAT repeats;; HEAT repeat	Importin subunit alpha-1a OS=Oryza sativa subsp. japonica OX=39947 GN=Os01g0253300 PE=1 SV=2	U	Intracellular trafficking, secretion, and vesicular transport	uncharacterized protein A4U43_C05F1380 [Asparagus officinalis]	cellular component: cell (GO:0005623);; cellular component: macromolecular complex (GO:0032991);; cellular component: organelle (GO:0043226);; cellular component: organelle part (GO:0044422);; cellular component: cell part (GO:0044464);; biological process: single-organism process (GO:0044699);; biological process: localization (GO:0051179);; molecular function: binding (GO:0005488);; molecular f…
Asparagus_officinalis_newGene_6591	--	39.4986	1526	43.0781	1840	14.3888	659	15.4361	637	20.2241	774	36.0011	1492	1.96416e-09	1.20843	up	--	--	Cellular Component: nucleus (GO:0005634);; Cellular Component: cytoplasm (GO:0005737);; Biological Process: protein import into nucleus (GO:0006606);; Molecular Function: protein transporter activity (GO:0008565);;	--	--	[U]	Intracellular trafficking, secretion, and vesicular transport	Atypical Arm repeat	Importin subunit alpha-1b OS=Oryza sativa subsp. japonica OX=39947 GN=Os05g0155601 PE=1 SV=2	U	Intracellular trafficking, secretion, and vesicular transport	uncharacterized protein A4U43_C05F1380 [Asparagus officinalis]	cellular component: cell (GO:0005623);; cellular component: organelle (GO:0043226);; cellular component: cell part (GO:0044464);; biological process: single-organism process (GO:0044699);; biological process: localization (GO:0051179);; molecular function: transporter activity (GO:0005215)
Asparagus_officinalis_newGene_66	--	0.471664	10	0.483908	12	2.26849	55	1.84463	40	3.09157	64	0	0	0.00389673	-2.63399	down	--	--	--	--	--	--	--	Family of unknown function (DUF5306)	--	--	--	uncharacterized protein A4U43_C03F1260 [Asparagus officinalis]	--
Asparagus_officinalis_newGene_6603	--	23.4186	845	56.1879	2819	3.88901	244	2.59264	132	2.68964	117	55.1551	1726	1.29186e-12	3.35224	up	--	--	--	--	--	--	--	--	--	--	--	uncharacterized protein A4U43_C01F12970 [Asparagus officinalis]	--
Asparagus_officinalis_newGene_6638	--	8.35253	270	15.2146	553	0.071505	3	0.35674	13	0.250009	8	36.0746	1222	4.03626e-17	6.00699	up	--	--	Molecular Function: DNA binding (GO:0003677);;	K09422|5.53564e-78|egu:105057307|K09422 myb proto-oncogene protein, plant | (RefSeq) transcription factor MYB108-like	--	[K]	Transcription	--	Transcription factor MYB2 OS=Oryza sativa subsp. japonica OX=39947 GN=MYB2 PE=2 SV=1	K	Transcription	uncharacterized protein A4U43_C05F1830 [Asparagus officinalis]	molecular function: binding (GO:0005488)
Asparagus_officinalis_newGene_6669	--	70.1435	780	72.0209	896	41.3614	520	46.9323	530	42.2256	459	112.288	1308	0.00590107	1.00807	up	[H]	Coenzyme transport and metabolism	Molecular Function: methionine adenosyltransferase activity (GO:0004478);; Molecular Function: ATP binding (GO:0005524);; Biological Process: S-adenosylmethionine biosynthetic process (GO:0006556);; Biological Process: one-carbon metabolic process (GO:0006730);; Molecular Function: metal ion binding (GO:0046872);;	K00789|4.22896e-35|pvu:PHAVU_001G2166001|K00789 S-adenosylmethionine synthetase [EC:2.5.1.6] | (RefSeq) hypothetical protein	Cysteine and methionine metabolism (ko00270);; Biosynthesis of amino acids (ko01230)	[H]	Coenzyme transport and metabolism	S-adenosylmethionine synthetase, N-terminal domain	S-adenosylmethionine synthase 2 OS=Hordeum vulgare OX=4513 GN=SAM2 PE=2 SV=1	H	Coenzyme transport and metabolism	LOW QUALITY PROTEIN: S-adenosylmethionine synthase 1-like [Asparagus officinalis]	molecular function: catalytic activity (GO:0003824);; molecular function: binding (GO:0005488);; biological process: metabolic process (GO:0008152);; biological process: cellular process (GO:0009987);; biological process: single-organism process (GO:0044699)
Asparagus_officinalis_newGene_6718	--	0.768321	45	1.63085	106	21.7831	1423	10.5024	617	8.6505	489	0.246908	15	6.44252e-10	-3.79664	down	[DPM]	Cell cycle control, cell division, chromosome partitioning;; Inorganic ion transport and metabolism;; Cell wall/membrane/envelope biogenesis	Molecular Function: copper ion binding (GO:0005507);; Biological Process: lignin biosynthetic process (GO:0009809);; Molecular Function: oxidoreductase activity, oxidizing metal ions (GO:0016722);; Biological Process: lignin catabolic process (GO:0046274);; Cellular Component: apoplast (GO:0048046);; Molecular Function: hydroquinone:oxygen oxidoreductase activity (GO:0052716);; Biological Process…	K05909|0|egu:105044372|K05909 laccase [EC:1.10.3.2] | (RefSeq) laccase-4-like	--	[Q]	Secondary metabolites biosynthesis, transport and catabolism	Multicopper oxidase;; Multicopper oxidase;; Multicopper oxidase	Laccase-17 OS=Arabidopsis thaliana OX=3702 GN=LAC17 PE=2 SV=1	Q	Secondary metabolites biosynthesis, transport and catabolism	uncharacterized protein A4U43_C05F3210 [Asparagus officinalis]	molecular function: binding (GO:0005488);; biological process: metabolic process (GO:0008152);; biological process: cellular process (GO:0009987);; biological process: single-organism process (GO:0044699);; molecular function: catalytic activity (GO:0003824);; cellular component: extracellular region (GO:0005576)
Asparagus_officinalis_newGene_679	--	138.791	4758	130.419	5012	61.6851	2391	60.7339	2117	56.889	1907	155.152	5583	2.98168e-08	1.26767	up	--	--	Molecular Function: SNARE binding (GO:0000149);; Molecular Function: SNAP receptor activity (GO:0005484);; Biological Process: exocytosis (GO:0006887);; Biological Process: vesicle fusion (GO:0006906);; Cellular Component: integral component of membrane (GO:0016021);; Cellular Component: SNARE complex (GO:0031201);;	K08511|4.47791e-139|cit:102627800|K08511 vesicle-associated membrane protein 72 | (RefSeq) putative vesicle-associated membrane protein 726	--	[U]	Intracellular trafficking, secretion, and vesicular transport	Synaptobrevin;; Regulated-SNARE-like domain	Putative vesicle-associated membrane protein 726 OS=Arabidopsis thaliana OX=3702 GN=VAMP726 PE=2 SV=2	U	Intracellular trafficking, secretion, and vesicular transport	hypothetical protein CUMW_126000, partial [Citrus unshiu]	molecular function: binding (GO:0005488);; biological process: cellular process (GO:0009987);; biological process: single-organism process (GO:0044699);; biological process: localization (GO:0051179);; biological process: cellular component organization or biogenesis (GO:0071840);; cellular component: membrane (GO:0016020);; cellular component: membrane part (GO:0044425);; cellular component: cel…
Asparagus_officinalis_newGene_6801	--	253.514	8153	328.585	11848	62.1821	2262	78.9198	2581	76.356	2402	513.851	17346	7.87525e-10	2.36386	up	--	--	--	--	--	--	--	XYPPX repeat (two copies)	--	--	--	uncharacterized protein A4U43_C05F3930 [Asparagus officinalis]	--
Asparagus_officinalis_newGene_6805	--	11.3547	96	9.09912	86	1.00535	10	2.10511	18	1.0746	9	10.5809	94	6.77938e-08	2.79586	up	--	--	Molecular Function: GTP binding (GO:0005525);; Cellular Component: intracellular (GO:0005622);; Biological Process: small GTPase mediated signal transduction (GO:0007264);;	--	--	[R]	General function prediction only	Ras of Complex, Roc, domain of DAPkinase;; Ras family	Ras-related protein RABG3b OS=Arabidopsis thaliana OX=3702 GN=RABG3B PE=1 SV=1	S	Function unknown	PREDICTED: septum-promoting GTP-binding protein 1-like isoform X2 [Phoenix dactylifera]	molecular function: binding (GO:0005488);; cellular component: cell (GO:0005623);; cellular component: cell part (GO:0044464);; biological process: cellular process (GO:0009987);; biological process: signaling (GO:0023052);; biological process: single-organism process (GO:0044699);; biological process: response to stimulus (GO:0050896);; biological process: biological regulation (GO:0065007)
Asparagus_officinalis_newGene_692	--	0.871608	67	1.57064	134	0.27778	24	0.366809	29	0.432063	33	1.26769	101	0.000405426	1.74216	up	[G]	Carbohydrate transport and metabolism	Molecular Function: transporter activity (GO:0005215);; Biological Process: carbohydrate metabolic process (GO:0005975);; Biological Process: transport (GO:0006810);; Cellular Component: integral component of membrane (GO:0016021);; Molecular Function: oxidoreductase activity, acting on the CH-OH group of donors, quinone or similar compound as acceptor (GO:0016901);; Molecular Function: quinone b…	--	--	--	--	Glucose / Sorbosone dehydrogenase;; Folate receptor family	HIPL1 protein OS=Arabidopsis thaliana OX=3702 GN=HIPL1 PE=1 SV=2	G	Carbohydrate transport and metabolism	HIPL1 protein-like [Asparagus officinalis]	molecular function: transporter activity (GO:0005215);; biological process: metabolic process (GO:0008152);; biological process: localization (GO:0051179);; cellular component: membrane (GO:0016020);; cellular component: membrane part (GO:0044425);; biological process: single-organism process (GO:0044699);; molecular function: catalytic activity (GO:0003824);; molecular function: binding (GO:0005…
Asparagus_officinalis_newGene_6930	--	0.098772	6	0	0	2.48475	162	1.4533	87	0.918965	55	0.069263	4	1.1517e-07	-4.38665	down	--	--	--	--	--	[R]	General function prediction only	Reverse transcriptase-like	Putative ribonuclease H protein At1g65750 OS=Arabidopsis thaliana OX=3702 GN=At1g65750 PE=3 SV=1	S	Function unknown	uncharacterized protein A4U43_C05F5270 [Asparagus officinalis]	--
Asparagus_officinalis_newGene_6948	--	3.14825	323	4.00789	461	0.897321	104	0.935147	98	0.885551	89	2.53769	273	1.29994e-12	1.81531	up	--	--	Cellular Component: membrane (GO:0016020);;	--	--	--	--	--	--	S	Function unknown	PREDICTED: uncharacterized protein LOC105044876 [Elaeis guineensis]	cellular component: membrane (GO:0016020)
Asparagus_officinalis_newGene_702	--	202.688	5573	320.342	9875	3.33085	104	7.83397	220	8.39968	226	488.058	14085	1.28333e-30	5.58796	up	--	--	--	--	--	--	--	Cysteine-rich TM module stress tolerance	--	--	--	--	--
Asparagus_officinalis_newGene_7036	--	0.104233	11	0	0	1.59845	171	1.72896	150	1.18877	66	0	0	5.56465e-05	-4.28278	down	[IQR]	Lipid transport and metabolism;; Secondary metabolites biosynthesis, transport and catabolism;; General function prediction only	--	K08081|2.62472e-23|nnu:104607913|K08081 tropinone reductase I [EC:1.1.1.206] | (RefSeq) tropinone reductase homolog At5g06060-like	Tropane, piperidine and pyridine alkaloid biosynthesis (ko00960)	[R]	General function prediction only	short chain dehydrogenase;; Enoyl-(Acyl carrier protein) reductase	Tropinone reductase OS=Cochlearia officinalis OX=270110 GN=TR PE=1 SV=1	S	Function unknown	uncharacterized protein A4U43_C05F6420 [Asparagus officinalis]	--
Asparagus_officinalis_newGene_7043	--	3.41791	76	3.80606	95	0.279157	7	0.358194	9	0.223429	5	2.03971	48	1.33207e-08	3.19666	up	--	--	--	--	--	[R]	General function prediction only	gag-polypeptide of LTR copia-type	--	L	Replication, recombination and repair	uncharacterized protein A4U43_C05F8640 [Asparagus officinalis]	--
Asparagus_officinalis_newGene_7193	--	0.359159	10	0.27491	8	3.06341	83	3.41616	89	2.32506	55	0.10959	3	2.0732e-08	-3.31217	down	--	--	--	--	--	--	--	--	--	--	--	--	--
Asparagus_officinalis_newGene_7194	--	0.61674	19	0.528646	18	4.24476	142	4.48471	135	3.74513	108	0.255652	8	9.88447e-13	-3.0579	down	--	--	--	--	--	--	--	--	--	--	--	--	--
Asparagus_officinalis_newGene_7204	--	0.234779	33	0.853028	135	0.037806	6	0.0908	13	0	0	1.76284	260	0.000151898	3.87738	up	--	--	--	--	--	--	--	--	--	S	Function unknown	uncharacterized protein A4U43_C09F11780 [Asparagus officinalis]	--
[truncated: 6,444 more rows]

## Sheet: PDS vs PCK
Table S4. The differentially expressed genes in JDS vs JCK and PDS vs PCK
#ID	gene_name	T11_FPKM	T11_count	T12_FPKM	T12_count	T13_FPKM	T13_count	T31_FPKM	T31_count	T32_FPKM	T32_count	T33_FPKM	T33_count	FDR	log2FC	regulated	COG_class	COG_class_annotation	GO_annotation	KEGG_annotation	KEGG_pathway_annotation	KOG_class	KOG_class_annotation	Pfam_annotation	Swiss_Prot_annotation	eggNOG_class	eggNOG_class_annotation	NR_annotation	GO_second_level_annotation
[truncated: 2,567 more rows]

## Sheet: Common in both genotypes
Table S4. The differentially expressed genes in JDS vs JCK and PDS vs PCK
[truncated: 1,497 more rows]
