# Supplementary material for: Integrated analysis of transcriptomics and metabolomics of garden asparagus (Asparagus officinalis L.) under drought stress
Source: BMC Plant Biol. 2024 Jun 15;24:563. doi: 10.1186/s12870-024-05286-z (PMC11179350; doi:10.1186/s12870-024-05286-z)
Supplement: Supplementary file 6 — Supplementary Material 6 [file 12870_2024_5286_MOESM6_ESM.xlsx]

## Sheet: JDS vs JCK
Table S5. GO analysis of differentially expressed genes in JDS vs JCK and PDS vs PCK
	GO.ID	Term	Annotated	Significant	Expected	KS
biological process	GO:0006098	pentose-phosphate shunt	114	84	32.92	2.2e-21
	GO:0019288	isopentenyl diphosphate biosynthetic process, methylerythritol 4-phosphate pathway	144	89	41.58	6.9e-15
	GO:0010207	photosystem II assembly	75	55	21.66	1.9e-14
	GO:0010027	thylakoid membrane organization	118	73	34.07	2.4e-12
	GO:0016117	carotenoid biosynthetic process	70	48	20.21	1.8e-10
	GO:0010218	response to far red light	41	32	11.84	1.1e-09
	GO:0006364	rRNA processing	174	90	50.24	2.9e-09
	GO:0055114	oxidation-reduction process	1190	495	343.61	4e-09
	GO:0009902	chloroplast relocation	62	40	17.9	3.1e-08
	GO:0009657	plastid organization	226	138	65.26	4.6e-08
	GO:0035304	regulation of protein dephosphorylation	51	34	14.73	1.6e-07
	GO:0010114	response to red light	45	31	12.99	3.3e-07
	GO:0009637	response to blue light	50	33	14.44	6e-07
	GO:0015995	chlorophyll biosynthetic process	78	44	22.52	9.6e-07
	GO:0019684	photosynthesis, light reaction	152	105	43.89	1.1e-06
	GO:0019252	starch biosynthetic process	97	53	28.01	1.8e-06
	GO:0000023	maltose metabolic process	74	43	21.37	2.2e-06
	GO:0043085	positive regulation of catalytic activity	102	54	29.45	4.8e-06
	GO:0042793	transcription from plastid promoter	45	29	12.99	5.7e-06
	GO:0009773	photosynthetic electron transport in photosystem I	26	19	7.51	7.7e-06
	GO:0006099	tricarboxylic acid cycle	38	24	10.97	1.3e-05
	GO:0010155	regulation of proton transport	23	17	6.64	3e-05
	GO:0006749	glutathione metabolic process	14	9	4.04	5.9e-05
	GO:0006855	drug transmembrane transport	32	18	9.24	0.00012
	GO:0015979	photosynthesis	252	157	72.77	0.00012
	GO:0032544	plastid translation	8	8	2.31	0.00017
	GO:0016226	iron-sulfur cluster assembly	65	33	18.77	0.0002
	GO:0008652	cellular amino acid biosynthetic process	311	132	89.8	0.00034
	GO:0006526	arginine biosynthetic process	8	6	2.31	0.00049
	GO:0019253	reductive pentose-phosphate cycle	12	10	3.47	0.00054
	GO:0016556	mRNA modification	55	30	15.88	0.00067
	GO:0010310	regulation of hydrogen peroxide metabolic process	27	17	7.8	0.00068
	GO:0009765	photosynthesis, light harvesting	26	17	7.51	0.00078
	GO:0017004	cytochrome complex assembly	16	8	4.62	0.00092
	GO:0034220	ion transmembrane transport	241	81	69.59	0.00105
	GO:1901606	alpha-amino acid catabolic process	75	36	21.66	0.00114
	GO:0071555	cell wall organization	170	58	49.09	0.00118
	GO:0042742	defense response to bacterium	138	61	39.85	0.00131
	GO:0043650	dicarboxylic acid biosynthetic process	13	10	3.75	0.00174
	GO:0009072	aromatic amino acid family metabolic process	122	53	35.23	0.00183
	GO:0009697	salicylic acid biosynthetic process	28	15	8.09	0.00192
	GO:0008361	regulation of cell size	13	10	3.75	0.00232
	GO:0044208	'de novo' AMP biosynthetic process	10	1	2.89	0.00266
	GO:0044272	sulfur compound biosynthetic process	210	90	60.64	0.0029
	GO:0009595	detection of biotic stimulus	16	11	4.62	0.00307
	GO:0010103	stomatal complex morphogenesis	60	30	17.33	0.00348
	GO:0010565	regulation of cellular ketone metabolic process	20	13	5.78	0.0037
	GO:0035235	ionotropic glutamate receptor signaling pathway	6	2	1.73	0.00402
	GO:0043289	apocarotenoid biosynthetic process	6	5	1.73	0.00439
	GO:2000904	regulation of starch metabolic process	3	3	0.87	0.00461
	GO:0032940	secretion by cell	46	19	13.28	0.00489
	GO:0009084	glutamine family amino acid biosynthetic process	25	18	7.22	0.00496
	GO:0019748	secondary metabolic process	192	87	55.44	0.00497
	GO:0009862	systemic acquired resistance, salicylic acid mediated signaling pathway	33	18	9.53	0.005
	GO:0019761	glucosinolate biosynthetic process	46	22	13.28	0.00502
	GO:0009298	GDP-mannose biosynthetic process	9	3	2.6	0.00532
	GO:0000165	MAPK cascade	86	38	24.83	0.00575
	GO:0010025	wax biosynthetic process	14	10	4.04	0.00592
	GO:0051262	protein tetramerization	9	3	2.6	0.00642
	GO:0006633	fatty acid biosynthetic process	167	66	48.22	0.00645
	GO:0042787	protein ubiquitination involved in ubiquitin-dependent protein catabolic process	9	3	2.6	0.00652
	GO:0046271	phenylpropanoid catabolic process	15	9	4.33	0.00676
	GO:0010109	regulation of photosynthesis	16	10	4.62	0.00704
	GO:0009963	positive regulation of flavonoid biosynthetic process	7	5	2.02	0.00714
	GO:0009083	branched-chain amino acid catabolic process	7	5	2.02	0.0073
	GO:0006063	uronic acid metabolic process	3	3	0.87	0.00734
	GO:0032012	regulation of ARF protein signal transduction	12	5	3.47	0.00782
	GO:0006561	proline biosynthetic process	9	6	2.6	0.0079
	GO:0006812	cation transport	439	165	126.76	0.00832
	GO:0009069	serine family amino acid metabolic process	117	48	33.78	0.00868
	GO:0016998	cell wall macromolecule catabolic process	7	5	2.02	0.00944
	GO:0015758	glucose transport	5	3	1.44	0.00953
	GO:0019216	regulation of lipid metabolic process	26	15	7.51	0.01015
	GO:0009068	aspartate family amino acid catabolic process	3	3	0.87	0.0106
	GO:0043436	oxoacid metabolic process	1147	464	331.2	0.0107
	GO:0098656	anion transmembrane transport	54	19	15.59	0.01128
	GO:0006082	organic acid metabolic process	1148	464	331.49	0.01164
	GO:0070475	rRNA base methylation	3	3	0.87	0.01182
	GO:0010677	negative regulation of cellular carbohydrate metabolic process	3	3	0.87	0.01241
	GO:0045912	negative regulation of carbohydrate metabolic process	3	3	0.87	0.01241
	GO:0046466	membrane lipid catabolic process	5	4	1.44	0.01286
	GO:0030149	sphingolipid catabolic process	5	4	1.44	0.01286
	GO:0000096	sulfur amino acid metabolic process	143	58	41.29	0.01287
	GO:0009808	lignin metabolic process	45	21	12.99	0.01301
	GO:0019752	carboxylic acid metabolic process	1143	462	330.04	0.01308
	GO:0044550	secondary metabolite biosynthetic process	113	52	32.63	0.01313
	GO:0080022	primary root development	7	5	2.02	0.01318
	GO:0060918	auxin transport	56	24	16.17	0.01335
	GO:0009914	hormone transport	56	24	16.17	0.01335
	GO:0032787	monocarboxylic acid metabolic process	675	281	194.91	0.0136
	GO:0008535	respiratory chain complex IV assembly	5	1	1.44	0.01373
	GO:0097034	mitochondrial respiratory chain complex IV biogenesis	5	1	1.44	0.01373
	GO:0033617	mitochondrial respiratory chain complex IV assembly	5	1	1.44	0.01373
	GO:0015837	amine transport	3	3	0.87	0.014
	GO:0006091	generation of precursor metabolites and energy	446	218	128.78	0.01415
	GO:0006097	glyoxylate cycle	12	8	3.47	0.01421
	GO:0046487	glyoxylate metabolic process	12	8	3.47	0.01421
	GO:0006081	cellular aldehyde metabolic process	217	119	62.66	0.01429
	GO:0006552	leucine catabolic process	6	5	1.73	0.01475
	GO:0009753	response to jasmonic acid	89	39	25.7	0.01483
	GO:0006820	anion transport	227	78	65.55	0.01505
	GO:0019344	cysteine biosynthetic process	75	33	21.66	0.0151
	GO:0015992	proton transport	120	52	34.65	0.01536
	GO:0000097	sulfur amino acid biosynthetic process	118	49	34.07	0.01544
	GO:0009070	serine family amino acid biosynthetic process	81	35	23.39	0.01556
	GO:0016106	sesquiterpenoid biosynthetic process	7	5	2.02	0.01579
	GO:0045490	pectin catabolic process	9	5	2.6	0.01594
	GO:0000303	response to superoxide	15	7	4.33	0.01613
	GO:0000305	response to oxygen radical	15	7	4.33	0.01613
	GO:1902645	tertiary alcohol biosynthetic process	5	4	1.44	0.01681
	GO:0009688	abscisic acid biosynthetic process	5	4	1.44	0.01681
	GO:0032543	mitochondrial translation	4	4	1.16	0.01733
	GO:0009626	plant-type hypersensitive response	64	28	18.48	0.01817
	GO:0034050	host programmed cell death induced by symbiont	64	28	18.48	0.01817
	GO:0080135	regulation of cellular response to stress	59	27	17.04	0.01842
	GO:0006906	vesicle fusion	5	2	1.44	0.01855
	GO:0009926	auxin polar transport	50	22	14.44	0.01897
	GO:0019760	glucosinolate metabolic process	53	27	15.3	0.01907
	GO:0019757	glycosinolate metabolic process	53	27	15.3	0.01907
	GO:0016143	S-glycoside metabolic process	53	27	15.3	0.01907
	GO:0006928	cellular component movement	43	19	12.42	0.01912
	GO:0009658	chloroplast organization	133	71	38.4	0.01929
	GO:0003333	amino acid transmembrane transport	41	14	11.84	0.01948
	GO:0009833	primary cell wall biogenesis	5	4	1.44	0.01971
	GO:0015706	nitrate transport	28	15	8.09	0.01974
	GO:0006818	hydrogen transport	121	52	34.94	0.01982
	GO:0009073	aromatic amino acid family biosynthetic process	73	32	21.08	0.01985
	GO:0006801	superoxide metabolic process	14	8	4.04	0.01991
	GO:1990066	energy quenching	6	5	1.73	0.02001
	GO:0010196	nonphotochemical quenching	6	5	1.73	0.02001
	GO:0046274	lignin catabolic process	13	7	3.75	0.02015
	GO:0022900	electron transport chain	141	63	40.71	0.02041
	GO:2000905	negative regulation of starch metabolic process	2	2	0.58	0.02125
	GO:0044281	small molecule metabolic process	2017	736	582.41	0.02168
	GO:0042026	protein refolding	12	8	3.47	0.02174
	GO:0044712	single-organism catabolic process	948	370	273.74	0.02184
	GO:0061025	membrane fusion	9	3	2.6	0.0223
	GO:2000028	regulation of photoperiodism, flowering	6	4	1.73	0.0224
	GO:0048586	regulation of long-day photoperiodism, flowering	6	4	1.73	0.0224
	GO:0006750	glutathione biosynthetic process	3	3	0.87	0.02257
	GO:0019184	nonribosomal peptide biosynthetic process	3	3	0.87	0.02257
	GO:0010106	cellular response to iron ion starvation	9	6	2.6	0.02295
	GO:0034660	ncRNA metabolic process	323	142	93.27	0.02321
	GO:0006089	lactate metabolic process	48	16	13.86	0.02323
	GO:0009744	response to sucrose	62	28	17.9	0.02326
	GO:0034285	response to disaccharide	62	28	17.9	0.02326
	GO:0032312	regulation of ARF GTPase activity	10	4	2.89	0.02357
	GO:0033587	shikimate biosynthetic process	6	5	1.73	0.02371
	GO:0043900	regulation of multi-organism process	37	18	10.68	0.02416
	GO:0000082	G1/S transition of mitotic cell cycle	2	2	0.58	0.02441
	GO:0044843	cell cycle G1/S phase transition	2	2	0.58	0.02441
	GO:0043102	amino acid salvage	9	6	2.6	0.02455
	GO:0071267	L-methionine salvage	9	6	2.6	0.02455
	GO:0030162	regulation of proteolysis	6	2	1.73	0.02515
	GO:0050994	regulation of lipid catabolic process	6	5	1.73	0.02538
	GO:0042723	thiamine-containing compound metabolic process	8	6	2.31	0.02562
	GO:0006772	thiamine metabolic process	8	6	2.31	0.02562
	GO:0006739	NADP metabolic process	117	87	33.78	0.02613
	GO:0006546	glycine catabolic process	28	12	8.09	0.02711
	GO:0045036	protein targeting to chloroplast	35	18	10.11	0.02774
	GO:0072596	establishment of protein localization to chloroplast	35	18	10.11	0.02774
	GO:0072598	protein localization to chloroplast	35	18	10.11	0.02774
	GO:0071265	L-methionine biosynthetic process	11	7	3.18	0.02791
	GO:0071918	urea transmembrane transport	3	3	0.87	0.02817
	GO:0010337	regulation of salicylic acid metabolic process	6	4	1.73	0.02835
	GO:0006541	glutamine metabolic process	19	10	5.49	0.02871
	GO:0010497	plasmodesmata-mediated intercellular transport	3	3	0.87	0.03027
	GO:0019509	L-methionine biosynthetic process from methylthioadenosine	8	6	2.31	0.03047
	GO:0098655	cation transmembrane transport	173	58	49.95	0.03056
	GO:0019243	methylglyoxal catabolic process to D-lactate	47	16	13.57	0.03056
	GO:0015812	gamma-aminobutyric acid transport	2	2	0.58	0.03059
	GO:0046477	glycosylceramide catabolic process	4	3	1.16	0.03072
	GO:0046479	glycosphingolipid catabolic process	4	3	1.16	0.03072
	GO:0019377	glycolipid catabolic process	4	3	1.16	0.03072
	GO:0046514	ceramide catabolic process	4	3	1.16	0.03072
	GO:0006680	glucosylceramide catabolic process	4	3	1.16	0.03072
	GO:0006687	glycosphingolipid metabolic process	4	3	1.16	0.03072
	GO:0006677	glycosylceramide metabolic process	4	3	1.16	0.03072
	GO:0006678	glucosylceramide metabolic process	4	3	1.16	0.03072
	GO:0006073	cellular glucan metabolic process	242	102	69.88	0.03084
	GO:0044042	glucan metabolic process	242	102	69.88	0.03084
	GO:0033559	unsaturated fatty acid metabolic process	41	19	11.84	0.03147
	GO:0006636	unsaturated fatty acid biosynthetic process	41	19	11.84	0.03147
	GO:0010304	PSII associated light-harvesting complex II catabolic process	13	8	3.75	0.03188
	GO:0006560	proline metabolic process	16	11	4.62	0.03208
	GO:0098660	inorganic ion transmembrane transport	165	54	47.64	0.03229
	GO:0010496	intercellular transport	8	5	2.31	0.03231
	GO:0031408	oxylipin biosynthetic process	29	14	8.37	0.03246
	GO:0010190	cytochrome b6f complex assembly	6	4	1.73	0.03259
	GO:0045488	pectin metabolic process	27	11	7.8	0.03308
	GO:0010393	galacturonan metabolic process	27	11	7.8	0.03308
	GO:0043467	regulation of generation of precursor metabolites and energy	7	5	2.02	0.03322
	GO:0042548	regulation of photosynthesis, light reaction	7	5	2.02	0.03322
	GO:0015672	monovalent inorganic cation transport	217	85	62.66	0.03332
	GO:0010363	regulation of plant-type hypersensitive response	53	24	15.3	0.03435
	GO:0006090	pyruvate metabolic process	294	142	84.89	0.03447
	GO:0010036	response to boron-containing substance	3	3	0.87	0.03462
	GO:0006534	cysteine metabolic process	79	33	22.81	0.0352
	GO:0071669	plant-type cell wall organization or biogenesis	139	48	40.14	0.03534
	GO:0044802	single-organism membrane organization	211	104	60.93	0.03582
	GO:0009704	de-etiolation	3	3	0.87	0.0359
	GO:0006954	inflammatory response	3	3	0.87	0.03738
	GO:0019586	galacturonate metabolic process	2	2	0.58	0.0378
	GO:0046396	D-galacturonate metabolic process	2	2	0.58	0.0378
	GO:0009399	nitrogen fixation	3	3	0.87	0.03812
	GO:0019755	one-carbon compound transport	5	4	1.44	0.03823
	GO:0015711	organic anion transport	125	43	36.09	0.03844
	GO:0046102	inosine metabolic process	2	2	0.58	0.03851
	GO:0031348	negative regulation of defense response	44	20	12.71	0.03852
	GO:0043473	pigmentation	19	11	5.49	0.03858
	GO:0006591	ornithine metabolic process	4	3	1.16	0.03863
	GO:1901463	regulation of tetrapyrrole biosynthetic process	4	2	1.16	0.03893
	GO:1901401	regulation of tetrapyrrole metabolic process	4	2	1.16	0.03893
	GO:0010200	response to chitin	47	21	13.57	0.04057
	GO:0002181	cytoplasmic translation	4	0	1.16	0.04123
	GO:0009813	flavonoid biosynthetic process	40	21	11.55	0.04179
	GO:0015977	carbon fixation	17	14	4.91	0.04235
	GO:0080156	mitochondrial mRNA modification	6	4	1.73	0.04385
	GO:0090529	cell septum assembly	3	3	0.87	0.04443
	GO:0000917	barrier septum assembly	3	3	0.87	0.04443
	GO:0030001	metal ion transport	258	93	74.5	0.04476
	GO:0010152	pollen maturation	6	4	1.73	0.0452
	GO:0098662	inorganic cation transmembrane transport	164	53	47.36	0.04525
	GO:0080021	response to benzoic acid	2	2	0.58	0.04574
	GO:0009832	plant-type cell wall biogenesis	57	25	16.46	0.04612
	GO:0006537	glutamate biosynthetic process	4	3	1.16	0.04634
	GO:0046471	phosphatidylglycerol metabolic process	35	17	10.11	0.04679
	GO:0006655	phosphatidylglycerol biosynthetic process	35	17	10.11	0.04679
	GO:0033014	tetrapyrrole biosynthetic process	109	55	31.47	0.04731
	GO:0015851	nucleobase transport	13	7	3.75	0.04775
	GO:0006863	purine nucleobase transport	13	7	3.75	0.04775
	GO:0070681	glutaminyl-tRNAGln biosynthesis via transamidation	3	3	0.87	0.04778
	GO:0031407	oxylipin metabolic process	30	14	8.66	0.04834
	GO:0042168	heme metabolic process	31	12	8.95	0.04856
	GO:0019310	inositol catabolic process	2	2	0.58	0.0486
	GO:0007018	microtubule-based movement	36	16	10.4	0.04883
	GO:0009306	protein secretion	10	4	2.89	0.04911
	GO:0008356	asymmetric cell division	8	5	2.31	0.04924
	GO:0012501	programmed cell death	99	40	28.59	0.04978
	GO:0071705	nitrogen compound transport	211	69	60.93	0.04979
	GO:0009620	response to fungus	103	42	29.74	0.0498
cellular component	GO:0016021	integral component of membrane	1390	423	411.55	9.7e-28
	GO:0009535	chloroplast thylakoid membrane	177	116	52.41	2.9e-21
	GO:0009941	chloroplast envelope	364	179	107.77	1.2e-13
	GO:0009570	chloroplast stroma	440	214	130.28	1.5e-10
	GO:0048046	apoplast	189	96	55.96	8.2e-09
	GO:0010287	plastoglobule	44	33	13.03	1.2e-08
	GO:0009534	chloroplast thylakoid	239	148	70.76	0.00018
	GO:0009507	chloroplast	1525	635	451.52	0.00026
	GO:0009538	photosystem I reaction center	8	8	2.37	0.00035
	GO:0010319	stromule	32	20	9.47	0.0005
	GO:0009543	chloroplast thylakoid lumen	45	26	13.32	0.0006
	GO:0031977	thylakoid lumen	64	39	18.95	0.00188
	GO:0044435	plastid part	819	397	242.49	0.00232
	GO:0005887	integral component of plasma membrane	31	9	9.18	0.00442
	GO:0009536	plastid	2167	847	641.61	0.00605
	GO:0005776	autophagic vacuole	7	6	2.07	0.01168
	GO:0010598	NAD(P)H dehydrogenase complex (plastoquinone)	4	4	1.18	0.01275
	GO:0009295	nucleoid	26	15	7.7	0.01387
	GO:0042555	MCM complex	6	5	1.78	0.0198
	GO:0019012	virion	5	2	1.48	0.02139
	GO:0044423	virion part	5	2	1.48	0.02139
	GO:0009522	photosystem I	20	16	5.92	0.02236
	GO:0009579	thylakoid	339	192	100.37	0.02493
	GO:0005874	microtubule	68	30	20.13	0.0286
	GO:0009537	proplastid	2	2	0.59	0.03045
	GO:0042807	central vacuole	4	3	1.18	0.03236
	GO:0005576	extracellular region	313	137	92.67	0.0343
	GO:0009533	chloroplast stromal thylakoid	3	3	0.89	0.03581
	GO:0016328	lateral plasma membrane	3	3	0.89	0.03657
	GO:0019031	viral envelope	4	2	1.18	0.04028
	GO:0036338	viral membrane	4	2	1.18	0.04028
	GO:0005682	U5 snRNP	4	0	1.18	0.04616
	GO:0016602	CCAAT-binding factor complex	10	6	2.96	0.04876
	GO:0009346	citrate lyase complex	3	3	0.89	0.0498
	GO:0005871	kinesin complex	23	12	6.81	0.05027
	GO:0030956	glutamyl-tRNA(Gln) amidotransferase complex	3	3	0.89	0.05076
	GO:0045254	pyruvate dehydrogenase complex	2	2	0.59	0.05785
	GO:1902495	transmembrane transporter complex	26	11	7.7	0.06251
	GO:0009521	photosystem	73	36	21.61	0.0627
	GO:0031201	SNARE complex	6	3	1.78	0.0694
	GO:0031984	organelle subcompartment	241	150	71.36	0.07168
	GO:0000795	synaptonemal complex	3	2	0.89	0.07215
	GO:0031985	Golgi cisterna	2	2	0.59	0.07401
	GO:0015630	microtubule cytoskeleton	124	48	36.71	0.07465
	GO:0071013	catalytic step 2 spliceosome	3	0	0.89	0.08059
	GO:0044434	chloroplast part	800	387	236.86	0.08073
	GO:0005791	rough endoplasmic reticulum	2	2	0.59	0.08324
	GO:0030867	rough endoplasmic reticulum membrane	2	2	0.59	0.08324
	GO:0010494	cytoplasmic stress granule	3	1	0.89	0.08417
	GO:0009517	PSII associated light-harvesting complex II	2	2	0.59	0.08502
	GO:0009503	thylakoid light-harvesting complex	2	2	0.59	0.08502
	GO:0000275	mitochondrial proton-transporting ATP synthase complex, catalytic core F(1)	9	5	2.66	0.08532
	GO:0019008	molybdopterin synthase complex	2	2	0.59	0.091
	GO:0009923	fatty acid elongase complex	2	2	0.59	0.09598
	GO:0070069	cytochrome complex	32	14	9.47	0.09912
	GO:0009532	plastid stroma	451	219	133.53	0.09931
	GO:0045261	proton-transporting ATP synthase complex, catalytic core F(1)	15	7	4.44	0.10074
	GO:0030076	light-harvesting complex	4	3	1.18	0.10127
	GO:0009501	amyloplast	4	3	1.18	0.10244
	GO:0005849	mRNA cleavage factor complex	9	2	2.66	0.10406
	GO:0005777	peroxisome	134	51	39.67	0.10699
	GO:0042579	microbody	134	51	39.67	0.10699
	GO:0005750	mitochondrial respiratory chain complex III	20	10	5.92	0.10771
	GO:0045275	respiratory chain complex III	20	10	5.92	0.10771
	GO:0043673	sexine	2	2	0.59	0.11021
	GO:0043674	columella	2	2	0.59	0.11021
	GO:0000148	1,3-beta-D-glucan synthase complex	7	4	2.07	0.11156
	GO:0009547	plastid ribosome	4	3	1.18	0.11383
	GO:0044430	cytoskeletal part	149	54	44.12	0.11395
	GO:0034708	methyltransferase complex	5	2	1.48	0.11419
	GO:0009512	cytochrome b6f complex	2	2	0.59	0.11814
	GO:0000311	plastid large ribosomal subunit	2	2	0.59	0.12009
	GO:0045177	apical part of cell	6	3	1.78	0.1333
	GO:0035097	histone methyltransferase complex	3	1	0.89	0.13558
	GO:0048188	Set1C/COMPASS complex	3	1	0.89	0.13558
	GO:0005663	DNA replication factor C complex	5	0	1.48	0.13966
	GO:0005813	centrosome	1	1	0.3	0.13967
	GO:0000118	histone deacetylase complex	1	1	0.3	0.1418
	GO:0071256	translocon complex	1	1	0.3	0.143
	GO:0005784	Sec61 translocon complex	1	1	0.3	0.143
	GO:0043667	pollen wall	4	3	1.18	0.14357
	GO:0043668	exine	4	3	1.18	0.14357
	GO:0044420	extracellular matrix part	4	3	1.18	0.14357
	GO:0009571	proplastid stroma	1	1	0.3	0.15569
	GO:0030095	chloroplast photosystem II	4	3	1.18	0.15861
	GO:0009783	photosystem II antenna complex	1	1	0.3	0.1631
	GO:0033178	proton-transporting two-sector ATPase complex, catalytic domain	32	13	9.47	0.16507
	GO:0097249	mitochondrial respiratory chain supercomplex	2	0	0.59	0.16606
	GO:0031305	integral component of mitochondrial inner membrane	2	0	0.59	0.16606
	GO:0009341	beta-galactosidase complex	1	1	0.3	0.16968
	GO:0000313	organellar ribosome	12	5	3.55	0.17106
	GO:0097525	spliceosomal snRNP complex	5	0	1.48	0.17133
	GO:0005775	vacuolar lumen	4	2	1.18	0.17233
	GO:0031224	intrinsic component of membrane	1429	440	423.1	0.17788
	GO:0009505	plant-type cell wall	104	39	30.79	0.18826
	GO:0005875	microtubule associated complex	35	14	10.36	0.18829
	GO:0009898	cytoplasmic side of plasma membrane	3	2	0.89	0.18917
	GO:0070382	exocytic vesicle	1	1	0.3	0.18987
	GO:0005960	glycine cleavage complex	4	1	1.18	0.19054
	GO:0000015	phosphopyruvate hydratase complex	3	2	0.89	0.1935
	GO:0009705	plant-type vacuole membrane	35	14	10.36	0.19399
	GO:0009526	plastid envelope	384	187	113.69	0.19566
	GO:0030687	preribosome, large subunit precursor	2	0	0.59	0.19803
	GO:0030288	outer membrane-bounded periplasmic space	1	1	0.3	0.19824
	GO:0044462	external encapsulating structure part	1	1	0.3	0.19824
	GO:0030313	cell envelope	1	1	0.3	0.19824
	GO:0031225	anchored component of membrane	37	16	10.95	0.19919
	GO:0005882	intermediate filament	1	1	0.3	0.19952
	GO:0045111	intermediate filament cytoskeleton	1	1	0.3	0.19952
	GO:0009782	photosystem I antenna complex	1	1	0.3	0.2086
	GO:0000315	organellar large ribosomal subunit	6	3	1.78	0.21396
	GO:0005686	U2 snRNP	2	0	0.59	0.21492
	GO:0005687	U4 snRNP	2	0	0.59	0.21492
	GO:0071011	precatalytic spliceosome	2	0	0.59	0.21492
	GO:0000229	cytoplasmic chromosome	12	6	3.55	0.22403
	GO:0009508	plastid chromosome	12	6	3.55	0.22403
	GO:0033176	proton-transporting V-type ATPase complex	38	14	11.25	0.22584
	GO:0009523	photosystem II	58	23	17.17	0.22855
	GO:0005754	mitochondrial proton-transporting ATP synthase, catalytic core	7	4	2.07	0.23185
	GO:0045267	proton-transporting ATP synthase, catalytic core	7	4	2.07	0.23185
	GO:1990391	DNA repair complex	7	0	2.07	0.23412
	GO:0005951	carbamoyl-phosphate synthase complex	2	1	0.59	0.23721
	GO:0005856	cytoskeleton	186	64	55.07	0.23774
	GO:0030929	ADPG pyrophosphorylase complex	1	1	0.3	0.23774
	GO:0030931	heterotetrameric ADPG pyrophosphorylase complex	1	1	0.3	0.23774
	GO:0098533	ATPase dependent transmembrane transport complex	5	1	1.48	0.23784
	GO:0043190	ATP-binding cassette (ABC) transporter complex	5	1	1.48	0.23784
	GO:0045298	tubulin complex	10	4	2.96	0.23884
	GO:0031312	extrinsic component of organelle membrane	2	0	0.59	0.24042
	GO:0031314	extrinsic component of mitochondrial inner membrane	2	0	0.59	0.24042
	GO:0042597	periplasmic space	2	1	0.59	0.24288
	GO:0000808	origin recognition complex	5	3	1.48	0.2494
	GO:0042175	nuclear outer membrane-endoplasmic reticulum membrane network	105	24	31.09	0.25325
	GO:0009531	secondary cell wall	1	1	0.3	0.25601
	GO:0000138	Golgi trans cisterna	1	1	0.3	0.26214
	GO:0005789	endoplasmic reticulum membrane	104	23	30.79	0.26709
	GO:0005674	transcription factor TFIIF complex	2	0	0.59	0.26738
	GO:0045259	proton-transporting ATP synthase complex	35	11	10.36	0.26932
	GO:0032580	Golgi cisterna membrane	1	1	0.3	0.27208
	GO:1990351	transporter complex	30	11	8.88	0.27737
	GO:0005759	mitochondrial matrix	39	14	11.55	0.27942
	GO:0009509	chromoplast	5	3	1.48	0.2804
	GO:0009514	glyoxysome	10	5	2.96	0.28288
	GO:0016469	proton-transporting two-sector ATPase complex	74	26	21.91	0.28364
	GO:0005785	signal recognition particle receptor complex	1	1	0.3	0.28855
	GO:0005753	mitochondrial proton-transporting ATP synthase complex	27	9	7.99	0.28873
	GO:0071944	cell periphery	1418	445	419.84	0.29185
	GO:0012511	monolayer-surrounded lipid storage body	2	1	0.59	0.29483
	GO:0030139	endocytic vesicle	5	2	1.48	0.29765
	GO:0036387	pre-replicative complex	1	1	0.3	0.29825
	GO:0005656	nuclear pre-replicative complex	1	1	0.3	0.29825
	GO:0030130	clathrin coat of trans-Golgi network vesicle	2	1	0.59	0.2988
	GO:0009706	chloroplast inner membrane	26	9	7.7	0.30286
	GO:0000407	pre-autophagosomal structure	1	1	0.3	0.30581
	GO:0031898	chromoplast envelope	1	1	0.3	0.30687
	GO:0046862	chromoplast membrane	1	1	0.3	0.30687
	GO:0005669	transcription factor TFIID complex	5	1	1.48	0.30728
	GO:0030093	chloroplast photosystem I	1	1	0.3	0.31563
	GO:0008541	proteasome regulatory particle, lid subcomplex	2	1	0.59	0.3159
	GO:0070603	SWI/SNF superfamily-type complex	2	0	0.59	0.31758
	GO:0033202	DNA helicase complex	2	0	0.59	0.31758
	GO:0097346	INO80-type complex	2	0	0.59	0.31758
	GO:0031011	Ino80 complex	2	0	0.59	0.31758
	GO:0005953	CAAX-protein geranylgeranyltransferase complex	2	0	0.59	0.31865
	GO:0009344	nitrite reductase complex [NAD(P)H]	1	1	0.3	0.3329
	GO:0097526	spliceosomal tri-snRNP complex	4	0	1.18	0.3345
	GO:0005778	peroxisomal membrane	10	2	2.96	0.33606
	GO:0031903	microbody membrane	10	2	2.96	0.33606
	GO:0000312	plastid small ribosomal subunit	2	1	0.59	0.33748
	GO:0031360	intrinsic component of thylakoid membrane	1	1	0.3	0.34049
	GO:0031361	integral component of thylakoid membrane	1	1	0.3	0.34049
	GO:0005685	U1 snRNP	5	0	1.48	0.34135
	GO:0090575	RNA polymerase II transcription factor complex	23	7	6.81	0.34402
	GO:0005615	extracellular space	5	2	1.48	0.34534
	GO:0016607	nuclear speck	12	1	3.55	0.35031
	GO:0098562	cytoplasmic side of membrane	4	2	1.18	0.35433
	GO:0005742	mitochondrial outer membrane translocase complex	5	1	1.48	0.35446
	GO:0000314	organellar small ribosomal subunit	5	2	1.48	0.35652
	GO:0005847	mRNA cleavage and polyadenylation specificity factor complex	4	1	1.18	0.36252
	GO:0042646	plastid nucleoid	13	6	3.85	0.36492
	GO:0016593	Cdc73/Paf1 complex	1	0	0.3	0.37316
	GO:0000109	nucleotide-excision repair complex	3	0	0.89	0.37378
	GO:0008622	epsilon DNA polymerase complex	3	0	0.89	0.37378
	GO:0034715	pICln-Sm protein complex	1	0	0.3	0.37446
	GO:0034719	SMN-Sm protein complex	1	0	0.3	0.37446
	GO:0031969	chloroplast membrane	59	19	17.47	0.37767
	GO:0000325	plant-type vacuole	60	22	17.76	0.3816
	GO:0000794	condensed nuclear chromosome	8	2	2.37	0.3819
	GO:0005681	spliceosomal complex	17	1	5.03	0.38462
	GO:0044613	nuclear pore central transport channel	1	0	0.3	0.38466
	GO:0044615	nuclear pore nuclear basket	1	0	0.3	0.38466
	GO:0009330	DNA topoisomerase complex (ATP-hydrolyzing)	4	0	1.18	0.3849
	GO:0000938	GARP complex	1	0	0.3	0.3855
	GO:0033177	proton-transporting two-sector ATPase complex, proton-transporting domain	27	6	7.99	0.38679
	GO:0044438	microbody part	15	3	4.44	0.38815
	GO:0044439	peroxisomal part	15	3	4.44	0.38815
	GO:0005764	lysosome	2	1	0.59	0.39061
	GO:0016471	vacuolar proton-transporting V-type ATPase complex	18	7	5.33	0.39673
	GO:0044421	extracellular region part	10	4	2.96	0.40064
	GO:0009574	preprophase band	8	3	2.37	0.40258
	GO:0044459	plasma membrane part	111	35	32.86	0.40922
	GO:0031227	intrinsic component of endoplasmic reticulum membrane	14	2	4.15	0.4106
	GO:0098552	side of membrane	8	3	2.37	0.41282
	GO:0030140	trans-Golgi network transport vesicle	6	2	1.78	0.41735
	GO:0070449	elongin complex	1	0	0.3	0.41853
	GO:0043527	tRNA methyltransferase complex	2	1	0.59	0.41994
	GO:0031515	tRNA (m1A) methyltransferase complex	2	1	0.59	0.41994
	GO:0005938	cell cortex	29	8	8.59	0.4207
	GO:0005657	replication fork	14	0	4.15	0.4274
	GO:0009528	plastid inner membrane	29	10	8.59	0.43557
	GO:0016604	nuclear body	23	2	6.81	0.43935
	GO:0044432	endoplasmic reticulum part	121	27	35.83	0.44039
	GO:0033110	Cvt vesicle membrane	2	1	0.59	0.44107
	GO:0033107	CVT vesicle	2	1	0.59	0.44107
	GO:0000421	autophagic vacuole membrane	2	1	0.59	0.44107
	GO:0016459	myosin complex	11	3	3.26	0.44301
	GO:0098589	membrane region	111	25	32.86	0.44449
	GO:0044798	nuclear transcription factor complex	24	7	7.11	0.45013
	GO:0030176	integral component of endoplasmic reticulum membrane	9	0	2.66	0.45209
	GO:0043596	nuclear replication fork	7	0	2.07	0.45251
	GO:0030681	multimeric ribonuclease P complex	1	0	0.3	0.45399
	GO:0005655	nucleolar ribonuclease P complex	1	0	0.3	0.45399
	GO:0030677	ribonuclease P complex	1	0	0.3	0.45399
	GO:0005688	U6 snRNP	1	0	0.3	0.45733
	GO:0019028	viral capsid	1	0	0.3	0.46364
	GO:0019013	viral nucleocapsid	1	0	0.3	0.46364
	GO:0030870	Mre11 complex	2	1	0.59	0.46598
	GO:0009513	etioplast	2	1	0.59	0.47038
	GO:0046861	glyoxysomal membrane	1	0	0.3	0.47492
	GO:0044437	vacuolar part	217	72	64.25	0.47526
	GO:0030427	site of polarized growth	11	5	3.26	0.47668
	GO:0005774	vacuolar membrane	211	70	62.47	0.47939
	GO:0005955	calcineurin complex	2	1	0.59	0.48811
	GO:0030127	COPII vesicle coat	8	1	2.37	0.48927
	GO:0012507	ER to Golgi transport vesicle membrane	8	1	2.37	0.48927
	GO:0016020	membrane	3857	1210	1141.98	0.49475
molecular function	GO:0016491	oxidoreductase activity	1403	517	388.83	8.1e-09
	GO:0003824	catalytic activity	7120	2190	1973.25	1.8e-06
	GO:0016760	cellulose synthase (UDP-forming) activity	22	15	6.1	5.2e-05
	GO:0016645	oxidoreductase activity, acting on the CH-NH group of donors	25	16	6.93	0.00013
	GO:0005506	iron ion binding	160	69	44.34	0.00015
	GO:0008266	poly(U) RNA binding	14	11	3.88	0.00047
	GO:0000287	magnesium ion binding	89	39	24.67	0.00092
	GO:0030976	thiamine pyrophosphate binding	8	7	2.22	0.00115
	GO:0016831	carboxy-lyase activity	56	29	15.52	0.00126
	GO:0015238	drug transmembrane transporter activity	39	17	10.81	0.00134
	GO:0061630	ubiquitin protein ligase activity	11	2	3.05	0.00144
	GO:0016679	oxidoreductase activity, acting on diphenols and related substances as donors	36	18	9.98	0.00188
	GO:0051536	iron-sulfur cluster binding	98	49	27.16	0.00189
	GO:0016628	oxidoreductase activity, acting on the CH-CH group of donors, NAD or NADP as acceptor	110	48	30.49	0.00218
	GO:0005355	glucose transmembrane transporter activity	6	4	1.66	0.00326
	GO:0050660	flavin adenine dinucleotide binding	91	41	25.22	0.00328
	GO:0004970	ionotropic glutamate receptor activity	6	2	1.66	0.00347
	GO:0008047	enzyme activator activity	46	23	12.75	0.0036
	GO:0046912	transferase activity, transferring acyl groups, acyl groups converted into alkyl on transfer	15	10	4.16	0.00361
	GO:0016722	oxidoreductase activity, oxidizing metal ions	12	5	3.33	0.00402
	GO:0004332	fructose-bisphosphate aldolase activity	9	7	2.49	0.00431
	GO:0042973	glucan endo-1,3-beta-D-glucosidase activity	6	5	1.66	0.00444
	GO:0097027	ubiquitin-protein transferase activator activity	6	2	1.66	0.00466
	GO:0010997	anaphase-promoting complex binding	6	2	1.66	0.00466
	GO:0016820	hydrolase activity, acting on acid anhydrides, catalyzing transmembrane movement of substances	183	62	50.72	0.00556
	GO:0004364	glutathione transferase activity	24	8	6.65	0.00633
	GO:0046943	carboxylic acid transmembrane transporter activity	60	24	16.63	0.00654
	GO:0015405	P-P-bond-hydrolysis-driven transmembrane transporter activity	205	68	56.81	0.00661
	GO:0000981	sequence-specific DNA binding RNA polymerase II transcription factor activity	6	0	1.66	0.00739
	GO:0016301	kinase activity	1011	324	280.19	0.00768
	GO:0022804	active transmembrane transporter activity	380	135	105.31	0.00818
	GO:0016887	ATPase activity	418	130	115.85	0.00823
	GO:0016987	sigma factor activity	5	4	1.39	0.00828
	GO:0043492	ATPase activity, coupled to movement of substances	179	58	49.61	0.00862
	GO:0004775	succinate-CoA ligase (ADP-forming) activity	7	6	1.94	0.00875
	GO:0051537	2 iron, 2 sulfur cluster binding	24	14	6.65	0.00909
	GO:0016903	oxidoreductase activity, acting on the aldehyde or oxo group of donors	69	30	19.12	0.01028
	GO:0004416	hydroxyacylglutathione hydrolase activity	4	4	1.11	0.01066
	GO:0016161	beta-amylase activity	7	2	1.94	0.01096
	GO:0005275	amine transmembrane transporter activity	8	6	2.22	0.01097
	GO:0016868	intramolecular transferase activity, phosphotransferases	23	9	6.37	0.01109
	GO:0016877	ligase activity, forming carbon-sulfur bonds	26	17	7.21	0.01148
	GO:0016702	oxidoreductase activity, acting on single donors with incorporation of molecular oxygen, incorporation of two atoms of oxygen	39	19	10.81	0.012
	GO:0016730	oxidoreductase activity, acting on iron-sulfur proteins as donors	10	5	2.77	0.0121
	GO:0016646	oxidoreductase activity, acting on the CH-NH group of donors, NAD or NADP as acceptor	15	9	4.16	0.01239
	GO:0050308	sugar-phosphatase activity	13	8	3.6	0.01328
	GO:0016701	oxidoreductase activity, acting on single donors with incorporation of molecular oxygen	49	23	13.58	0.01332
	GO:0051002	ligase activity, forming nitrogen-metal bonds	5	3	1.39	0.01486
	GO:0051003	ligase activity, forming nitrogen-metal bonds, forming coordination complexes	5	3	1.39	0.01486
	GO:0016851	magnesium chelatase activity	5	3	1.39	0.01486
	GO:0015171	amino acid transmembrane transporter activity	47	17	13.03	0.01488
	GO:0016854	racemase and epimerase activity	23	13	6.37	0.01518
	GO:0016620	oxidoreductase activity, acting on the aldehyde or oxo group of donors, NAD or NADP as acceptor	58	25	16.07	0.01566
	GO:0042626	ATPase activity, coupled to transmembrane movement of substances	176	57	48.78	0.01658
	GO:0045430	chalcone isomerase activity	3	3	0.83	0.01658
	GO:0016984	ribulose-bisphosphate carboxylase activity	5	3	1.39	0.0177
	GO:0070626	(S)-2-(5-amino-1-(5-phospho-D-ribosyl)imidazole-4-carboxamido)succinate AMP-lyase (fumarate-forming) activity	10	0	2.77	0.01771
	GO:0016207	4-coumarate-CoA ligase activity	4	3	1.11	0.01819
	GO:0008568	microtubule-severing ATPase activity	22	12	6.1	0.01834
	GO:0017070	U6 snRNA binding	5	0	1.39	0.01842
	GO:0052716	hydroquinone:oxygen oxidoreductase activity	13	7	3.6	0.01919
	GO:0032553	ribonucleotide binding	1632	483	452.3	0.01932
	GO:0043168	anion binding	1938	599	537.1	0.01936
	GO:0005524	ATP binding	1326	397	367.49	0.02008
	GO:0004553	hydrolase activity, hydrolyzing O-glycosyl compounds	311	107	86.19	0.02048
	GO:0016731	oxidoreductase activity, acting on iron-sulfur proteins as donors, NAD or NADP as acceptor	7	4	1.94	0.02051
	GO:0016209	antioxidant activity	101	35	27.99	0.0207
	GO:0042132	fructose 1,6-bisphosphate 1-phosphatase activity	7	5	1.94	0.02075
	GO:0008121	ubiquinol-cytochrome-c reductase activity	11	6	3.05	0.02113
	GO:0016681	oxidoreductase activity, acting on diphenols and related substances as donors, cytochrome as acceptor	11	6	3.05	0.02113
	GO:0015297	antiporter activity	80	32	22.17	0.02149
	GO:0051213	dioxygenase activity	96	38	26.61	0.02175
	GO:0010178	IAA-amino acid conjugate hydrolase activity	5	1	1.39	0.02208
	GO:0035639	purine ribonucleoside triphosphate binding	1565	470	433.73	0.02231
	GO:0016842	amidine-lyase activity	22	1	6.1	0.02274
	GO:0016857	racemase and epimerase activity, acting on carbohydrates and derivatives	19	11	5.27	0.02281
	GO:0050278	sedoheptulose-bisphosphatase activity	3	3	0.83	0.02317
	GO:0003878	ATP citrate synthase activity	6	5	1.66	0.02362
	GO:0004345	glucose-6-phosphate dehydrogenase activity	4	3	1.11	0.02374
	GO:0016901	oxidoreductase activity, acting on the CH-OH group of donors, quinone or similar compound as acceptor	2	2	0.55	0.02397
	GO:0005200	structural constituent of cytoskeleton	30	15	8.31	0.02485
	GO:0004475	mannose-1-phosphate guanylyltransferase activity	7	1	1.94	0.02494
	GO:0033765	steroid dehydrogenase activity, acting on the CH-CH group of donors	4	3	1.11	0.02531
	GO:0015175	neutral amino acid transmembrane transporter activity	3	3	0.83	0.02574
	GO:0015204	urea transmembrane transporter activity	3	3	0.83	0.026
	GO:0015250	water channel activity	4	3	1.11	0.02685
	GO:0005372	water transmembrane transporter activity	4	3	1.11	0.02685
	GO:0097367	carbohydrate derivative binding	1645	486	455.9	0.02708
	GO:0030554	adenyl nucleotide binding	1385	410	383.84	0.02728
	GO:0016668	oxidoreductase activity, acting on a sulfur group of donors, NAD(P) as acceptor	12	7	3.33	0.02751
	GO:0016614	oxidoreductase activity, acting on CH-OH group of donors	196	71	54.32	0.02796
	GO:0032559	adenyl ribonucleotide binding	1356	401	375.8	0.02834
	GO:0004348	glucosylceramidase activity	4	3	1.11	0.02848
	GO:0004737	pyruvate decarboxylase activity	2	2	0.55	0.02886
	GO:0016630	protochlorophyllide reductase activity	5	4	1.39	0.02961
	GO:0015185	gamma-aminobutyric acid transmembrane transporter activity	2	2	0.55	0.02994
	GO:0016721	oxidoreductase activity, acting on superoxide radicals as acceptor	12	7	3.33	0.02994
	GO:0004784	superoxide dismutase activity	12	7	3.33	0.02994
	GO:0015291	secondary active transmembrane transporter activity	172	62	47.67	0.03079
	GO:0032440	2-alkenal reductase [NAD(P)] activity	76	32	21.06	0.03085
	GO:0043682	copper-transporting ATPase activity	10	4	2.77	0.03215
	GO:0051753	mannan synthase activity	3	3	0.83	0.03217
	GO:0019187	beta-1,4-mannosyltransferase activity	3	3	0.83	0.03217
	GO:0003777	microtubule motor activity	30	14	8.31	0.03246
	GO:0016168	chlorophyll binding	14	7	3.88	0.03287
	GO:0035251	UDP-glucosyltransferase activity	77	37	21.34	0.03321
	GO:0032550	purine ribonucleoside binding	1594	474	441.76	0.0338
	GO:0001883	purine nucleoside binding	1594	474	441.76	0.0338
	GO:0004714	transmembrane receptor protein tyrosine kinase activity	2	2	0.55	0.03584
	GO:0004448	isocitrate dehydrogenase activity	7	5	1.94	0.03599
	GO:0004617	phosphoglycerate dehydrogenase activity	2	2	0.55	0.0361
	GO:0016409	palmitoyltransferase activity	9	2	2.49	0.03626
	GO:0047912	galacturonokinase activity	2	2	0.55	0.03636
	GO:0005230	extracellular ligand-gated ion channel activity	16	8	4.43	0.03637
	GO:0000049	tRNA binding	14	5	3.88	0.03717
	GO:0004396	hexokinase activity	8	5	2.22	0.03728
	GO:0003774	motor activity	41	17	11.36	0.03732
	GO:0032555	purine ribonucleotide binding	1595	474	442.04	0.03735
	GO:0004055	argininosuccinate synthase activity	2	2	0.55	0.03747
	GO:0004156	dihydropteroate synthase activity	2	2	0.55	0.03755
	GO:0003848	2-amino-4-hydroxy-6-hydroxymethyldihydropteridine diphosphokinase activity	2	2	0.55	0.03755
	GO:0004030	aldehyde dehydrogenase [NAD(P)+] activity	5	4	1.39	0.03755
	GO:0030060	L-malate dehydrogenase activity	13	7	3.6	0.03784
	GO:0008898	S-adenosylmethionine-homocysteine S-methyltransferase activity	3	3	0.83	0.03787
	GO:0004750	ribulose-phosphate 3-epimerase activity	3	3	0.83	0.03867
	GO:0019201	nucleotide kinase activity	19	4	5.27	0.03869
	GO:0008234	cysteine-type peptidase activity	45	19	12.47	0.03889
	GO:0003849	3-deoxy-7-phosphoheptulonate synthase activity	3	3	0.83	0.03913
	GO:0052592	oxidoreductase activity, acting on CH or CH2 groups, with an iron-sulfur protein as acceptor	3	3	0.83	0.04001
	GO:0004467	long-chain fatty acid-CoA ligase activity	7	5	1.94	0.0409
	GO:0030623	U5 snRNA binding	4	0	1.11	0.04096
	GO:0030170	pyridoxal phosphate binding	94	38	26.05	0.04133
	GO:0010309	acireductone dioxygenase [iron(II)-requiring] activity	3	3	0.83	0.04159
	GO:0050567	glutaminyl-tRNA synthase (glutamine-hydrolyzing) activity	3	3	0.83	0.04329
	GO:0003992	N2-acetyl-L-ornithine:2-oxoglutarate 5-aminotransferase activity	2	2	0.55	0.04339
	GO:0019139	cytokinin dehydrogenase activity	4	3	1.11	0.04372
	GO:0052692	raffinose alpha-galactosidase activity	5	0	1.39	0.04385
	GO:0004018	N6-(1,2-dicarboxyethyl)AMP AMP-lyase (fumarate-forming) activity	20	0	5.54	0.04388
	GO:0015930	glutamate synthase activity	4	3	1.11	0.04399
	GO:0008477	purine nucleosidase activity	4	3	1.11	0.04484
	GO:0031957	very long-chain fatty acid-CoA ligase activity	2	2	0.55	0.04542
	GO:0032549	ribonucleoside binding	1600	474	443.43	0.04627
	GO:0001882	nucleoside binding	1600	474	443.43	0.04627
	GO:0016682	oxidoreductase activity, acting on diphenols and related substances as donors, oxygen as acceptor	24	11	6.65	0.04675
	GO:0009045	xylose isomerase activity	2	2	0.55	0.04679
	GO:0050113	inositol oxygenase activity	2	2	0.55	0.04685
	GO:0017076	purine nucleotide binding	1631	482	452.02	0.04706
	GO:0004427	inorganic diphosphatase activity	13	8	3.6	0.04767
	GO:0004324	ferredoxin-NADP+ reductase activity	6	3	1.66	0.04798
	GO:0008028	monocarboxylic acid transmembrane transporter activity	13	8	3.6	0.0489
	GO:0046029	mannitol dehydrogenase activity	2	2	0.55	0.04957
	GO:0031320	hexitol dehydrogenase activity	2	2	0.55	0.04957
	GO:0046527	glucosyltransferase activity	85	40	23.56	0.04981

## Sheet: PDS vs PCK
Table S5. GO analysis of differentially expressed genes in JDS vs JCK and PDS vs PCK
	GO.ID	Term	Annotated	Significant	Expected	KS
biological process	GO:0006306	DNA methylation	60	23	5.99	1.9e-05
	GO:0044208	'de novo' AMP biosynthetic process	10	0	1	2.8e-05
	GO:0051567	histone H3-K9 methylation	51	20	5.09	8.3e-05
	GO:0009298	GDP-mannose biosynthetic process	9	3	0.9	9.1e-05
	GO:0006270	DNA replication initiation	25	13	2.49	9.2e-05
	GO:0008283	cell proliferation	73	24	7.28	0.00022
	GO:0046349	amino sugar biosynthetic process	5	2	0.5	0.00091
	GO:0010731	protein glutathionylation	7	3	0.7	0.00116
	GO:0006906	vesicle fusion	5	0	0.5	0.00144
	GO:0045488	pectin metabolic process	27	8	2.69	0.00203
	GO:0032881	regulation of polysaccharide metabolic process	6	2	0.6	0.00231
	GO:0003333	amino acid transmembrane transport	41	8	4.09	0.00261
	GO:0071555	cell wall organization	170	26	16.96	0.00285
	GO:0061640	cytoskeleton-dependent cytokinesis	120	30	11.97	0.00295
	GO:0006275	regulation of DNA replication	47	16	4.69	0.00319
	GO:0009699	phenylpropanoid biosynthetic process	57	17	5.69	0.00367
	GO:0046189	phenol-containing compound biosynthetic process	31	5	3.09	0.0047
	GO:0006855	drug transmembrane transport	32	7	3.19	0.00494
	GO:0007017	microtubule-based process	147	33	14.67	0.00501
	GO:0002181	cytoplasmic translation	4	1	0.4	0.00535
	GO:0009808	lignin metabolic process	45	12	4.49	0.00551
	GO:0016572	histone phosphorylation	23	10	2.29	0.00566
	GO:0015758	glucose transport	5	0	0.5	0.00605
	GO:0015074	DNA integration	210	3	20.95	0.00606
	GO:0035235	ionotropic glutamate receptor signaling pathway	6	0	0.6	0.00636
	GO:0051555	flavonol biosynthetic process	5	4	0.5	0.00665
	GO:0009696	salicylic acid metabolic process	30	3	2.99	0.00727
	GO:0019307	mannose biosynthetic process	3	3	0.3	0.00763
	GO:0046034	ATP metabolic process	223	27	22.25	0.00834
	GO:0090502	RNA phosphodiester bond hydrolysis, endonucleolytic	18	4	1.8	0.00859
	GO:0006928	cellular component movement	43	14	4.29	0.00868
	GO:0050790	regulation of catalytic activity	184	27	18.36	0.00939
	GO:0009225	nucleotide-sugar metabolic process	35	10	3.49	0.00952
	GO:0061615	glycolytic process through fructose-6-phosphate	3	0	0.3	0.00959
	GO:0006268	DNA unwinding involved in DNA replication	8	5	0.8	0.01012
	GO:0070613	regulation of protein processing	3	0	0.3	0.01042
	GO:0010954	positive regulation of protein processing	3	0	0.3	0.01042
	GO:0045732	positive regulation of protein catabolic process	3	0	0.3	0.01042
	GO:1903050	regulation of proteolysis involved in cellular protein catabolic process	3	0	0.3	0.01042
	GO:1903052	positive regulation of proteolysis involved in cellular protein catabolic process	3	0	0.3	0.01042
	GO:0045862	positive regulation of proteolysis	3	0	0.3	0.01042
	GO:1903362	regulation of cellular protein catabolic process	3	0	0.3	0.01042
	GO:1903317	regulation of protein maturation	3	0	0.3	0.01042
	GO:1903319	positive regulation of protein maturation	3	0	0.3	0.01042
	GO:0061136	regulation of proteasomal protein catabolic process	3	0	0.3	0.01042
	GO:1901800	positive regulation of proteasomal protein catabolic process	3	0	0.3	0.01042
	GO:0032434	regulation of proteasomal ubiquitin-dependent protein catabolic process	3	0	0.3	0.01042
	GO:0032436	positive regulation of proteasomal ubiquitin-dependent protein catabolic process	3	0	0.3	0.01042
	GO:0010052	guard cell differentiation	3	1	0.3	0.01136
	GO:0055114	oxidation-reduction process	1190	164	118.74	0.01196
	GO:0002943	tRNA dihydrouridine synthesis	4	1	0.4	0.01218
	GO:0071668	plant-type cell wall assembly	7	3	0.7	0.01261
	GO:0030198	extracellular matrix organization	7	3	0.7	0.01261
	GO:0043062	extracellular structure organization	7	3	0.7	0.01261
	GO:0070726	cell wall assembly	7	3	0.7	0.01261
	GO:0010215	cellulose microfibril organization	7	3	0.7	0.01261
	GO:0046323	glucose import	3	0	0.3	0.01269
	GO:0051259	protein oligomerization	11	1	1.1	0.01313
	GO:0046939	nucleotide phosphorylation	17	2	1.7	0.01345
	GO:0046040	IMP metabolic process	38	2	3.79	0.01374
	GO:0006189	'de novo' IMP biosynthetic process	22	1	2.2	0.01387
	GO:0048449	floral organ formation	42	9	4.19	0.01395
	GO:0045490	pectin catabolic process	9	2	0.9	0.01406
	GO:0010337	regulation of salicylic acid metabolic process	6	1	0.6	0.01407
	GO:0006526	arginine biosynthetic process	8	0	0.8	0.01432
	GO:0051262	protein tetramerization	9	1	0.9	0.01432
	GO:0007018	microtubule-based movement	36	12	3.59	0.01443
	GO:0042787	protein ubiquitination involved in ubiquitin-dependent protein catabolic process	9	0	0.9	0.01459
	GO:0034508	centromere complex assembly	3	2	0.3	0.01475
	GO:0006048	UDP-N-acetylglucosamine biosynthetic process	3	0	0.3	0.01494
	GO:0009083	branched-chain amino acid catabolic process	7	2	0.7	0.01529
	GO:0009809	lignin biosynthetic process	32	8	3.19	0.0153
	GO:0009697	salicylic acid biosynthetic process	28	3	2.79	0.01699
	GO:0032885	regulation of polysaccharide biosynthetic process	4	1	0.4	0.01751
	GO:1901463	regulation of tetrapyrrole biosynthetic process	4	1	0.4	0.01751
	GO:1901401	regulation of tetrapyrrole metabolic process	4	1	0.4	0.01751
	GO:0034220	ion transmembrane transport	241	26	24.05	0.01751
	GO:0008535	respiratory chain complex IV assembly	5	1	0.5	0.01777
	GO:0097034	mitochondrial respiratory chain complex IV biogenesis	5	1	0.5	0.01777
	GO:0033617	mitochondrial respiratory chain complex IV assembly	5	1	0.5	0.01777
	GO:0045489	pectin biosynthetic process	11	4	1.1	0.01787
	GO:0071941	nitrogen cycle metabolic process	9	5	0.9	0.01812
	GO:0033962	cytoplasmic mRNA processing body assembly	3	0	0.3	0.01847
	GO:0030641	regulation of cellular pH	3	1	0.3	0.0186
	GO:0051453	regulation of intracellular pH	3	1	0.3	0.0186
	GO:0018108	peptidyl-tyrosine phosphorylation	3	1	0.3	0.01892
	GO:0018212	peptidyl-tyrosine modification	3	1	0.3	0.01892
	GO:0071900	regulation of protein serine/threonine kinase activity	30	5	2.99	0.01907
	GO:0006063	uronic acid metabolic process	3	1	0.3	0.02032
	GO:0009399	nitrogen fixation	3	2	0.3	0.02043
	GO:0046271	phenylpropanoid catabolic process	15	5	1.5	0.02045
	GO:0006188	IMP biosynthetic process	37	2	3.69	0.02067
	GO:0000387	spliceosomal snRNP assembly	7	0	0.7	0.02118
	GO:0009156	ribonucleoside monophosphate biosynthetic process	113	9	11.27	0.02152
	GO:0009554	megasporogenesis	7	0	0.7	0.02354
	GO:0000079	regulation of cyclin-dependent protein serine/threonine kinase activity	18	4	1.8	0.02399
	GO:0072522	purine-containing compound biosynthetic process	139	9	13.87	0.02443
	GO:0007585	respiratory gaseous exchange	3	1	0.3	0.0258
	GO:0009084	glutamine family amino acid biosynthetic process	25	4	2.49	0.02678
	GO:0009832	plant-type cell wall biogenesis	57	15	5.69	0.02727
	GO:1902600	hydrogen ion transmembrane transport	72	6	7.18	0.02739
	GO:0009812	flavonoid metabolic process	47	15	4.69	0.02824
	GO:0048571	long-day photoperiodism	9	1	0.9	0.02835
	GO:0048574	long-day photoperiodism, flowering	9	1	0.9	0.02835
	GO:0015985	energy coupled proton transport, down electrochemical gradient	30	2	2.99	0.02864
	GO:0015986	ATP synthesis coupled proton transport	30	2	2.99	0.02864
	GO:0030162	regulation of proteolysis	6	0	0.6	0.02914
	GO:0006357	regulation of transcription from RNA polymerase II promoter	15	0	1.5	0.02942
	GO:0051783	regulation of nuclear division	11	2	1.1	0.02948
	GO:0071277	cellular response to calcium ion	4	3	0.4	0.03055
	GO:1901502	ether catabolic process	2	2	0.2	0.03248
	GO:1901503	ether biosynthetic process	2	2	0.2	0.03248
	GO:0009806	lignan metabolic process	2	2	0.2	0.03248
	GO:0009807	lignan biosynthetic process	2	2	0.2	0.03248
	GO:0034310	primary alcohol catabolic process	2	2	0.2	0.03248
	GO:0034309	primary alcohol biosynthetic process	2	2	0.2	0.03248
	GO:0046273	lignan catabolic process	2	2	0.2	0.03248
	GO:0019336	phenol-containing compound catabolic process	2	2	0.2	0.03248
	GO:1902124	(+)-pinoresinol metabolic process	2	2	0.2	0.03248
	GO:1902125	(+)-pinoresinol catabolic process	2	2	0.2	0.03248
	GO:1902130	(+)-lariciresinol metabolic process	2	2	0.2	0.03248
	GO:1902131	(+)-lariciresinol catabolic process	2	2	0.2	0.03248
	GO:1902132	(+)-lariciresinol biosynthetic process	2	2	0.2	0.03248
	GO:1902136	(-)-secoisolariciresinol metabolic process	2	2	0.2	0.03248
	GO:1902138	(-)-secoisolariciresinol biosynthetic process	2	2	0.2	0.03248
	GO:0045596	negative regulation of cell differentiation	23	3	2.29	0.03249
	GO:0051336	regulation of hydrolase activity	41	5	4.09	0.03251
	GO:0009168	purine ribonucleoside monophosphate biosynthetic process	97	6	9.68	0.03286
	GO:0009127	purine nucleoside monophosphate biosynthetic process	97	6	9.68	0.03286
	GO:0043446	cellular alkane metabolic process	2	2	0.2	0.03363
	GO:0043447	alkane biosynthetic process	2	2	0.2	0.03363
	GO:0006723	cuticle hydrocarbon biosynthetic process	2	2	0.2	0.03363
	GO:0048729	tissue morphogenesis	2	2	0.2	0.03397
	GO:0009958	positive gravitropism	9	3	0.9	0.03417
	GO:0055085	transmembrane transport	629	69	62.76	0.03514
	GO:0031508	pericentric heterochromatin assembly	2	2	0.2	0.03519
	GO:0031055	chromatin remodeling at centromere	2	2	0.2	0.03519
	GO:1903047	mitotic cell cycle process	94	21	9.38	0.03546
	GO:1903338	regulation of cell wall organization or biogenesis	3	0	0.3	0.03578
	GO:0019674	NAD metabolic process	9	1	0.9	0.03607
	GO:0019359	nicotinamide nucleotide biosynthetic process	9	1	0.9	0.03607
	GO:0043288	apocarotenoid metabolic process	9	2	0.9	0.03645
	GO:0046497	nicotinate nucleotide metabolic process	3	1	0.3	0.03652
	GO:0019357	nicotinate nucleotide biosynthetic process	3	1	0.3	0.03652
	GO:0019358	nicotinate nucleotide salvage	3	1	0.3	0.03652
	GO:0009152	purine ribonucleotide biosynthetic process	113	7	11.27	0.03653
	GO:0006552	leucine catabolic process	6	2	0.6	0.03773
	GO:0010430	fatty acid omega-oxidation	2	2	0.2	0.03857
	GO:0009226	nucleotide-sugar biosynthetic process	26	7	2.59	0.03967
	GO:0048563	post-embryonic organ morphogenesis	46	9	4.59	0.03982
	GO:0048444	floral organ morphogenesis	46	9	4.59	0.03982
	GO:0045165	cell fate commitment	12	4	1.2	0.04048
	GO:1901465	positive regulation of tetrapyrrole biosynthetic process	2	1	0.2	0.04147
	GO:1901403	positive regulation of tetrapyrrole metabolic process	2	1	0.2	0.04147
	GO:0051194	positive regulation of cofactor metabolic process	2	1	0.2	0.04147
	GO:0032011	ARF protein signal transduction	12	0	1.2	0.04195
	GO:0032012	regulation of ARF protein signal transduction	12	0	1.2	0.04195
	GO:0009744	response to sucrose	62	13	6.19	0.04205
	GO:0034285	response to disaccharide	62	13	6.19	0.04205
	GO:0009064	glutamine family amino acid metabolic process	54	9	5.39	0.04221
	GO:1903046	meiotic cell cycle process	85	13	8.48	0.04352
	GO:0006780	uroporphyrinogen III biosynthetic process	2	1	0.2	0.04371
	GO:0046502	uroporphyrinogen III metabolic process	2	1	0.2	0.04371
	GO:0048645	organ formation	61	11	6.09	0.04385
	GO:0032456	endocytic recycling	9	1	0.9	0.04434
	GO:0090305	nucleic acid phosphodiester bond hydrolysis	86	8	8.58	0.04444
	GO:0009201	ribonucleoside triphosphate biosynthetic process	60	5	5.99	0.04519
	GO:0009896	positive regulation of catabolic process	4	0	0.4	0.0452
	GO:0031331	positive regulation of cellular catabolic process	4	0	0.4	0.0452
	GO:0019827	stem cell maintenance	22	3	2.2	0.04549
	GO:0048863	stem cell differentiation	22	3	2.2	0.04549
	GO:0048864	stem cell development	22	3	2.2	0.04549
	GO:0009124	nucleoside monophosphate biosynthetic process	116	9	11.57	0.04732
	GO:0010962	regulation of glucan biosynthetic process	3	0	0.3	0.04814
	GO:0090056	regulation of chlorophyll metabolic process	3	0	0.3	0.04814
	GO:0010380	regulation of chlorophyll biosynthetic process	3	0	0.3	0.04814
	GO:2000904	regulation of starch metabolic process	3	1	0.3	0.04814
	GO:0006164	purine nucleotide biosynthetic process	128	7	12.77	0.0484
	GO:0010224	response to UV-B	28	7	2.79	0.04889
	GO:0043173	nucleotide salvage	9	2	0.9	0.04891
	GO:0098656	anion transmembrane transport	54	11	5.39	0.04906
	GO:0051274	beta-glucan biosynthetic process	74	13	7.38	0.04914
	GO:0009608	response to symbiont	15	4	1.5	0.04985
cellular component	GO:0016021	integral component of membrane	1390	137	131.77	< 1e-30
	GO:0005874	microtubule	68	24	6.45	7.2e-05
	GO:0005887	integral component of plasma membrane	31	1	2.94	0.00012
	GO:0015630	microtubule cytoskeleton	124	44	11.76	0.00018
	GO:0042555	MCM complex	6	5	0.57	0.00116
	GO:0044430	cytoskeletal part	149	45	14.13	0.00186
	GO:0005871	kinesin complex	23	9	2.18	0.0027
	GO:0005682	U5 snRNP	4	0	0.38	0.00537
	GO:0005618	cell wall	324	58	30.72	0.00568
	GO:0005576	extracellular region	313	56	29.67	0.00644
	GO:0031201	SNARE complex	6	0	0.57	0.00966
	GO:0071013	catalytic step 2 spliceosome	3	0	0.28	0.01444
	GO:0048046	apoplast	189	37	17.92	0.0177
	GO:0097525	spliceosomal snRNP complex	5	0	0.47	0.02471
	GO:0010369	chromocenter	4	3	0.38	0.02735
	GO:0009579	thylakoid	339	53	32.14	0.03179
	GO:0045259	proton-transporting ATP synthase complex	35	3	3.32	0.03597
	GO:0005663	DNA replication factor C complex	5	0	0.47	0.03627
	GO:0097249	mitochondrial respiratory chain supercomplex	2	1	0.19	0.04941
	GO:0031305	integral component of mitochondrial inner membrane	2	1	0.19	0.04941
molecular function	GO:0061630	ubiquitin protein ligase activity	11	0	1.08	1.6e-05
	GO:0097027	ubiquitin-protein transferase activator activity	6	0	0.59	0.00024
	GO:0010997	anaphase-promoting complex binding	6	0	0.59	0.00024
	GO:0016413	O-acetyltransferase activity	11	3	1.08	0.00032
	GO:0000981	sequence-specific DNA binding RNA polymerase II transcription factor activity	6	1	0.59	0.0004
	GO:0070626	(S)-2-(5-amino-1-(5-phospho-D-ribosyl)imidazole-4-carboxamido)succinate AMP-lyase (fumarate-forming) activity	10	0	0.98	0.00047
	GO:0016722	oxidoreductase activity, oxidizing metal ions	12	1	1.17	0.0005
	GO:0016161	beta-amylase activity	7	3	0.68	0.00061
	GO:0016760	cellulose synthase (UDP-forming) activity	22	10	2.15	0.00074
	GO:0004364	glutathione transferase activity	24	3	2.35	0.00085
	GO:0003777	microtubule motor activity	30	12	2.93	0.00107
	GO:0017070	U6 snRNA binding	5	0	0.49	0.00169
	GO:0015238	drug transmembrane transporter activity	39	8	3.81	0.00191
	GO:0004018	N6-(1,2-dicarboxyethyl)AMP AMP-lyase (fumarate-forming) activity	20	0	1.96	0.00194
	GO:0005355	glucose transmembrane transporter activity	6	1	0.59	0.0024
	GO:0042626	ATPase activity, coupled to transmembrane movement of substances	176	26	17.21	0.00397
	GO:0016671	oxidoreductase activity, acting on a sulfur group of donors, disulfide as acceptor	21	6	2.05	0.00492
	GO:0045430	chalcone isomerase activity	3	3	0.29	0.00516
	GO:0090599	alpha-glucosidase activity	16	4	1.56	0.00549
	GO:0030623	U5 snRNA binding	4	0	0.39	0.00606
	GO:0008094	DNA-dependent ATPase activity	48	8	4.69	0.00631
	GO:0052692	raffinose alpha-galactosidase activity	5	1	0.49	0.00653
	GO:0004970	ionotropic glutamate receptor activity	6	0	0.59	0.0069
	GO:0004615	phosphomannomutase activity	3	3	0.29	0.00744
	GO:0004610	phosphoacetylglucosamine mutase activity	6	0	0.59	0.00774
	GO:0016682	oxidoreductase activity, acting on diphenols and related substances as donors, oxygen as acceptor	24	7	2.35	0.00816
	GO:0016209	antioxidant activity	101	16	9.87	0.00853
	GO:0016491	oxidoreductase activity	1403	195	137.15	0.00905
	GO:0005200	structural constituent of cytoskeleton	30	11	2.93	0.00953
	GO:0008017	microtubule binding	45	14	4.4	0.01052
	GO:0044390	small protein conjugating enzyme binding	3	0	0.29	0.01053
	GO:0031624	ubiquitin conjugating enzyme binding	3	0	0.29	0.01053
	GO:0005524	ATP binding	1326	135	129.63	0.01153
	GO:0017150	tRNA dihydrouridine synthase activity	4	1	0.39	0.01299
	GO:0015662	ATPase activity, coupled to transmembrane movement of ions, phosphorylative mechanism	44	3	4.3	0.01308
	GO:0004475	mannose-1-phosphate guanylyltransferase activity	7	0	0.68	0.01397
	GO:0030554	adenyl nucleotide binding	1385	139	135.39	0.01587
	GO:0032553	ribonucleotide binding	1632	156	159.54	0.01612
	GO:0016762	xyloglucan:xyloglucosyl transferase activity	20	7	1.96	0.01667
	GO:0004601	peroxidase activity	79	12	7.72	0.01668
	GO:0000049	tRNA binding	14	1	1.37	0.01681
	GO:0097367	carbohydrate derivative binding	1645	158	160.81	0.01685
	GO:0032559	adenyl ribonucleotide binding	1356	135	132.56	0.01695
	GO:0043492	ATPase activity, coupled to movement of substances	179	26	17.5	0.01806
	GO:0016984	ribulose-bisphosphate carboxylase activity	5	1	0.49	0.01872
	GO:0008905	mannose-phosphate guanylyltransferase activity	9	0	0.88	0.01939
	GO:0004714	transmembrane receptor protein tyrosine kinase activity	2	2	0.2	0.02392
	GO:0016684	oxidoreductase activity, acting on peroxide as acceptor	80	12	7.82	0.02415
	GO:0016661	oxidoreductase activity, acting on other nitrogenous compounds as donors	3	2	0.29	0.02503
	GO:0035639	purine ribonucleoside triphosphate binding	1565	153	152.99	0.02543
	GO:0009916	alternative oxidase activity	5	1	0.49	0.02554
	GO:0015171	amino acid transmembrane transporter activity	47	8	4.59	0.02683
	GO:0004017	adenylate kinase activity	8	0	0.78	0.02685
	GO:0003918	DNA topoisomerase type II (ATP-hydrolyzing) activity	9	1	0.88	0.02775
	GO:0061505	DNA topoisomerase II activity	9	1	0.88	0.02775
	GO:0016746	transferase activity, transferring acyl groups	214	32	20.92	0.02831
	GO:0005310	dicarboxylic acid transmembrane transporter activity	6	2	0.59	0.02941
	GO:0004320	oleoyl-[acyl-carrier-protein] hydrolase activity	3	2	0.29	0.02972
	GO:0016295	myristoyl-[acyl-carrier-protein] hydrolase activity	3	2	0.29	0.02972
	GO:0016296	palmitoyl-[acyl-carrier-protein] hydrolase activity	3	2	0.29	0.02972
	GO:0031210	phosphatidylcholine binding	2	2	0.2	0.03103
	GO:0050997	quaternary ammonium group binding	2	2	0.2	0.03103
	GO:0004096	catalase activity	2	2	0.2	0.03107
	GO:0005506	iron ion binding	160	31	15.64	0.03128
	GO:0004575	sucrose alpha-glucosidase activity	10	3	0.98	0.03209
	GO:0010284	lariciresinol reductase activity	2	2	0.2	0.03215
	GO:0016717	oxidoreductase activity, acting on paired donors, with oxidation of a pair of donors resulting in the reduction of molecular oxygen to two molecules of water	9	4	0.88	0.03218
	GO:0032550	purine ribonucleoside binding	1594	153	155.82	0.03231
	GO:0001883	purine nucleoside binding	1594	153	155.82	0.03231
	GO:0042085	5-methyltetrahydropteroyltri-L-glutamate-dependent methyltransferase activity	4	1	0.39	0.03289
	GO:0003871	5-methyltetrahydropteroyltriglutamate-homocysteine S-methyltransferase activity	4	1	0.39	0.03289
	GO:0004458	D-lactate dehydrogenase (cytochrome) activity	2	2	0.2	0.03304
	GO:0019154	glycolate dehydrogenase activity	2	2	0.2	0.03304
	GO:0016898	oxidoreductase activity, acting on the CH-OH group of donors, cytochrome as acceptor	2	2	0.2	0.03304
	GO:0010178	IAA-amino acid conjugate hydrolase activity	5	1	0.49	0.03352
	GO:0045174	glutathione dehydrogenase (ascorbate) activity	2	2	0.2	0.03359
	GO:0016672	oxidoreductase activity, acting on a sulfur group of donors, quinone or similar compound as acceptor	2	2	0.2	0.03359
	GO:0015631	tubulin binding	52	14	5.08	0.03435
	GO:0008327	methyl-CpG binding	2	2	0.2	0.03443
	GO:0010385	double-stranded methylated DNA binding	2	2	0.2	0.03443
	GO:0010428	methyl-CpNpG binding	2	2	0.2	0.03443
	GO:0010429	methyl-CpNpN binding	2	2	0.2	0.03443
	GO:0017076	purine nucleotide binding	1631	157	159.44	0.03534
	GO:0032555	purine ribonucleotide binding	1595	153	155.92	0.03537
	GO:0043168	anion binding	1938	186	189.45	0.0356
	GO:0004485	methylcrotonoyl-CoA carboxylase activity	2	2	0.2	0.03584
	GO:0032549	ribonucleoside binding	1600	154	156.41	0.03644
	GO:0001882	nucleoside binding	1600	154	156.41	0.03644
	GO:0030599	pectinesterase activity	17	5	1.66	0.03676
	GO:0004566	beta-glucuronidase activity	2	2	0.2	0.03801
	GO:0004516	nicotinate phosphoribosyltransferase activity	3	1	0.29	0.03833
	GO:0010485	H4 histone acetyltransferase activity	2	0	0.2	0.03879
	GO:0032403	protein complex binding	75	16	7.33	0.04047
	GO:0043495	protein anchor	2	1	0.2	0.04114
	GO:0008047	enzyme activator activity	46	6	4.5	0.04177
	GO:1901681	sulfur compound binding	17	5	1.66	0.04211
	GO:0046943	carboxylic acid transmembrane transporter activity	60	10	5.87	0.04224
	GO:0005342	organic acid transmembrane transporter activity	60	10	5.87	0.04224
	GO:0004852	uroporphyrinogen-III synthase activity	2	1	0.2	0.04383
	GO:0008447	L-ascorbate oxidase activity	11	5	1.08	0.044
	GO:0019201	nucleotide kinase activity	19	3	1.86	0.04819
	GO:0019829	cation-transporting ATPase activity	98	7	9.58	0.0485
	GO:0005507	copper ion binding	184	24	17.99	0.04924
	GO:0008840	4-hydroxy-tetrahydrodipicolinate synthase	3	1	0.29	0.04964
	GO:0043167	ion binding	3814	369	372.84	0.0498
