# Supplementary material for: Integrated analysis of transcriptomics and metabolomics of garden asparagus (Asparagus officinalis L.) under drought stress
Source: BMC Plant Biol. 2024 Jun 15;24:563. doi: 10.1186/s12870-024-05286-z (PMC11179350; doi:10.1186/s12870-024-05286-z)
Supplement: Supplementary file 7 — Supplementary Material 7 [file 12870_2024_5286_MOESM7_ESM.xlsx]

## Sheet: JDS vs JCK
Table S6. KEGG analysis of differentially expressed genes in JDS vs JCK and PDS vs PCK
ID	Description	GeneRatio	BgRatio	Rich_factor	pvalue	qvalue	geneID	Count	regulated
ko01200	Carbon metabolism	160/1495	333/5440	1.75	1.23867e-16	1.00397e-14	Asparagus_officinalis_newGene_13625/Asparagus_officinalis_newGene_13626/Asparagus_officinalis_newGene_1734/Asparagus_officinalis_newGene_20208/Asparagus_officinalis_newGene_20469/Asparagus_officinalis_newGene_7313/Asparagus_officinalis_newGene_9491/gene10238/gene10317/gene10751/gene10759/gene10943/gene11156/gene11361/gene11364/gene11604/gene11610/gene11647/gene11738/gene11757/gene11854/gene11984/…	160	up&down
ko00195	Photosynthesis	40/1495	53/5440	2.75	3.97305e-13	1.61013e-11	Asparagus_officinalis_newGene_1059/Asparagus_officinalis_newGene_17358/Asparagus_officinalis_newGene_20454/Asparagus_officinalis_newGene_21489/Asparagus_officinalis_newGene_8690/gene10327/gene10572/gene15200/gene19525/gene19783/gene20302/gene20333/gene22553/gene22829/gene22836/gene25387/gene26323/gene27181/gene278/gene28137/gene29379/gene30373/gene30534/gene30571/gene3296/gene4505/gene4677/gene48…	40	up&down
ko01230	Biosynthesis of amino acids	136/1495	312/5440	1.59	2.26138e-10	6.10968e-09	Asparagus_officinalis_newGene_13625/Asparagus_officinalis_newGene_13626/Asparagus_officinalis_newGene_14876/Asparagus_officinalis_newGene_14877/Asparagus_officinalis_newGene_15842/Asparagus_officinalis_newGene_1734/Asparagus_officinalis_newGene_20208/Asparagus_officinalis_newGene_20469/Asparagus_officinalis_newGene_25335/Asparagus_officinalis_newGene_6669/gene10317/gene1051/gene10574/gene1062/gen…	136	up&down
ko00710	Carbon fixation in photosynthetic organisms	48/1495	86/5440	2.03	2.35145e-08	4.76478e-07	Asparagus_officinalis_newGene_20469/Asparagus_officinalis_newGene_7313/gene10238/gene10317/gene10751/gene10943/gene11156/gene11647/gene14985/gene15201/gene15823/gene16024/gene1629/gene17280/gene17773/gene17875/gene19278/gene19297/gene20188/gene22135/gene22493/gene22495/gene23251/gene23927/gene25785/gene28120/gene28618/gene2902/gene30448/gene3061/gene3062/gene31171/gene31398/gene3654/gene4621/gene…	48	up&down
ko00071	Fatty acid degradation	33/1495	53/5440	2.27	1.10476e-07	1.79087e-06	Asparagus_officinalis_newGene_16662/gene10898/gene12303/gene13113/gene13143/gene13538/gene13941/gene14743/gene16232/gene17553/gene17775/gene1829/gene20532/gene20752/gene20998/gene21196/gene22000/gene24932/gene2655/gene27410/gene27844/gene28076/gene28870/gene31783/gene3222/gene4487/gene4544/gene5622/gene5625/gene5990/gene786/gene8232/gene9992	33	up&down
ko00020	Citrate cycle (TCA cycle)	47/1495	88/5440	1.94	2.02025e-07	2.7291e-06	Asparagus_officinalis_newGene_18528/Asparagus_officinalis_newGene_20208/Asparagus_officinalis_newGene_9491/gene11361/gene11364/gene11854/gene12087/gene13507/gene13813/gene15671/gene20406/gene20451/gene20585/gene22493/gene22495/gene22510/gene23199/gene23280/gene23442/gene23443/gene25785/gene2643/gene26949/gene27335/gene27820/gene28220/gene28257/gene28471/gene29254/gene30113/gene30715/gene31171/gen…	47	up&down
ko00270	Cysteine and methionine metabolism	58/1495	117/5440	1.8	2.41044e-07	2.79103e-06	Asparagus_officinalis_newGene_13906/Asparagus_officinalis_newGene_14876/Asparagus_officinalis_newGene_14877/Asparagus_officinalis_newGene_15842/Asparagus_officinalis_newGene_1633/Asparagus_officinalis_newGene_6669/gene11738/gene12124/gene12285/gene12392/gene15201/gene15938/gene1629/gene16638/gene16639/gene16640/gene16665/gene1682/gene16911/gene18205/gene19420/gene19941/gene20446/gene22340/gene224…	58	up&down
ko00010	Glycolysis / Gluconeogenesis	71/1495	154/5440	1.68	4.23239e-07	4.28808e-06	Asparagus_officinalis_newGene_12103/Asparagus_officinalis_newGene_13625/Asparagus_officinalis_newGene_13626/Asparagus_officinalis_newGene_8459/Asparagus_officinalis_newGene_9491/gene10123/gene10317/gene10898/gene11604/gene11647/gene11854/gene12115/gene13113/gene13143/gene13911/gene15518/gene16043/gene16058/gene16548/gene16588/gene17280/gene17553/gene17875/gene18098/gene18458/gene19297/gene20014/g…	71	up&down
ko00330	Arginine and proline metabolism	38/1495	69/5440	2	1.08729e-06	9.08666e-06	Asparagus_officinalis_newGene_15842/Asparagus_officinalis_newGene_23795/Asparagus_officinalis_newGene_3541/Asparagus_officinalis_newGene_3543/gene1002/gene12256/gene12259/gene13113/gene13143/gene13628/gene1437/gene14496/gene14774/gene15201/gene15938/gene1629/gene16911/gene17553/gene19044/gene19097/gene19103/gene19368/gene19420/gene20958/gene21496/gene23926/gene24/gene24019/gene24514/gene24515/gen…	38	up&down
ko00630	Glyoxylate and dicarboxylate metabolism	47/1495	92/5440	1.86	1.12108e-06	9.08666e-06	Asparagus_officinalis_newGene_20208/gene1062/gene11984/gene12087/gene14833/gene14985/gene15823/gene17293/gene1753/gene17775/gene19090/gene20144/gene20451/gene21035/gene21567/gene22493/gene22495/gene22797/gene23199/gene23581/gene23938/gene23957/gene24133/gene24889/gene25785/gene26212/gene26949/gene27811/gene27854/gene28213/gene2852/gene28980/gene3061/gene3062/gene30715/gene31171/gene3405/gene3940/…	47	up&down
ko00030	Pentose phosphate pathway	34/1495	69/5440	1.79	8.82389e-05	0.000650181	Asparagus_officinalis_newGene_1734/Asparagus_officinalis_newGene_20469/gene10317/gene10759/gene10943/gene11156/gene11610/gene11757/gene12115/gene15518/gene16043/gene16548/gene17280/gene17875/gene19297/gene20423/gene21211/gene22135/gene22910/gene23503/gene25458/gene26269/gene28120/gene2902/gene324/gene3654/gene4621/gene4846/gene4928/gene5357/gene6826/gene6916/gene8141/gene8943	34	up&down
ko00620	Pyruvate metabolism	46/1495	104/5440	1.61	0.000159834	0.00100725	Asparagus_officinalis_newGene_13625/Asparagus_officinalis_newGene_13626/Asparagus_officinalis_newGene_7313/Asparagus_officinalis_newGene_9491/gene11604/gene11854/gene13113/gene13143/gene14014/gene16024/gene17553/gene17773/gene17775/gene18098/gene18458/gene20103/gene20188/gene20451/gene22268/gene22493/gene22495/gene23442/gene23443/gene23587/gene25087/gene25785/gene25866/gene27811/gene27844/gene282…	46	up&down
ko00220	Arginine biosynthesis	21/1495	37/5440	2.07	0.000161552	0.00100725	Asparagus_officinalis_newGene_15842/gene1051/gene1062/gene11548/gene11825/gene13940/gene1437/gene15201/gene1629/gene17435/gene19500/gene19942/gene20144/gene22403/gene26212/gene29561/gene29567/gene3831/gene486/gene7445/gene7762	21	up&down
ko01210	2-Oxocarboxylic acid metabolism	34/1495	71/5440	1.74	0.000180194	0.00104323	Asparagus_officinalis_newGene_15842/Asparagus_officinalis_newGene_20208/Asparagus_officinalis_newGene_25335/gene11364/gene11548/gene12087/gene13940/gene15201/gene1629/gene18536/gene19500/gene19942/gene22340/gene22403/gene23199/gene25199/gene2643/gene26949/gene27820/gene28257/gene28529/gene29561/gene30715/gene31575/gene368/gene3831/gene3940/gene4539/gene486/gene5180/gene5687/gene7445/gene7762/gene…	34	up&down
ko00196	Photosynthesis - antenna proteins	11/1495	15/5440	2.67	0.000284352	0.0015365	gene12425/gene15458/gene19034/gene21418/gene24554/gene25182/gene25565/gene25871/gene3169/gene4941/gene8719	11	down
ko04075	Plant hormone signal transduction	83/1495	221/5440	1.37	0.000558525	0.00282937	Asparagus_officinalis_newGene_1058/Asparagus_officinalis_newGene_2082/Asparagus_officinalis_newGene_492/gene10102/gene10268/gene10371/gene10571/gene10878/gene11304/gene11514/gene11681/gene12882/gene14640/gene14941/gene1548/gene15795/gene16018/gene16026/gene16068/gene16069/gene1619/gene16236/gene16367/gene16701/gene17535/gene17541/gene17544/gene18398/gene1874/gene20205/gene20359/gene20994/gene2161…	83	up&down
ko00591	Linoleic acid metabolism	15/1495	26/5440	2.1	0.00112508	0.0052125	Asparagus_officinalis_newGene_17537/gene13389/gene17622/gene218/gene23091/gene24346/gene24347/gene24362/gene24370/gene28370/gene5681/gene6569/gene6572/gene6573/gene7686	15	up&down
ko00906	Carotenoid biosynthesis	17/1495	31/5440	2	0.00115758	0.0052125	Asparagus_officinalis_newGene_14993/gene10162/gene12176/gene12353/gene13026/gene14964/gene19000/gene21705/gene23086/gene25435/gene28154/gene29043/gene3717/gene4709/gene6702/gene6968/gene9373	17	up&down
ko04146	Peroxisome	42/1495	102/5440	1.5	0.00178086	0.00759701	Asparagus_officinalis_newGene_16662/Asparagus_officinalis_newGene_18375/Asparagus_officinalis_newGene_3361/Asparagus_officinalis_newGene_860/gene11364/gene12303/gene13209/gene13538/gene13941/gene14743/gene14833/gene15446/gene16232/gene18150/gene19090/gene20532/gene21196/gene21326/gene21567/gene22000/gene22797/gene23622/gene24487/gene24932/gene2643/gene26509/gene2655/gene28076/gene28980/gene30543/…	42	up&down
ko00592	alpha-Linolenic acid metabolism	24/1495	51/5440	1.71	0.0021187	0.00858631	gene12253/gene12303/gene12572/gene13389/gene13941/gene17622/gene18052/gene1829/gene20752/gene21192/gene21196/gene218/gene22000/gene23091/gene27410/gene27563/gene30971/gene3222/gene4487/gene5681/gene5990/gene7686/gene786/gene9992	24	up&down
ko01212	Fatty acid metabolism	43/1495	106/5440	1.48	0.00223322	0.00861945	Asparagus_officinalis_newGene_16662/Asparagus_officinalis_newGene_2663/gene11157/gene12303/gene12972/gene13222/gene13538/gene13941/gene14743/gene16232/gene17526/gene17529/gene17775/gene18174/gene1829/gene1941/gene19456/gene20532/gene20752/gene21196/gene214/gene22000/gene22268/gene24129/gene24932/gene25087/gene25866/gene2655/gene26960/gene28076/gene28173/gene28328/gene31783/gene3222/gene3928/gene3…	43	up&down
ko00350	Tyrosine metabolism	23/1495	49/5440	1.71	0.00271508	0.0100029	Asparagus_officinalis_newGene_15842/Asparagus_officinalis_newGene_2998/gene10898/gene13073/gene1353/gene14554/gene15201/gene1629/gene16445/gene18330/gene20998/gene22821/gene25737/gene26451/gene26466/gene27410/gene27955/gene28870/gene4374/gene4487/gene486/gene695/gene8232	23	up&down
ko00051	Fructose and mannose metabolism	37/1495	91/5440	1.48	0.00419951	0.0147992	gene10317/gene1313/gene13640/gene15518/gene16043/gene16058/gene16435/gene16548/gene17280/gene17875/gene18380/gene18510/gene18772/gene19297/gene19825/gene19979/gene20154/gene20328/gene20900/gene20941/gene21024/gene21211/gene2178/gene22080/gene22910/gene23927/gene27661/gene28120/gene2902/gene309/gene31092/gene324/gene3654/gene4621/gene5637/gene7026/gene967	37	up&down
ko00960	Tropane, piperidine and pyridine alkaloid biosynthesis	18/1495	37/5440	1.77	0.00479004	0.0161769	Asparagus_officinalis_newGene_15842/Asparagus_officinalis_newGene_7036/gene13073/gene1353/gene13646/gene14068/gene14330/gene14332/gene15201/gene1629/gene19327/gene19372/gene19373/gene26451/gene26466/gene27047/gene27955/gene486	18	up&down
ko04140	Regulation of autophagy	20/1495	43/5440	1.69	0.00572903	0.017927	gene10528/gene12449/gene13017/gene13246/gene13290/gene15028/gene15193/gene16343/gene1891/gene20384/gene21706/gene21732/gene23636/gene26632/gene27098/gene28751/gene365/gene4239/gene7531/gene975	20	up
ko00860	Porphyrin and chlorophyll metabolism	26/1495	60/5440	1.58	0.00575061	0.017927	Asparagus_officinalis_newGene_10309/Asparagus_officinalis_newGene_13254/gene10804/gene11346/gene13052/gene13061/gene13393/gene13421/gene18243/gene21061/gene24211/gene25813/gene25830/gene26806/gene27539/gene30527/gene31051/gene457/gene6511/gene757/gene801/gene8353/gene8514/gene854/gene9333/gene9349	26	up&down
ko00410	beta-Alanine metabolism	21/1495	46/5440	1.66	0.00612637	0.0183911	Asparagus_officinalis_newGene_23795/gene13113/gene13143/gene13275/gene13276/gene1353/gene17553/gene19103/gene19420/gene23926/gene24514/gene24515/gene27844/gene28473/gene29128/gene29129/gene364/gene4544/gene7613/gene8032/gene8033	21	up&down
ko00360	Phenylalanine metabolism	23/1495	52/5440	1.61	0.00678252	0.0196336	Asparagus_officinalis_newGene_15842/Asparagus_officinalis_newGene_1913/Asparagus_officinalis_newGene_24863/gene10768/gene10793/gene11100/gene13073/gene1353/gene15201/gene1629/gene169/gene19952/gene25737/gene26451/gene26466/gene27955/gene30366/gene30666/gene4283/gene4286/gene4288/gene486/gene695	23	up&down
ko00280	Valine, leucine and isoleucine degradation	24/1495	56/5440	1.56	0.00918574	0.0249085	Asparagus_officinalis_newGene_13906/gene13113/gene13143/gene13275/gene13964/gene17553/gene17775/gene20451/gene21196/gene22177/gene25199/gene26822/gene27844/gene29128/gene29129/gene4544/gene490/gene6112/gene6814/gene786/gene8032/gene8033/gene8831/gene9992	24	up&down
ko00910	Nitrogen metabolism	14/1495	28/5440	1.82	0.00921937	0.0249085	Asparagus_officinalis_newGene_13393/Asparagus_officinalis_newGene_8888/gene1062/gene10869/gene16225/gene19001/gene20144/gene21035/gene26212/gene27186/gene29567/gene3386/gene8587/gene8643	14	up&down
ko00260	Glycine, serine and threonine metabolism	33/1495	83/5440	1.45	0.00982212	0.0256809	Asparagus_officinalis_newGene_13906/Asparagus_officinalis_newGene_25986/gene10714/gene11984/gene1353/gene14833/gene15772/gene16948/gene17293/gene17553/gene20014/gene20451/gene22340/gene22944/gene23581/gene23957/gene24133/gene24889/gene26727/gene26822/gene27854/gene27896/gene28213/gene28529/gene3405/gene5569/gene562/gene6112/gene6360/gene6868/gene7310/gene7445/gene9772	33	up&down
ko00941	Flavonoid biosynthesis	18/1495	40/5440	1.64	0.0128603	0.0325738	Asparagus_officinalis_newGene_20590/Asparagus_officinalis_newGene_24863/Asparagus_officinalis_newGene_2982/gene10893/gene15103/gene15104/gene15105/gene169/gene19577/gene19952/gene19970/gene22143/gene25149/gene28623/gene337/gene4283/gene4286/gene4288	18	up&down
ko01040	Biosynthesis of unsaturated fatty acids	18/1495	41/5440	1.6	0.0171681	0.0421672	Asparagus_officinalis_newGene_2663/gene11157/gene12303/gene13222/gene13941/gene19456/gene21196/gene22000/gene26960/gene28173/gene28328/gene31284/gene3222/gene3928/gene3963/gene6761/gene786/gene9992	18	up&down
ko00520	Amino sugar and nucleotide sugar metabolism	54/1495	153/5440	1.28	0.019422	0.0463001	Asparagus_officinalis_newGene_19051/Asparagus_officinalis_newGene_20574/Asparagus_officinalis_newGene_22034/Asparagus_officinalis_newGene_24881/Asparagus_officinalis_newGene_9340/Asparagus_officinalis_newGene_9860/gene10618/gene10945/gene12115/gene13158/gene13178/gene13640/gene14169/gene14600/gene1583/gene15947/gene16058/gene16493/gene17016/gene17049/gene17126/gene17257/gene18115/gene18380/gene18…	54	up&down
ko00565	Ether lipid metabolism	15/1495	33/5440	1.65	0.020132	0.0466216	gene10229/gene11531/gene11532/gene12228/gene13389/gene13448/gene20279/gene20816/gene21050/gene23091/gene25398/gene2634/gene29292/gene3787/gene5681	15	up&down
ko01502	Vancomycin resistance	3/1495	3/5440	3.64	0.020725	0.0466615	gene15031/gene18409/gene3347	3	up&down
ko04145	Phagosome	40/1495	109/5440	1.34	0.0213742	0.0468226	Asparagus_officinalis_newGene_1029/Asparagus_officinalis_newGene_24598/Asparagus_officinalis_newGene_9221/gene10710/gene10711/gene10712/gene11008/gene13325/gene13477/gene13926/gene14012/gene15237/gene16091/gene16463/gene17686/gene18030/gene18990/gene19305/gene2125/gene22491/gene23096/gene23951/gene24338/gene26609/gene27078/gene27707/gene27855/gene28775/gene28952/gene28973/gene29213/gene30306/gene…	40	up&down
ko00940	Phenylpropanoid biosynthesis	66/1495	195/5440	1.23	0.0275523	0.058768	Asparagus_officinalis_newGene_16739/Asparagus_officinalis_newGene_16741/Asparagus_officinalis_newGene_17489/Asparagus_officinalis_newGene_1902/Asparagus_officinalis_newGene_1913/Asparagus_officinalis_newGene_20590/Asparagus_officinalis_newGene_24863/Asparagus_officinalis_newGene_24891/Asparagus_officinalis_newGene_26043/Asparagus_officinalis_newGene_26081/Asparagus_officinalis_newGene_2899/Aspara…	66	up&down
ko00061	Fatty acid biosynthesis	26/1495	68/5440	1.39	0.0341965	0.0710697	Asparagus_officinalis_newGene_16662/Asparagus_officinalis_newGene_2663/gene11157/gene13222/gene13538/gene14743/gene16232/gene17526/gene17529/gene18174/gene1941/gene20532/gene214/gene22268/gene24129/gene24932/gene25087/gene25866/gene2655/gene28076/gene28173/gene31783/gene5622/gene5625/gene6761/gene9445	26	up&down
ko00073	Cutin, suberine and wax biosynthesis	11/1495	24/5440	1.67	0.0412908	0.079684	gene11076/gene11839/gene13168/gene17688/gene17722/gene23932/gene30601/gene7947/gene9337/gene9870/gene9877	11	up&down
ko00945	Stilbenoid, diarylheptanoid and gingerol biosynthesis	11/1495	24/5440	1.67	0.0412908	0.079684	Asparagus_officinalis_newGene_20590/Asparagus_officinalis_newGene_24863/Asparagus_officinalis_newGene_2982/gene15103/gene15104/gene15105/gene169/gene19952/gene4283/gene4286/gene4288	11	up&down
ko00950	Isoquinoline alkaloid biosynthesis	11/1495	24/5440	1.67	0.0412908	0.079684	Asparagus_officinalis_newGene_15842/Asparagus_officinalis_newGene_2998/gene13073/gene1353/gene15201/gene1629/gene16445/gene22821/gene26466/gene27955/gene486	11	up&down
ko00310	Lysine degradation	14/1495	33/5440	1.54	0.0455509	0.0858609	gene11361/gene13113/gene13143/gene13813/gene17467/gene17553/gene17775/gene23838/gene27844/gene29254/gene30780/gene4109/gene4365/gene4544	14	up&down
ko00480	Glutathione metabolism	42/1495	121/5440	1.26	0.0470078	0.0865932	Asparagus_officinalis_newGene_17560/gene10090/gene10729/gene10759/gene11036/gene11364/gene11737/gene11757/gene1199/gene12256/gene13443/gene13817/gene15081/gene18401/gene19095/gene19420/gene19941/gene20114/gene20423/gene21324/gene22802/gene24437/gene2643/gene26953/gene27631/gene28707/gene28789/gene30801/gene31062/gene32228/gene364/gene368/gene4846/gene4849/gene4911/gene4928/gene4944/gene6319/gene6…	42	up&down
ko00250	Alanine, aspartate and glutamate metabolism	32/1495	89/5440	1.31	0.0485609	0.0874663	Asparagus_officinalis_newGene_1184/Asparagus_officinalis_newGene_13906/Asparagus_officinalis_newGene_13915/Asparagus_officinalis_newGene_15842/gene1051/gene1062/gene10869/gene11825/gene12400/gene14774/gene14833/gene15201/gene16225/gene1629/gene17234/gene17435/gene19044/gene19947/gene20144/gene21275/gene24019/gene24478/gene26212/gene26822/gene2841/gene29567/gene31823/gene3405/gene486/gene7445/gene…	32	up&down
ko00460	Cyanoamino acid metabolism	26/1495	71/5440	1.33	0.0573847	0.100834	Asparagus_officinalis_newGene_16739/Asparagus_officinalis_newGene_16741/Asparagus_officinalis_newGene_1902/Asparagus_officinalis_newGene_2899/gene11738/gene11981/gene14997/gene20238/gene20239/gene20240/gene223/gene24889/gene25086/gene27854/gene28024/gene28032/gene28213/gene28245/gene29859/gene30988/gene30990/gene5975/gene6319/gene8587/gene9789/gene9797	26	up&down
ko00380	Tryptophan metabolism	14/1495	34/5440	1.5	0.0584704	0.100834	gene13113/gene13143/gene13813/gene17553/gene17752/gene17775/gene21267/gene21567/gene27844/gene28370/gene28980/gene30366/gene4365/gene4544	14	up&down
ko00232	Caffeine metabolism	3/1495	4/5440	2.73	0.0658382	0.110349	gene24487/gene28370/gene8962	3	up&down
ko00531	Glycosaminoglycan degradation	8/1495	17/5440	1.71	0.0667109	0.110349	gene13178/gene22029/gene22374/gene25055/gene31440/gene7908/gene8452/gene9552	8	up&down
ko00130	Ubiquinone and other terpenoid-quinone biosynthesis	17/1495	44/5440	1.41	0.0707358	0.114666	Asparagus_officinalis_newGene_20134/gene10768/gene10793/gene11100/gene14666/gene15597/gene17403/gene19133/gene19952/gene24031/gene25737/gene26466/gene2706/gene27955/gene6851/gene7207/gene7340	17	up&down
ko00511	Other glycan degradation	11/1495	26/5440	1.54	0.0736941	0.11712	Asparagus_officinalis_newGene_20053/gene12037/gene1312/gene13178/gene13372/gene24795/gene29664/gene4362/gene5112/gene7908/gene9824	11	up&down
ko00400	Phenylalanine, tyrosine and tryptophan biosynthesis	24/1495	67/5440	1.3	0.0830425	0.129439	Asparagus_officinalis_newGene_15842/gene13073/gene13856/gene15201/gene1629/gene16857/gene20309/gene22093/gene22883/gene26451/gene26466/gene27955/gene28478/gene30632/gene31599/gene391/gene486/gene593/gene6497/gene6564/gene6868/gene7310/gene7525/gene8250	24	up&down
ko00562	Inositol phosphate metabolism	26/1495	75/5440	1.26	0.103191	0.15781	gene11531/gene11532/gene13951/gene14508/gene16358/gene17686/gene17842/gene2104/gene21050/gene23111/gene23563/gene23927/gene25398/gene25811/gene26677/gene2734/gene27855/gene29292/gene3787/gene4225/gene5667/gene7756/gene7802/gene8032/gene8033/gene8868	26	up&down
ko00062	Fatty acid elongation	15/1495	40/5440	1.36	0.108288	0.162537	Asparagus_officinalis_newGene_10212/Asparagus_officinalis_newGene_10214/gene12972/gene17675/gene19456/gene2205/gene2436/gene25444/gene26960/gene28328/gene30614/gene31284/gene3928/gene3963/gene9391	15	up&down
ko00730	Thiamine metabolism	5/1495	10/5440	1.82	0.110295	0.162539	gene20730/gene31431/gene3801/gene7294/gene799	5	up&down
ko00052	Galactose metabolism	27/1495	79/5440	1.24	0.113395	0.164124	Asparagus_officinalis_newGene_15404/Asparagus_officinalis_newGene_18662/Asparagus_officinalis_newGene_20574/gene10123/gene12115/gene13158/gene13372/gene15506/gene15508/gene15518/gene16043/gene16058/gene17112/gene20941/gene21211/gene21730/gene2178/gene22910/gene23660/gene23663/gene23664/gene24716/gene26269/gene309/gene324/gene7026/gene7366	27	up&down
ko00261	Monobactam biosynthesis	6/1495	13/5440	1.68	0.117709	0.16738	gene10574/gene12480/gene22340/gene28529/gene29431/gene29589	6	up&down
ko00564	Glycerophospholipid metabolism	38/1495	117/5440	1.18	0.132163	0.183307	Asparagus_officinalis_newGene_24837/Asparagus_officinalis_newGene_9878/gene10229/gene11099/gene11531/gene11532/gene12228/gene13389/gene13448/gene13533/gene14207/gene17066/gene20279/gene20537/gene20816/gene21050/gene23091/gene23386/gene23539/gene24059/gene24196/gene25092/gene25096/gene25398/gene2634/gene28057/gene28810/gene28818/gene28902/gene29292/gene3110/gene31392/gene31631/gene3787/gene4190/ge…	38	up&down
ko00100	Steroid biosynthesis	14/1495	38/5440	1.34	0.133433	0.183307	Asparagus_officinalis_newGene_24669/Asparagus_officinalis_newGene_4343/gene10916/gene11127/gene11501/gene1156/gene13389/gene2560/gene27049/gene31360/gene3680/gene5279/gene5681/gene7850	14	up&down
ko00944	Flavone and flavonol biosynthesis	2/1495	3/5440	2.43	0.185012	0.249928	gene10893/gene25149	2	up&down
ko00340	Histidine metabolism	9/1495	24/5440	1.36	0.189078	0.251234	gene13113/gene13143/gene17553/gene17842/gene26451/gene26797/gene2734/gene27844/gene4544	9	up&down
ko02010	ABC transporters	15/1495	44/5440	1.24	0.204724	0.267636	Asparagus_officinalis_newGene_21901/Asparagus_officinalis_newGene_21902/Asparagus_officinalis_newGene_21906/gene10969/gene11989/gene16017/gene16611/gene20444/gene28862/gene30452/gene3093/gene31034/gene3968/gene4810/gene6269	15	up&down
ko00740	Riboflavin metabolism	4/1495	9/5440	1.62	0.214869	0.27644	gene21727/gene3960/gene6529/gene7048	4	up&down
ko00561	Glycerolipid metabolism	24/1495	75/5440	1.16	0.223473	0.283017	Asparagus_officinalis_newGene_9878/gene13113/gene13143/gene13389/gene13533/gene14207/gene17553/gene19247/gene20537/gene23386/gene24133/gene25018/gene26257/gene27255/gene27844/gene28810/gene28902/gene3110/gene31392/gene3322/gene4351/gene4544/gene5681/gene71	24	up&down
ko00640	Propanoate metabolism	14/1495	42/5440	1.21	0.244244	0.304563	gene13275/gene15671/gene17775/gene20451/gene22268/gene23280/gene25087/gene25866/gene29128/gene29129/gene6112/gene8032/gene8033/gene9783	14	up&down
ko00300	Lysine biosynthesis	6/1495	16/5440	1.36	0.260006	0.31454	gene10574/gene12480/gene17553/gene22340/gene28529/gene29431	6	up&down
ko00590	Arachidonic acid metabolism	6/1495	16/5440	1.36	0.260006	0.31454	gene10729/gene13389/gene23091/gene27631/gene5681/gene6319	6	up&down
ko00920	Sulfur metabolism	12/1495	36/5440	1.21	0.267985	0.319425	gene11738/gene18205/gene22934/gene23360/gene25350/gene27551/gene28984/gene29589/gene31642/gene5155/gene8142/gene8143	12	up&down
ko00750	Vitamin B6 metabolism	5/1495	13/5440	1.4	0.272097	0.319626	Asparagus_officinalis_newGene_11600/gene12122/gene2080/gene3006/gene316	5	up&down
ko00430	Taurine and hypotaurine metabolism	4/1495	10/5440	1.46	0.284586	0.32952	gene16584/gene24021/gene6319/gene7613	4	up&down
ko00514	Other types of O-glycan biosynthesis	2/1495	4/5440	1.82	0.304186	0.347254	gene11935/gene23130	2	up&down
ko00450	Selenocompound metabolism	9/1495	27/5440	1.21	0.311692	0.350882	Asparagus_officinalis_newGene_14876/Asparagus_officinalis_newGene_14877/gene12124/gene12392/gene13316/gene22934/gene29589/gene8142/gene8143	9	up&down
ko00500	Starch and sucrose metabolism	76/1495	266/5440	1.04	0.364597	0.404815	Asparagus_officinalis_newGene_15404/Asparagus_officinalis_newGene_16739/Asparagus_officinalis_newGene_16741/Asparagus_officinalis_newGene_18662/Asparagus_officinalis_newGene_1902/Asparagus_officinalis_newGene_22034/Asparagus_officinalis_newGene_2899/gene10618/gene10945/gene10974/gene11981/gene12115/gene1313/gene14589/gene14997/gene15466/gene15903/gene15947/gene16058/gene16493/gene17112/gene17471/…	76	up&down
ko00290	Valine, leucine and isoleucine biosynthesis	6/1495	18/5440	1.21	0.371413	0.406811	Asparagus_officinalis_newGene_25335/gene18536/gene22944/gene25199/gene31575/gene8831	6	up&down
ko00190	Oxidative phosphorylation	52/1495	181/5440	1.05	0.378872	0.409447	Asparagus_officinalis_newGene_17358/Asparagus_officinalis_newGene_18644/Asparagus_officinalis_newGene_18719/Asparagus_officinalis_newGene_2442/Asparagus_officinalis_newGene_8690/Asparagus_officinalis_newGene_873/gene10285/gene10610/gene13325/gene13392/gene13527/gene14012/gene15812/gene16091/gene16419/gene16463/gene165/gene16940/gene16978/gene17886/gene17890/gene18004/gene18030/gene18990/gene19484…	52	up&down
ko00902	Monoterpenoid biosynthesis	3/1495	8/5440	1.36	0.384052	0.409584	gene31305/gene7277/gene7279	3	up&down
ko00053	Ascorbate and aldarate metabolism	15/1495	50/5440	1.09	0.3961	0.415316	gene13113/gene13143/gene16358/gene17553/gene17842/gene18401/gene18918/gene19553/gene2104/gene2455/gene2734/gene27844/gene28789/gene4544/gene4728	15	up&down
ko00670	One carbon pool by folate	7/1495	22/5440	1.16	0.400905	0.415316	gene14234/gene17293/gene1753/gene24889/gene26761/gene27854/gene28213	7	up&down
ko04070	Phosphatidylinositol signaling system	20/1495	68/5440	1.07	0.404798	0.415316	gene13951/gene14508/gene17686/gene17842/gene22923/gene22992/gene23111/gene23386/gene23563/gene25811/gene26442/gene26677/gene2734/gene27855/gene4351/gene5667/gene71/gene7756/gene7802/gene8868	20	up&down
ko00604	Glycosphingolipid biosynthesis - ganglio series	2/1495	5/5440	1.46	0.419442	0.423178	gene13178/gene7908	2	up&down
ko00970	Aminoacyl-tRNA biosynthesis	24/1495	83/5440	1.05	0.425268	0.423178	Asparagus_officinalis_newGene_20576/Asparagus_officinalis_newGene_8216/Asparagus_officinalis_newGene_8940/gene10586/gene11944/gene14234/gene14346/gene14615/gene1504/gene16027/gene1752/gene20207/gene21205/gene22716/gene23731/gene23763/gene24243/gene28786/gene28937/gene296/gene2968/gene3683/gene6263/gene9915	24	up&down
ko00790	Folate biosynthesis	6/1495	19/5440	1.15	0.428124	0.423178	gene13322/gene15155/gene15729/gene17457/gene17459/gene3144	6	up&down
ko00908	Zeatin biosynthesis	5/1495	16/5440	1.14	0.460012	0.443872	Asparagus_officinalis_newGene_1556/gene1058/gene20928/gene30204/gene30469	5	up&down
ko04933	AGE-RAGE signaling pathway in diabetic complications	5/1495	16/5440	1.14	0.460012	0.443872	gene13951/gene14508/gene15237/gene28952/gene663	5	up&down
ko00660	C5-Branched dibasic acid metabolism	2/1495	7/5440	1.04	0.614878	0.586324	Asparagus_officinalis_newGene_25335/gene18536	2	down
ko04626	Plant-pathogen interaction	41/1495	154/5440	0.97	0.626201	0.58721	Asparagus_officinalis_newGene_887/gene10035/gene10302/gene10430/gene11350/gene13914/gene1437/gene14636/gene14892/gene14893/gene15451/gene15453/gene16572/gene17119/gene18338/gene19008/gene1938/gene19939/gene21887/gene22923/gene22992/gene23117/gene23308/gene24456/gene24752/gene25316/gene26237/gene26442/gene28631/gene29318/gene3226/gene3631/gene3759/gene4100/gene421/gene4310/gene538/gene6665/gene782…	41	up&down
ko00600	Sphingolipid metabolism	16/1495	61/5440	0.95	0.635098	0.58721	Asparagus_officinalis_newGene_20053/gene13179/gene13372/gene16097/gene22200/gene23372/gene23896/gene28386/gene28790/gene29664/gene4362/gene5469/gene6216/gene6272/gene9745/gene9824	16	up&down
ko00650	Butanoate metabolism	6/1495	23/5440	0.95	0.637542	0.58721	Asparagus_officinalis_newGene_25335/gene17234/gene17775/gene18536/gene23938/gene7613	6	up&down
ko00905	Brassinosteroid biosynthesis	4/1495	16/5440	0.91	0.679894	0.616836	gene15512/gene19193/gene6995/gene8853	4	up&down
ko00770	Pantothenate and CoA biosynthesis	7/1495	28/5440	0.91	0.684929	0.616836	Asparagus_officinalis_newGene_25335/gene13276/gene18536/gene25199/gene26162/gene28473/gene8831	7	up&down
ko00040	Pentose and glucuronate interconversions	21/1495	85/5440	0.9	0.755125	0.664366	Asparagus_officinalis_newGene_21474/Asparagus_officinalis_newGene_21475/gene10009/gene11156/gene13113/gene13143/gene13553/gene14589/gene17471/gene17482/gene18794/gene19553/gene20900/gene21024/gene21730/gene22487/gene22936/gene27844/gene4544/gene6015/gene8141	21	up&down
ko03060	Protein export	15/1495	62/5440	0.88	0.762953	0.664366	Asparagus_officinalis_newGene_24598/Asparagus_officinalis_newGene_25062/gene10530/gene17567/gene19460/gene20465/gene24489/gene27189/gene28775/gene3012/gene30301/gene31319/gene6135/gene6869/gene9175	15	up&down
ko00760	Nicotinate and nicotinamide metabolism	5/1495	23/5440	0.79	0.799984	0.664366	gene13317/gene13624/gene22731/gene2841/gene30427	5	up&down
ko00904	Diterpenoid biosynthesis	5/1495	23/5440	0.79	0.799984	0.664366	gene12134/gene15153/gene1518/gene20522/gene25639	5	up&down
ko04712	Circadian rhythm - plant	11/1495	48/5440	0.83	0.807334	0.664366	gene15400/gene1594/gene16116/gene18003/gene25217/gene28623/gene30663/gene337/gene4919/gene6151/gene9105	11	up&down
ko03450	Non-homologous end-joining	2/1495	10/5440	0.73	0.807601	0.664366	gene13889/gene26333	2	down
ko00603	Glycosphingolipid biosynthesis - globo series	2/1495	11/5440	0.66	0.849505	0.664366	gene13178/gene7908	2	up&down
ko00780	Biotin metabolism	6/1495	31/5440	0.7	0.892073	0.664366	Asparagus_officinalis_newGene_2663/gene17526/gene17529/gene1941/gene214/gene6761	6	up&down
ko00900	Terpenoid backbone biosynthesis	13/1495	61/5440	0.78	0.893104	0.664366	gene10400/gene12483/gene13355/gene13850/gene14202/gene17775/gene20730/gene21414/gene28280/gene3437/gene3784/gene5253/gene8514	13	up&down
ko00072	Synthesis and degradation of ketone bodies	1/1495	7/5440	0.52	0.894682	0.664366	gene17775	1	up
ko03018	RNA degradation	32/1495	148/5440	0.79	0.959267	0.664366	Asparagus_officinalis_newGene_10678/Asparagus_officinalis_newGene_20587/Asparagus_officinalis_newGene_8055/Asparagus_officinalis_newGene_9790/gene10668/gene15004/gene15067/gene15518/gene16043/gene16588/gene1884/gene21211/gene21403/gene220/gene22189/gene22681/gene22910/gene22929/gene23518/gene23519/gene23923/gene25222/gene25933/gene27667/gene29148/gene2957/gene30794/gene324/gene528/gene628/gene839…	32	up&down
ko04144	Endocytosis	42/1495	190/5440	0.8	0.964139	0.664366	Asparagus_officinalis_newGene_11737/Asparagus_officinalis_newGene_22469/Asparagus_officinalis_newGene_5290/gene11411/gene11412/gene11629/gene13001/gene13332/gene13448/gene13540/gene13712/gene13931/gene15479/gene16311/gene16339/gene16415/gene16549/gene17108/gene18521/gene19492/gene19720/gene20279/gene20816/gene20954/gene21392/gene21911/gene22862/gene23111/gene25210/gene2634/gene26946/gene27084/gen…	42	up&down
ko04141	Protein processing in endoplasmic reticulum	54/1495	242/5440	0.81	0.974195	0.664366	Asparagus_officinalis_newGene_11737/Asparagus_officinalis_newGene_24598/Asparagus_officinalis_newGene_3892/Asparagus_officinalis_newGene_9128/gene10530/gene10591/gene11185/gene12021/gene12523/gene13015/gene13477/gene13498/gene13712/gene14636/gene15451/gene16003/gene16626/gene16709/gene1714/gene17667/gene17724/gene20610/gene20731/gene21213/gene21436/gene21634/gene21751/gene21938/gene22035/gene2274…	54	up&down
ko00230	Purine metabolism	51/1495	231/5440	0.8	0.976635	0.664366	Asparagus_officinalis_newGene_1184/Asparagus_officinalis_newGene_13625/Asparagus_officinalis_newGene_13626/Asparagus_officinalis_newGene_13915/Asparagus_officinalis_newGene_1734/Asparagus_officinalis_newGene_17560/Asparagus_officinalis_newGene_22518/Asparagus_officinalis_newGene_24837/Asparagus_officinalis_newGene_5543/gene10090/gene10292/gene10448/gene11604/gene11610/gene12115/gene12400/gene1292…	51	up&down
ko04130	SNARE interactions in vesicular transport	8/1495	49/5440	0.59	0.977476	0.664366	Asparagus_officinalis_newGene_18577/gene11328/gene15367/gene22776/gene24985/gene27283/gene31991/gene5871	8	up&down
ko03410	Base excision repair	8/1495	51/5440	0.57	0.984478	0.664366	gene10448/gene15584/gene16863/gene19292/gene23239/gene26333/gene27171/gene7436	8	up&down
ko03020	RNA polymerase	7/1495	50/5440	0.51	0.992873	0.664366	Asparagus_officinalis_newGene_22518/gene147/gene15269/gene20554/gene21787/gene24176/gene5772	7	up&down
ko00240	Pyrimidine metabolism	27/1495	142/5440	0.69	0.993128	0.664366	Asparagus_officinalis_newGene_11264/Asparagus_officinalis_newGene_17560/Asparagus_officinalis_newGene_22518/gene10090/gene10292/gene10448/gene12923/gene13276/gene13316/gene147/gene15269/gene20554/gene21275/gene21787/gene22681/gene22731/gene24176/gene2620/gene272/gene27268/gene28473/gene30427/gene371/gene4911/gene4944/gene5041/gene5772	27	up&down
ko03050	Proteasome	8/1495	60/5440	0.49	0.997416	0.664366	gene13929/gene16145/gene16950/gene28816/gene28960/gene4483/gene4839/gene74	8	up
ko00510	N-Glycan biosynthesis	6/1495	55/5440	0.4	0.999277	0.664366	gene12523/gene16003/gene21138/gene21634/gene23277/gene28667	6	up&down
ko00563	Glycosylphosphatidylinositol(GPI)-anchor biosynthesis	2/1495	31/5440	0.23	0.999414	0.664366	gene29111/gene31833	2	up&down
ko04120	Ubiquitin mediated proteolysis	30/1495	174/5440	0.63	0.999519	0.664366	Asparagus_officinalis_newGene_12516/Asparagus_officinalis_newGene_20830/Asparagus_officinalis_newGene_21519/Asparagus_officinalis_newGene_25804/gene10004/gene10144/gene11363/gene12021/gene12273/gene12700/gene13395/gene13498/gene15111/gene15294/gene19845/gene20945/gene20980/gene21182/gene22035/gene22687/gene24650/gene25217/gene26519/gene29944/gene3713/gene3943/gene4042/gene508/gene551/gene696	30	up&down
ko03030	DNA replication	12/1495	97/5440	0.45	0.999912	0.664366	gene10448/gene15819/gene16148/gene17847/gene19292/gene22236/gene24277/gene26333/gene28584/gene31731/gene435/gene635	12	up&down
ko03015	mRNA surveillance pathway	22/1495	153/5440	0.52	0.99997	0.664366	Asparagus_officinalis_newGene_11061/Asparagus_officinalis_newGene_23955/gene10907/gene13408/gene15673/gene17493/gene21047/gene220/gene22406/gene22407/gene23601/gene24131/gene27092/gene28778/gene29148/gene30647/gene31618/gene4329/gene4842/gene5191/gene6498/gene8391	22	up&down
ko03440	Homologous recombination	10/1495	92/5440	0.4	0.999975	0.664366	gene13827/gene13889/gene15819/gene19870/gene22236/gene24342/gene24618/gene26041/gene26154/gene435	10	up&down
ko03022	Basal transcription factors	4/1495	59/5440	0.25	0.999989	0.664366	gene1406/gene23032/gene24612/gene30644	4	up&down
ko03430	Mismatch repair	6/1495	84/5440	0.26	1	0.664366	gene15819/gene17847/gene19292/gene22236/gene27463/gene435	6	up&down
ko03013	RNA transport	24/1495	187/5440	0.47	1	0.664366	Asparagus_officinalis_newGene_1108/Asparagus_officinalis_newGene_1109/Asparagus_officinalis_newGene_15737/Asparagus_officinalis_newGene_26068/gene11189/gene1425/gene15428/gene15927/gene1607/gene17493/gene220/gene23601/gene2402/gene25491/gene25685/gene26877/gene29148/gene29372/gene29394/gene30466/gene30598/gene3696/gene7539/gene8391	24	up&down
ko03008	Ribosome biogenesis in eukaryotes	10/1495	111/5440	0.33	1	0.664366	Asparagus_officinalis_newGene_8055/gene11941/gene1399/gene16768/gene1884/gene22550/gene23594/gene26877/gene29478/gene873	10	up&down
ko03420	Nucleotide excision repair	10/1495	125/5440	0.29	1	0.664366	Asparagus_officinalis_newGene_9128/gene10448/gene13126/gene1406/gene15819/gene17667/gene17847/gene19292/gene22236/gene28488	10	up&down
ko03010	Ribosome	58/1495	388/5440	0.54	1	0.664366	Asparagus_officinalis_newGene_10105/Asparagus_officinalis_newGene_11423/Asparagus_officinalis_newGene_14795/Asparagus_officinalis_newGene_15264/Asparagus_officinalis_newGene_1883/Asparagus_officinalis_newGene_19144/Asparagus_officinalis_newGene_19388/Asparagus_officinalis_newGene_20935/Asparagus_officinalis_newGene_25536/gene10205/gene11491/gene12331/gene12612/gene13315/gene13620/gene13699/gene13…	58	up&down
ko03040	Spliceosome	23/1495	226/5440	0.37	1	0.664366	Asparagus_officinalis_newGene_1108/Asparagus_officinalis_newGene_1109/Asparagus_officinalis_newGene_11737/Asparagus_officinalis_newGene_5679/gene10585/gene12793/gene13712/gene15649/gene16780/gene17456/gene21227/gene21497/gene21498/gene23128/gene26099/gene26946/gene30450/gene30466/gene3176/gene3506/gene4454/gene705/gene993	23	up&down

## Sheet: PDS vs PCK
Table S6. KEGG analysis of differentially expressed genes in JDS vs JCK and PDS vs PCK
ID	Description	GeneRatio	BgRatio	Rich_factor	pvalue	qvalue	geneID	Count	regulated
ko00941	Flavonoid biosynthesis	15/500	40/5440	4.08	1.0557e-06	9.33464e-05	Asparagus_officinalis_newGene_20590/Asparagus_officinalis_newGene_24863/Asparagus_officinalis_newGene_2982/gene10045/gene15107/gene19577/gene19952/gene22143/gene25149/gene25718/gene26409/gene28623/gene31179/gene4283/gene4288	15	up&down
ko00920	Sulfur metabolism	13/500	36/5440	3.93	9.11537e-06	0.000359785	gene18203/gene21747/gene22934/gene23213/gene23360/gene24661/gene25350/gene28984/gene29589/gene31642/gene7506/gene8142/gene8143	13	up&down
ko00940	Phenylpropanoid biosynthesis	37/500	195/5440	2.06	1.2207e-05	0.000359785	Asparagus_officinalis_newGene_16739/Asparagus_officinalis_newGene_16741/Asparagus_officinalis_newGene_1913/Asparagus_officinalis_newGene_20590/Asparagus_officinalis_newGene_24863/Asparagus_officinalis_newGene_26043/Asparagus_officinalis_newGene_26081/Asparagus_officinalis_newGene_2982/gene10768/gene10793/gene11068/gene11069/gene126/gene14997/gene15107/gene15845/gene15934/gene16852/gene17268/gene1…	37	up&down
ko00360	Phenylalanine metabolism	15/500	52/5440	3.14	4.14844e-05	0.000768108	Asparagus_officinalis_newGene_1913/Asparagus_officinalis_newGene_24863/gene10768/gene10793/gene1353/gene15201/gene15845/gene19952/gene21383/gene30666/gene4283/gene4288/gene486/gene5847/gene695	15	up&down
ko00520	Amino sugar and nucleotide sugar metabolism	30/500	153/5440	2.13	4.34347e-05	0.000768108	Asparagus_officinalis_newGene_16822/Asparagus_officinalis_newGene_20575/Asparagus_officinalis_newGene_22034/Asparagus_officinalis_newGene_24881/gene10618/gene14030/gene1583/gene15947/gene16493/gene16828/gene17049/gene20098/gene20941/gene21535/gene2178/gene21883/gene22080/gene22305/gene23864/gene25450/gene26954/gene28210/gene28308/gene30791/gene309/gene31092/gene3739/gene6297/gene7255/gene967	30	up&down
ko00945	Stilbenoid, diarylheptanoid and gingerol biosynthesis	9/500	24/5440	4.08	0.000161628	0.00238189	Asparagus_officinalis_newGene_20590/Asparagus_officinalis_newGene_24863/Asparagus_officinalis_newGene_2982/gene15107/gene19952/gene26409/gene31179/gene4283/gene4288	9	up&down
ko00630	Glyoxylate and dicarboxylate metabolism	19/500	92/5440	2.25	0.000558448	0.00705408	Asparagus_officinalis_newGene_13125/Asparagus_officinalis_newGene_15223/gene1062/gene11204/gene17293/gene1753/gene17775/gene21567/gene23957/gene27811/gene28213/gene2852/gene28980/gene3061/gene3062/gene30715/gene5450/gene6112/gene7293	19	up&down
ko02010	ABC transporters	11/500	44/5440	2.72	0.0016386	0.0181109	Asparagus_officinalis_newGene_12975/Asparagus_officinalis_newGene_21901/Asparagus_officinalis_newGene_21902/Asparagus_officinalis_newGene_21906/Asparagus_officinalis_newGene_664/gene11989/gene13566/gene23694/gene3093/gene3968/gene6269	11	up&down
ko00270	Cysteine and methionine metabolism	20/500	117/5440	1.86	0.00449897	0.0379048	gene12124/gene15201/gene1682/gene18203/gene20446/gene21747/gene22877/gene22934/gene25350/gene26822/gene2722/gene28984/gene31062/gene486/gene5235/gene5847/gene6731/gene8142/gene8143/gene9328	20	up&down
ko00710	Carbon fixation in photosynthetic organisms	16/500	86/5440	2.02	0.00456278	0.0379048	Asparagus_officinalis_newGene_15223/gene10238/gene15201/gene16024/gene17773/gene20188/gene2231/gene23251/gene27354/gene3061/gene3062/gene3654/gene486/gene4863/gene6826/gene7404	16	up&down
ko01200	Carbon metabolism	45/500	333/5440	1.47	0.00471553	0.0379048	Asparagus_officinalis_newGene_13125/Asparagus_officinalis_newGene_15223/gene10238/gene11204/gene13406/gene15201/gene15518/gene16024/gene16288/gene17293/gene17773/gene17775/gene18203/gene20014/gene20188/gene20941/gene21567/gene2160/gene21747/gene2178/gene2231/gene22944/gene23251/gene23957/gene25350/gene27354/gene27811/gene28213/gene2852/gene28980/gene28984/gene3061/gene3062/gene30715/gene309/gene3…	45	up&down
ko00960	Tropane, piperidine and pyridine alkaloid biosynthesis	9/500	37/5440	2.65	0.00521079	0.0383953	Asparagus_officinalis_newGene_7036/gene1353/gene14068/gene14330/gene15201/gene19372/gene27047/gene486/gene5847	9	up&down
ko00100	Steroid biosynthesis	9/500	38/5440	2.58	0.00628669	0.0427597	Asparagus_officinalis_newGene_10676/Asparagus_officinalis_newGene_4343/gene10916/gene11501/gene18438/gene27049/gene28576/gene31360/gene7850	9	up&down
ko00196	Photosynthesis - antenna proteins	5/500	15/5440	3.63	0.00885911	0.0559523	gene21418/gene25182/gene25871/gene3169/gene8719	5	down
ko04075	Plant hormone signal transduction	31/500	221/5440	1.53	0.0105962	0.0624618	Asparagus_officinalis_newGene_1058/gene10102/gene11304/gene11681/gene13460/gene14941/gene15795/gene16026/gene16068/gene16069/gene16236/gene16701/gene18398/gene20265/gene21887/gene2190/gene23817/gene23836/gene23993/gene2525/gene25410/gene25686/gene26140/gene28000/gene298/gene30055/gene30761/gene359/gene363/gene3789/gene5652	31	up&down
ko00052	Galactose metabolism	14/500	79/5440	1.93	0.0118604	0.0630408	Asparagus_officinalis_newGene_15404/Asparagus_officinalis_newGene_18662/Asparagus_officinalis_newGene_20575/Asparagus_officinalis_newGene_21133/gene15518/gene20941/gene2160/gene2178/gene23660/gene23663/gene23664/gene23864/gene309/gene7366	14	up&down
ko00350	Tyrosine metabolism	10/500	49/5440	2.22	0.0121203	0.0630408	gene1353/gene15201/gene20998/gene22821/gene27410/gene4374/gene4487/gene486/gene5847/gene695	10	up&down
ko00592	alpha-Linolenic acid metabolism	10/500	51/5440	2.13	0.015971	0.0784541	gene10277/gene12303/gene1410/gene18052/gene21192/gene218/gene27410/gene427/gene4487/gene786	10	up&down
ko01230	Biosynthesis of amino acids	40/500	312/5440	1.39	0.0175563	0.0817025	Asparagus_officinalis_newGene_15223/gene1062/gene13628/gene13856/gene14735/gene15201/gene15518/gene16225/gene17553/gene18203/gene19368/gene20014/gene20309/gene20446/gene2160/gene21747/gene22364/gene22883/gene22934/gene22944/gene23251/gene25350/gene27354/gene28213/gene28984/gene29431/gene30632/gene30715/gene3654/gene391/gene486/gene4863/gene5450/gene5847/gene6497/gene6731/gene6826/gene7404/gene814…	40	up&down
ko04145	Phagosome	17/500	109/5440	1.7	0.0203378	0.0899147	Asparagus_officinalis_newGene_1029/Asparagus_officinalis_newGene_9221/gene10712/gene11008/gene13609/gene13926/gene15237/gene19305/gene21031/gene22491/gene23951/gene24338/gene26610/gene27078/gene29213/gene30305/gene7043	17	up&down
ko00591	Linoleic acid metabolism	6/500	26/5440	2.51	0.0274341	0.115512	gene218/gene24346/gene24356/gene24361/gene28370/gene6573	6	up&down
ko00380	Tryptophan metabolism	7/500	34/5440	2.24	0.0320648	0.125436	gene11204/gene17553/gene17775/gene21267/gene21567/gene28370/gene28980	7	up&down
ko00450	Selenocompound metabolism	6/500	27/5440	2.42	0.0326282	0.125436	gene12124/gene22934/gene29589/gene6731/gene8142/gene8143	6	up&down
ko00260	Glycine, serine and threonine metabolism	13/500	83/5440	1.7	0.0382734	0.141007	Asparagus_officinalis_newGene_13125/Asparagus_officinalis_newGene_15223/gene1353/gene15735/gene17293/gene17553/gene20014/gene22944/gene23957/gene26822/gene28213/gene5450/gene6112	13	up&down
ko00400	Phenylalanine, tyrosine and tryptophan biosynthesis	11/500	67/5440	1.79	0.0402362	0.142309	gene13856/gene14735/gene15201/gene20309/gene22364/gene22883/gene30632/gene391/gene486/gene5847/gene6497	11	up&down
ko00500	Starch and sucrose metabolism	33/500	266/5440	1.35	0.0440767	0.149114	Asparagus_officinalis_newGene_15404/Asparagus_officinalis_newGene_16739/Asparagus_officinalis_newGene_16741/Asparagus_officinalis_newGene_18374/Asparagus_officinalis_newGene_18662/Asparagus_officinalis_newGene_22034/gene10618/gene12902/gene14030/gene14589/gene14997/gene15947/gene16493/gene17471/gene18944/gene20941/gene2178/gene22305/gene23215/gene23413/gene23660/gene23663/gene23664/gene24427/gene…	33	up&down
ko00670	One carbon pool by folate	5/500	22/5440	2.47	0.0455331	0.149114	gene17293/gene1753/gene28213/gene5450/gene753	5	down
ko00330	Arginine and proline metabolism	11/500	69/5440	1.73	0.0484312	0.152941	Asparagus_officinalis_newGene_3541/Asparagus_officinalis_newGene_3543/gene12256/gene13628/gene15201/gene15541/gene17553/gene19368/gene30307/gene30840/gene486	11	up&down
ko00071	Fatty acid degradation	9/500	53/5440	1.85	0.0501776	0.152992	gene10277/gene12303/gene17553/gene17775/gene20998/gene2655/gene27410/gene4487/gene786	9	up&down
ko00905	Brassinosteroid biosynthesis	4/500	16/5440	2.72	0.0526365	0.155139	gene25433/gene3785/gene6995/gene8853	4	up&down
ko00073	Cutin, suberine and wax biosynthesis	5/500	24/5440	2.27	0.0632188	0.171526	gene11839/gene17688/gene23932/gene9337/gene9870	5	down
ko00950	Isoquinoline alkaloid biosynthesis	5/500	24/5440	2.27	0.0632188	0.171526	gene1353/gene15201/gene22821/gene486/gene5847	5	up&down
ko00531	Glycosaminoglycan degradation	4/500	17/5440	2.56	0.0640159	0.171526	gene25000/gene25055/gene8452/gene9552	4	up&down
ko00280	Valine, leucine and isoleucine degradation	9/500	56/5440	1.75	0.0673539	0.175162	gene16288/gene17553/gene17775/gene22177/gene26822/gene6112/gene6814/gene786/gene8033	9	up&down
ko00130	Ubiquinone and other terpenoid-quinone biosynthesis	7/500	44/5440	1.73	0.104253	0.260292	gene10768/gene10793/gene13054/gene15845/gene17403/gene19952/gene5847	7	down
ko00910	Nitrogen metabolism	5/500	28/5440	1.94	0.108487	0.260292	gene1062/gene16225/gene19001/gene27186/gene8643	5	up&down
ko00195	Photosynthesis	8/500	53/5440	1.64	0.10892	0.260292	Asparagus_officinalis_newGene_20454/gene10426/gene19487/gene19525/gene29379/gene30534/gene30571/gene7267	8	up&down
ko00051	Fructose and mannose metabolism	12/500	91/5440	1.43	0.12756	0.296815	Asparagus_officinalis_newGene_16822/gene14857/gene15518/gene20941/gene21535/gene2160/gene2178/gene22080/gene309/gene31092/gene3654/gene967	12	up&down
ko00062	Fatty acid elongation	6/500	40/5440	1.63	0.156492	0.354799	gene17675/gene17687/gene19456/gene30614/gene31284/gene9828	6	up&down
ko00010	Glycolysis / Gluconeogenesis	18/500	154/5440	1.27	0.17056	0.377027	Asparagus_officinalis_newGene_8459/gene14857/gene15518/gene17553/gene20014/gene20941/gene20998/gene2160/gene2178/gene23251/gene27354/gene27410/gene309/gene3654/gene4487/gene4863/gene6112/gene7404	18	up&down
ko00310	Lysine degradation	5/500	33/5440	1.65	0.181526	0.39148	Asparagus_officinalis_newGene_20179/gene15735/gene15932/gene17553/gene17775	5	up&down
ko00511	Other glycan degradation	4/500	26/5440	1.67	0.212291	0.446928	Asparagus_officinalis_newGene_24560/gene24794/gene24795/gene5112	4	up&down
ko00480	Glutathione metabolism	14/500	121/5440	1.26	0.219103	0.450542	gene1199/gene1201/gene12256/gene13817/gene15081/gene16864/gene20111/gene24435/gene24436/gene26899/gene29003/gene30803/gene31062/gene6319	14	up&down
ko00944	Flavone and flavonol biosynthesis	1/500	3/5440	3.63	0.25121	0.493606	gene25149	1	down
ko01502	Vancomycin resistance	1/500	3/5440	3.63	0.25121	0.493606	gene3347	1	down
ko03030	DNA replication	11/500	97/5440	1.23	0.276361	0.52016	Asparagus_officinalis_newGene_12761/gene11756/gene16148/gene21651/gene21792/gene22236/gene24277/gene27070/gene2829/gene28584/gene635	11	up&down
ko04712	Circadian rhythm - plant	6/500	48/5440	1.36	0.27649	0.52016	gene10045/gene13040/gene15400/gene28623/gene30089/gene6151	6	up&down
ko00250	Alanine, aspartate and glutamate metabolism	10/500	89/5440	1.22	0.299739	0.537353	Asparagus_officinalis_newGene_13125/Asparagus_officinalis_newGene_15223/gene1062/gene15201/gene16225/gene17234/gene19947/gene20098/gene26822/gene486	10	up&down
ko00053	Ascorbate and aldarate metabolism	6/500	50/5440	1.31	0.309476	0.537353	gene17553/gene22305/gene24506/gene2455/gene26899/gene9025	6	up&down
ko00232	Caffeine metabolism	1/500	4/5440	2.72	0.320071	0.537353	gene28370	1	up
ko01040	Biosynthesis of unsaturated fatty acids	5/500	41/5440	1.33	0.323388	0.537353	gene12303/gene13222/gene19456/gene31284/gene786	5	up&down
ko00460	Cyanoamino acid metabolism	8/500	71/5440	1.23	0.326884	0.537353	Asparagus_officinalis_newGene_16739/Asparagus_officinalis_newGene_16741/gene14997/gene2568/gene28213/gene5450/gene6319/gene6693	8	up&down
ko00600	Sphingolipid metabolism	7/500	61/5440	1.25	0.327125	0.537353	Asparagus_officinalis_newGene_21133/Asparagus_officinalis_newGene_24560/gene13179/gene16097/gene24389/gene6271/gene6272	7	up&down
ko04146	Peroxisome	11/500	102/5440	1.17	0.33453	0.537353	Asparagus_officinalis_newGene_13125/gene11204/gene12303/gene15735/gene18150/gene21326/gene21567/gene2655/gene28980/gene5895/gene786	11	up&down
ko00261	Monobactam biosynthesis	2/500	13/5440	1.67	0.3388	0.537353	gene29431/gene29589	2	down
ko04626	Plant-pathogen interaction	16/500	154/5440	1.13	0.340323	0.537353	Asparagus_officinalis_newGene_13144/Asparagus_officinalis_newGene_887/gene13920/gene14893/gene15438/gene15451/gene21887/gene22923/gene23308/gene23718/gene25316/gene26237/gene28474/gene4100/gene421/gene4310	16	up&down
ko00904	Diterpenoid biosynthesis	3/500	23/5440	1.42	0.355473	0.551427	gene12134/gene2026/gene23582	3	up
ko01212	Fatty acid metabolism	11/500	106/5440	1.13	0.38266	0.575913	gene10277/gene12303/gene13222/gene17775/gene18174/gene19456/gene2655/gene28049/gene3294/gene786/gene9445	11	up&down
ko00562	Inositol phosphate metabolism	8/500	75/5440	1.16	0.384285	0.575913	gene21050/gene23111/gene24506/gene25398/gene30651/gene8033/gene8868/gene9025	8	up&down
ko00410	beta-Alanine metabolism	5/500	46/5440	1.18	0.417761	0.615648	gene1353/gene16288/gene17553/gene30840/gene8033	5	up&down
ko00061	Fatty acid biosynthesis	7/500	68/5440	1.12	0.435804	0.616481	gene13222/gene18174/gene2655/gene28049/gene29322/gene3294/gene9445	7	down
ko00300	Lysine biosynthesis	2/500	16/5440	1.36	0.440112	0.616481	gene17553/gene29431	2	up&down
ko00590	Arachidonic acid metabolism	2/500	16/5440	1.36	0.440112	0.616481	gene1860/gene6319	2	down
ko00220	Arginine biosynthesis	4/500	37/5440	1.18	0.446215	0.616481	Asparagus_officinalis_newGene_15223/gene1062/gene15201/gene486	4	up&down
ko00620	Pyruvate metabolism	10/500	104/5440	1.05	0.489899	0.657785	gene14484/gene16024/gene17553/gene17773/gene17775/gene20188/gene2231/gene27811/gene3511/gene6112	10	up&down
ko00072	Synthesis and degradation of ketone bodies	1/500	7/5440	1.55	0.49099	0.657785	gene17775	1	up
ko00790	Folate biosynthesis	2/500	19/5440	1.15	0.532338	0.69775	gene3144/gene4291	2	down
ko00902	Monoterpenoid biosynthesis	1/500	8/5440	1.36	0.537834	0.69775	gene7279	1	down
ko00640	Propanoate metabolism	4/500	42/5440	1.04	0.547807	0.69775	gene16288/gene17775/gene6112/gene8033	4	up&down
ko00906	Carotenoid biosynthesis	3/500	31/5440	1.05	0.552386	0.69775	gene12176/gene12184/gene6968	3	down
ko00740	Riboflavin metabolism	1/500	9/5440	1.21	0.580375	0.72278	gene7048	1	down
ko00565	Ether lipid metabolism	3/500	33/5440	0.99	0.595911	0.731678	gene15065/gene21050/gene25398	3	up&down
ko04070	Phosphatidylinositol signaling system	6/500	68/5440	0.96	0.60407	0.731678	gene22923/gene23111/gene24506/gene30651/gene8868/gene9025	6	up&down
ko00430	Taurine and hypotaurine metabolism	1/500	10/5440	1.09	0.619007	0.739639	gene6319	1	down
ko00650	Butanoate metabolism	2/500	23/5440	0.95	0.638235	0.752445	gene17234/gene17775	2	up
ko00603	Glycosphingolipid biosynthesis - globo series	1/500	11/5440	0.99	0.65409	0.760991	Asparagus_officinalis_newGene_21133	1	up
ko00900	Terpenoid backbone biosynthesis	5/500	61/5440	0.89	0.67195	0.771618	gene10400/gene14202/gene17775/gene28280/gene3784	5	up&down
ko00561	Glycerolipid metabolism	6/500	75/5440	0.87	0.699222	0.789474	Asparagus_officinalis_newGene_21133/gene13533/gene14207/gene17553/gene20537/gene31392	6	up&down
ko04141	Protein processing in endoplasmic reticulum	20/500	242/5440	0.9	0.727978	0.789474	Asparagus_officinalis_newGene_11737/gene10530/gene10897/gene15438/gene15451/gene17512/gene19054/gene19448/gene20596/gene21435/gene2312/gene23718/gene2565/gene26610/gene26946/gene29213/gene29317/gene3158/gene3163/gene6034	20	up&down
ko00564	Glycerophospholipid metabolism	9/500	117/5440	0.84	0.760806	0.789474	gene13533/gene14207/gene15065/gene20537/gene21050/gene25398/gene27041/gene28818/gene31392	9	up&down
ko00240	Pyrimidine metabolism	11/500	142/5440	0.84	0.768603	0.789474	Asparagus_officinalis_newGene_11264/Asparagus_officinalis_newGene_332/Asparagus_officinalis_newGene_9271/gene10292/gene11634/gene11756/gene21651/gene2620/gene29594/gene371/gene5041	11	up&down
ko00030	Pentose phosphate pathway	5/500	69/5440	0.79	0.773193	0.789474	gene14857/gene15518/gene2160/gene3654/gene6826	5	up&down
ko00908	Zeatin biosynthesis	1/500	16/5440	0.68	0.786658	0.789474	gene20125	1	down
ko04933	AGE-RAGE signaling pathway in diabetic complications	1/500	16/5440	0.68	0.786658	0.789474	gene15237	1	down
ko00780	Biotin metabolism	2/500	31/5440	0.7	0.792528	0.789474	gene28049/gene29510	2	down
ko00290	Valine, leucine and isoleucine biosynthesis	1/500	18/5440	0.6	0.824181	0.789474	gene22944	1	down
ko00020	Citrate cycle (TCA cycle)	6/500	88/5440	0.74	0.831934	0.789474	Asparagus_officinalis_newGene_18528/gene13507/gene20406/gene20585/gene30715/gene6112	6	up&down
ko03410	Base excision repair	3/500	51/5440	0.64	0.860511	0.789474	gene15584/gene23239/gene27070	3	down
ko03018	RNA degradation	10/500	148/5440	0.74	0.885579	0.789474	gene10668/gene13539/gene15518/gene17359/gene2160/gene23923/gene30232/gene628/gene802/gene8391	10	up&down
ko00340	Histidine metabolism	1/500	24/5440	0.45	0.901636	0.789474	gene17553	1	up
ko04144	Endocytosis	13/500	190/5440	0.74	0.902067	0.789474	Asparagus_officinalis_newGene_11737/Asparagus_officinalis_newGene_6002/gene1169/gene15065/gene19146/gene19448/gene21679/gene22862/gene23111/gene25210/gene26946/gene30754/gene9848	13	up&down
ko00040	Pentose and glucuronate interconversions	5/500	85/5440	0.64	0.902141	0.789474	Asparagus_officinalis_newGene_21474/gene13553/gene14589/gene17471/gene22305	5	down
ko01210	2-Oxocarboxylic acid metabolism	4/500	71/5440	0.61	0.902608	0.789474	Asparagus_officinalis_newGene_15223/gene15201/gene30715/gene486	4	up&down
ko03060	Protein export	3/500	62/5440	0.53	0.933531	0.789474	gene10530/gene20596/gene21435	3	down
ko04130	SNARE interactions in vesicular transport	2/500	49/5440	0.44	0.947826	0.789474	gene18469/gene21306	2	up&down
ko03020	RNA polymerase	2/500	50/5440	0.44	0.951851	0.789474	Asparagus_officinalis_newGene_332/gene29594	2	up
ko03430	Mismatch repair	4/500	84/5440	0.52	0.95737	0.789474	Asparagus_officinalis_newGene_272/gene21792/gene22236/gene27070	4	up&down
ko00860	Porphyrin and chlorophyll metabolism	2/500	60/5440	0.36	0.97875	0.789474	gene11593/gene13421	2	down
ko00230	Purine metabolism	13/500	231/5440	0.61	0.984118	0.789474	Asparagus_officinalis_newGene_16540/Asparagus_officinalis_newGene_26220/Asparagus_officinalis_newGene_332/gene10292/gene11756/gene19708/gene21651/gene24451/gene24661/gene25008/gene29589/gene29594/gene9721	13	up&down
ko04140	Regulation of autophagy	1/500	43/5440	0.25	0.984434	0.789474	gene20458	1	down
ko00510	N-Glycan biosynthesis	1/500	55/5440	0.2	0.995159	0.789474	gene28667	1	up
ko03022	Basal transcription factors	1/500	59/5440	0.18	0.996722	0.789474	Asparagus_officinalis_newGene_23811	1	up
ko00970	Aminoacyl-tRNA biosynthesis	2/500	83/5440	0.26	0.997004	0.789474	Asparagus_officinalis_newGene_7095/gene6704	2	down
ko03420	Nucleotide excision repair	4/500	125/5440	0.35	0.99773	0.789474	Asparagus_officinalis_newGene_23811/gene21792/gene22236/gene27070	4	up&down
ko03040	Spliceosome	10/500	226/5440	0.48	0.9981	0.789474	Asparagus_officinalis_newGene_11737/Asparagus_officinalis_newGene_18667/gene12793/gene15972/gene19448/gene21227/gene24927/gene26946/gene30660/gene993	10	up&down
ko03440	Homologous recombination	2/500	92/5440	0.24	0.998638	0.789474	gene21792/gene22236	2	down
ko03015	mRNA surveillance pathway	4/500	153/5440	0.28	0.999747	0.789474	Asparagus_officinalis_newGene_10358/gene13650/gene22407/gene8391	4	up&down
ko03008	Ribosome biogenesis in eukaryotes	2/500	111/5440	0.2	0.99975	0.789474	gene16859/gene8530	2	up&down
ko04120	Ubiquitin mediated proteolysis	5/500	174/5440	0.31	0.999783	0.789474	Asparagus_officinalis_newGene_20731/Asparagus_officinalis_newGene_5047/gene3892/gene551/gene7782	5	up&down
ko03013	RNA transport	5/500	187/5440	0.29	0.999921	0.789474	Asparagus_officinalis_newGene_26068/gene11189/gene13650/gene16859/gene8391	5	up&down
ko00190	Oxidative phosphorylation	4/500	181/5440	0.24	0.999975	0.789474	gene15812/gene19487/gene21031/gene23951	4	up&down
ko03010	Ribosome	8/500	388/5440	0.22	1	0.789474	Asparagus_officinalis_newGene_11423/Asparagus_officinalis_newGene_15086/Asparagus_officinalis_newGene_3163/gene19991/gene30420/gene5876/gene7276/gene9084	8	up&down
