# Supplementary material for: Integrated analysis of transcriptomics and metabolomics of garden asparagus (Asparagus officinalis L.) under drought stress
Source: BMC Plant Biol. 2024 Jun 15;24:563. doi: 10.1186/s12870-024-05286-z (PMC11179350; doi:10.1186/s12870-024-05286-z)
Supplement: Supplementary file 8 — Supplementary Material 8 [file 12870_2024_5286_MOESM8_ESM.xlsx]

## Sheet: SHEET
Table S7. List of metabolites detected in the samples
Class I	Class II	Index	Compounds	Q1 (Da)	Q3 (Da)	Molecular Weight (Da)	Formula	Ionization model	CAS	Level	JDS1	JDS2	JDS3	PDS1	PDS2	PDS3	JCK1	JCK2	JCK3	PCK1	PCK2	PCK3	mix01	mix02	mix03	cpd_ID	kegg_map
Amino acids and derivatives	Amino acids and derivatives	pme3017	2-Aminoisobutyric acid	104.07	58	103.063	C4H9NO2	[M+H]+	62-57-7	A	1709000	1934000	1794300	2255600	2077300	2044100	1892000	1787000	1850600	2063800	2169200	1689300	2141800	1981100	1898800	C03665	--
	Amino acids and derivatives	pme3033	N,N-Dimethylglycine	104.07	86	103.063	C4H9NO2	[M+H]+	1118-68-9	A	832960	1093200	1104800	1228500	934890	1238800	1539800	1560100	1549000	1860600	1606500	1060300	1215300	1441800	1618600	C01026	ko00260,ko01100
	Amino acids and derivatives	pme2122	Histamine	112.09	95	111.08	C5H9N3	[M+H]+	51-45-6	B	111140	96635	123210	125970	82296	105880	92292	90945	87077	124650	104630	91281	115530	90631	101490	C00388	ko00340,ko01100,ko01110
	Amino acids and derivatives	pme0006	L-Proline	116.07	70.1	115.063	C5H9NO2	[M+H]+	147-85-3	A	98633000	98827000	99362000	8639600	8043000	8136800	4007700	3904700	3627800	4984500	4826800	4412400	7762000	7343800	7564000	C00148	ko00330,ko00332,ko00470,ko00970,ko01100,ko01110,ko01230,ko02010
	Amino acids and derivatives	pme0120	5-Aminovaleric acid	118.09	101	117.079	C5H11NO2	[M+H]+	660-88-8	B	244240	193280	213670	426290	457640	442940	161740	268130	257290	298250	299460	307630	286640	252920	239970	C00431	ko00310,ko00330,ko00470,ko01100
	Amino acids and derivatives	mws0256	L-Valine	118.09	72.1	117.079	C5H11NO2	[M+H]+	72-18-4	A	29775000	31788000	28521000	15055000	12327000	13788000	5679100	6249200	5214500	5440100	6400100	5684800	16128000	17125000	16522000	C00183	ko00280,ko00290,ko00311,ko00460,ko00770,ko00966,ko00970,ko01100,ko01110,ko01210,ko01230,ko01240,ko02010
	Amino acids and derivatives	mws0230	L-Threonine*	120.07	74	119.058	C4H9NO3	[M+H]+	72-19-5	A	903590	842870	823880	722880	599360	652180	499960	737360	583880	752410	506110	609300	647420	638510	625830	C00188	ko00260,ko00261,ko00290,ko00470,ko00860,ko00970,ko01100,ko01110,ko01230,ko02010
	Amino acids and derivatives	mws0263	5-Oxo-L-Proline	128.04	82.03	129.043	C5H7NO3	[M-H]-	98-79-3	A	10821	13458	10782	4580	3467.6	4134.6	14144	12209	10525	10501	8317.3	7954.8	8875.8	11251	7960.6	C01879	ko00480,ko01100
	Amino acids and derivatives	Rfmb319	Pipecolic acid	130.09	84.08	129.079	C6H11NO2	[M+H]+	4043-87-2	B	594970	605940	479610	922950	1092900	1061700	1148900	844320	1043700	1105000	1208200	1031700	851490	878600	1060000	C00408	ko00310,ko00960,ko01100,ko01110
	Amino acids and derivatives	mws0227	L-Leucine*	132.1	86.2	131.095	C6H13NO2	[M+H]+	61-90-5	A	3242300	3951800	3203800	1708830	1437400	1457400	565760	662950	539220	504460	592990	574520	1944500	2177000	2060300	C00123	ko00280,ko00290,ko00966,ko00970,ko01100,ko01110,ko01210,ko01230,ko02010
	Amino acids and derivatives	mws1587	L-Norleucine	132.1	86	131.095	C6H13NO2	[M+H]+	327-57-1	A	542440	527710	438490	484140	362670	427510	167290	217740	173260	178330	210670	206730	443820	401030	434500	C01933	--
	Amino acids and derivatives	mws0258	L-Isoleucine*	132.1	86	131.095	C6H13NO2	[M+H]+	73-32-5	A	3346700	4164200	3317800	2203100	1425400	1464600	556840	706240	565560	537440	615890	585280	2034600	2171100	2130200	C00407	ko00280,ko00290,ko00460,ko00960,ko00966,ko00970,ko01100,ko01110,ko01210,ko01230,ko02010
	Amino acids and derivatives	mws0219	L-Aspartic Acid	132.03	88	133.038	C4H7NO4	[M-H]-	56-84-8	A	311860	363470	334780	1326600	1240900	892630	891900	794030	754510	1900300	1634200	1613800	841110	972140	986460	C00049	ko00220,ko00250,ko00260,ko00261,ko00270,ko00300,ko00340,ko00410,ko00460,ko00470,ko00710,ko00760,ko00770,ko00970,ko00999,ko01100,ko01110,ko01200,ko01210,ko01230,ko01240,ko02010
	Amino acids and derivatives	pme0057	L-Homocysteine	136.04	118.1	135.035	C4H9NO2S	[M+H]+	6027-13-0	B	19291	18356.2	21379	1474.8	1685.8	10684	2743.3	3624.3	3071.8	9	9	9	5895.9	5403.3	7986	C00155	ko00270,ko00920,ko01100,ko01110,ko01230
	Amino acids and derivatives	pme1002	L-Tyramine	138.09	103	137.084	C8H11NO	[M+H]+	51-67-2	A	4370500	5916000	5365100	9642000	9795700	7276100	15712000	12993000	12695000	15787000	19241000	13914000	11910000	12486000	11300000	C00483	ko00350,ko00950,ko01100,ko01110,ko01240
	Amino acids and derivatives	pme0193	L-Glutamine	147.08	84	146.069	C5H10N2O3	[M+H]+	56-85-9	A	511020	578200	495180	1587300	1330700	1222700	561450	660130	786350	1459500	1506800	1064200	1009000	1128300	1035100	C00064	ko00220,ko00230,ko00240,ko00250,ko00470,ko00630,ko00750,ko00910,ko00970,ko01100,ko01230,ko01232,ko01240,ko02010
	Amino acids and derivatives	pme0026	L-Lysine	147.11	84	146.106	C6H14N2O2	[M+H]+	56-87-1	A	565480	547000	583400	1249900	1566200	1412000	916900	799290	862110	1675900	1746300	1225900	1202400	1350900	1280900	C00047	ko00300,ko00310,ko00470,ko00780,ko00960,ko00970,ko01100,ko01110,ko01210,ko01230,ko02010
	Amino acids and derivatives	pme0014	L-Glutamic acid	148.06	84	147.053	C5H9NO4	[M+H]+	56-86-0	A	4549300	3208400	4231200	7815600	10679000	8502900	13366000	13483000	15575000	15049000	13415000	17665000	9894700	9376200	8189300	C00025	ko00220,ko00250,ko00330,ko00332,ko00340,ko00430,ko00470,ko00480,ko00524,ko00630,ko00650,ko00660,ko00860,ko00910,ko00970,ko01100,ko01110,ko01200,ko01210,ko01230,ko01240,ko02010
	Amino acids and derivatives	mws1050	O-Acetylserine	148.06	88	147.053	C5H9NO4	[M+H]+	5147-00-2	B	80105	83460	67805	119370	106120	98814	335630	457060	452000	258330	230100	276860	144370	146740	153090	C00979	ko00270,ko00908,ko00920,ko01100,ko01110,ko01200,ko01230,ko04122
	Amino acids and derivatives	pme1210	L-Methionine	150.06	61	149.051	C5H11NO2S	[M+H]+	63-68-3	A	9844100	10076000	9862500	5839800	5176900	5766800	2533700	2481000	2289700	3818400	3467700	3536600	6280200	6515600	6982100	C00073	ko00270,ko00470,ko00966,ko00970,ko00999,ko01100,ko01110,ko01210,ko01230,ko01240
	Amino acids and derivatives	mws0254	L-Histidine	156.08	110	155.069	C6H9N3O2	[M+H]+	71-00-1	A	1449700	1866100	1772700	1026900	990140	755120	368580	266820	290760	399910	584080	367880	867650	980870	868540	C00135	ko00340,ko00410,ko00470,ko00970,ko01100,ko01110,ko01230,ko02010
	Amino acids and derivatives	pme0128	L-Alanyl-L-Alanine	159.08	88	160.085	C6H12N2O3	[M-H]-	1948-31-8	A	57052	48606	59547	140740	183260	124421	365420	349060	320760	352020	312010	403250	182910	313720	219880	--	--
	Amino acids and derivatives	mws1550	S-Allyl-L-cysteine	162.06	73.1	161.051	C6H11NO2S	[M+H]+	21593-77-1	A	7177.4	8168.7	8307.7	10996	7287.7	7535.1	7428.6	10152	7013.3	7535.2	9196.6	8688.7	8617.6	8704.9	10229	C16759	--
	Amino acids and derivatives	pme3382	N-Acetyl-L-threonine	160.06	98	161.069	C6H11NO4	[M-H]-	17093-74-2	A	203370	257960	230840	289570	311940	199850	242700	262460	221760	282640	257310	303680	272740	273670	279480	--	--
	Amino acids and derivatives	pme2914	3-Hydroxy-3-methylpentane-1,5-dioic acid	161.05	99	162.053	C6H10O5	[M-H]-	503-49-1	B	3057100	3262300	3738100	2030300	1808100	1757900	655730	727490	734510	581020	660300	648240	1547100	1758800	1530400	C03761	--
	Amino acids and derivatives	pme2758	4-Hydroxy-L-glutamic acid	162.04	144	163.048	C5H9NO5	[M-H]-	3913-68-6	B	8673.8	9670	7139.9	17681.9	16235	16050	18669	19039	18334	11745	10796	9120.4	21859	16696	21568	C03079	--
	Amino acids and derivatives	pme1419	L-Methionine methyl ester	164.07	104	163.067	C6H13NO2S	[M+H]+	10332-17-9	B	51208	52652	41530	64088	41931	41894	21541	15332	17896	25548	29349	29164	36201	38916	36196	--	--
	Amino acids and derivatives	pme2617	L-Methionine Sulfoxide	166.05	102	165.046	C5H11NO3S	[M+H]+	3226-65-1	A	1677700	1837300	1744100	2084600	2021000	1864100	1952500	1931300	1861300	2151500	1930800	2068900	1778400	1935200	1959900	C02989	ko00270,ko01100
	Amino acids and derivatives	pme0021	L-Phenylalanine	166.09	120.08	165.07	C9H11NO2	[M+H]+	63-91-2	A	1507700	1491000	1296100	749600	501080	620540	155130	203900	186550	151220	195080	178780	788820	793590	746620	C00079	ko00360,ko00400,ko00460,ko00470,ko00940,ko00960,ko00966,ko00970,ko00996,ko00999,ko01100,ko01110,ko01210,ko01230,ko02010
	Amino acids and derivatives	pme0181	3-Methyl-L-Histidine	170.09	124	169.085	C7H11N3O2	[M+H]+	368-16-1	B	66661	63821	68738	76356	70246	64528	70070	66701	66340	73530	66080	64302	63866	67866	68132	C01152	ko00340,ko01100
	Amino acids and derivatives	pme0124	L-Glycyl-L-proline	173.09	115.5	172.085	C7H12N2O3	[M+H]+	704-15-4	B	69755	73546	61708	53566	48785	45856	28676	22875	32157	43110	38633	36534	54516	39699	39433	--	--
	Amino acids and derivatives	pme0253	N-Acetyl-L-leucine	174.11	86	173.105	C8H15NO3	[M+H]+	1188-21-2	A	190300	303550	200920	301320	301820	239040	221540	235650	123150	402840	390490	520570	324560	353150	358350	C02710	--
	Amino acids and derivatives	mws1401	L-Theanine	175.11	84	174.1	C7H14N2O3	[M+H]+	3081-61-6	B	22958	24913	23722	24251	13123	17512	14497	15268	10749	15970	15849	10647	15296	16624	18225	C01047	--
	Amino acids and derivatives	Zmyn000155	N-α-Acetyl-L-ornithine	173.11	131.08	174.1	C7H14N2O3	[M-H]-	6205-08-9	B	92652	101880	72353	98347	74587	83771	35026	40166	24318	31532	50602	39523	60578	75347	71030	C00437	ko00220,ko01100,ko01110,ko01210,ko01230
	Amino acids and derivatives	mws0260	L-Arginine	175.12	116	174.112	C6H14N4O2	[M+H]+	74-79-3	A	2890300	2866400	2582800	2477600	1941900	2624900	663610	897770	541920	1555100	1443600	921520	1740700	1662400	1695700	C00062	ko00220,ko00261,ko00330,ko00470,ko00970,ko01100,ko01110,ko01230,ko02010
	Amino acids and derivatives	pme2559	N-Acetyl-L-Aspartic Acid	174.04	88	175.048	C6H9NO5	[M-H]-	997-55-7	B	130410	174210	165310	111740	124470	88997	64001	75968	65324	62841	64232	81790	94026	108160	119420	C01042	ko00250,ko01100
	Amino acids and derivatives	pme0008	L-Citrulline	176.1	113	175.096	C6H13N3O3	[M+H]+	372-75-8	B	78286	111960	89581	166810	160830	120370	71947	105560	77213	464180	276990	329570	157380	143240	136440	C00327	ko00220,ko01100,ko01110,ko01230
	Amino acids and derivatives	mws0875	L-Cysteinyl-L-glycine	179.05	76	178.041	C5H10N2O3S	[M+H]+	19246-18-5	B	6597.9	5305.1	6299.9	12264.3	13478	16891	12951	17561	17725	4856.7	4822.4	6950	10298	8629.5	12608	C01419	ko00480,ko01100
	Amino acids and derivatives	mws0250	L-Tyrosine	182.08	136.1	181.074	C9H11NO3	[M+H]+	60-18-4	A	10868000	11957000	12733000	14592000	9412100	10523000	6058700	7748700	5642300	4928000	5553600	5012000	10095000	10268000	9910100	C00082	ko00130,ko00261,ko00350,ko00360,ko00400,ko00460,ko00730,ko00940,ko00950,ko00965,ko00966,ko00970,ko00999,ko01100,ko01110,ko01210,ko01230,ko01240
	Amino acids and derivatives	pme0137	N-Acetyl-L-Glutamine	187.07	125	188.08	C7H12N2O4	[M-H]-	2490-97-3	B	63250	74983	79250	124590	104450	83403	65725	69767	87270	88669	81698	91677	84638	98756	101770	--	--
	Amino acids and derivatives	pme0122	N6-Acetyl-L-lysine	189.12	126	188.116	C8H16N2O3	[M+H]+	692-04-6	A	86583	109920	82886	254420	198640	256500	134880	167590	130540	259690	256590	236670	159570	137140	161130	C02727	ko00310,ko01100
	Amino acids and derivatives	mws5041	L-Glycyl-L-isoleucine*	189.12	86.1	188.116	C8H16N2O3	[M+H]+	19461-38-2	A	443130	420400	384100	710840	808270	983560	598510	322930	424950	501340	714740	529540	599330	593940	584630	--	--
	Amino acids and derivatives	mws0736	N-Glycyl-L-leucine*	189.12	86	188.116	C8H16N2O3	[M+H]+	869-19-2	A	503500	548800	473640	844520	641830	1192700	562260	393800	486560	570180	854610	621510	740250	707980	714130	C02155	--
	Amino acids and derivatives	pme3388	Homoarginine	189.13	144	188.127	C7H16N4O2	[M+H]+	156-86-5	A	64848	75990	67312	100750	81444	91433	62240	50261	49857	46252	70118	43460	87058	74028	74301	C01924	--
	Amino acids and derivatives	mws0193	L-Homocitrulline	190.12	127	189.111	C7H15N3O3	[M+H]+	1190-49-4	B	21472	18317	18299	59099	66571	82507	32904	50770	28777	62996	55835	43784	42057	32406	40750	C02427	--
	Amino acids and derivatives	pme0278	2,6-Diaminooimelic acid	191.1	128	190.095	C7H14N2O4	[M+H]+	583-93-7	B	24851	27779	23564	24600	31533	26921	28152	32789	26751	35505	33597	29218	28752	31401	28026	C00666	ko00300,ko00470,ko01100,ko01110,ko01230
	Amino acids and derivatives	pme3827	3,4-Dihydroxy-L-phenylalanine (L-Dopa)	198.08	152.2	197.069	C9H11NO4	[M+H]+	59-92-7	B	121190	93729	137760	46835	50177	51283	20664	36670	21265	25660	14141	12643	62526	48265	64133	C00355	ko00350,ko00950,ko00965,ko01100,ko01110
	Amino acids and derivatives	mws5037	L-Alanyl-L-leucine	203.14	86.1	202.132	C9H18N2O3	[M+H]+	3303-34-2	A	124860	150250	164500	38419	25559	28478	5567	5226.9	4874	3635.2	16556	3589	50763	63380	51587	--	--
	Amino acids and derivatives	mws0282	L-Tryptophan	203.08	116.05	204.09	C11H12N2O2	[M-H]-	73-22-3	A	30954000	25872000	31393000	11473000	7721400	8432700	2037400	2996900	2902600	1609000	1919700	1465900	10721000	12774000	12696000	C00078	ko00260,ko00380,ko00400,ko00901,ko00966,ko00970,ko00996,ko01100,ko01110,ko01210,ko01230,ko01240
	Amino acids and derivatives	pme0170	N-Acetyl-L-Arginine	217.13	158	216.122	C8H16N4O3	[M+H]+	155-84-0	A	704920	626440	554380	527850	498040	516020	311220	391670	352590	486590	459580	593720	478770	437440	505810	--	--
	Amino acids and derivatives	pme2566	5-L-Glutamyl-L-amino acid	217.08	199	218.09	C8H14N2O5	[M-H]-	5875-41-2	B	9466.9	8016	9041.5	17460	11229	9645.5	8573.4	8419.6	7248.5	9949.2	10207	11694	7232	11484	6993.5	--	--
	Amino acids and derivatives	pme1228	5-Hydroxy-L-tryptophan	221.09	204	220.085	C11H12N2O3	[M+H]+	56-69-9	B	188120	183480	177870	55091	80698	55279	22305	40866	27432	21017	30283	21537	64366	87780	92889	C00643	ko00380,ko01100
	Amino acids and derivatives	mws5042	L-Glycyl-L-phenylalanine	223.11	120.09	222.1	C11H14N2O3	[M+H]+	721-66-4	A	1136100	1935000	830770	1006100	1098950	1310400	548880	397710	483550	563630	795340	615190	828740	841210	812620	--	--
	Amino acids and derivatives	mws0520	N-Acetyl-L-tyrosine	224.09	136	223.084	C11H13NO4	[M+H]+	537-55-3	A	807540	715090	763000	891150	1028300	663830	787850	883700	675580	1202600	1081300	1877400	897800	940320	952850	--	--
	Amino acids and derivatives	mws4176	L-Alanyl-L-Phenylalanine	237.12	120.09	236.116	C12H16N2O3	[M+H]+	3061-90-3	B	195660	209550	181140	356910	386988	435700	118010	110340	116580	149190	207840	146820	258570	267850	237420	--	--
	Amino acids and derivatives	mws0124	N-(3-Indolylacetyl)-L-alanine	247.11	130	246.1	C13H14N2O3	[M+H]+	57105-39-2	B	97249	107840	109820	32108	45426	26713	20846	18327	3525.5	26203	24688	32733	40982	55991	44308	--	--
	Amino acids and derivatives	pmb2591	N-Acetyl-L-Tryptophan	245.09	203.2	246.1	C13H14N2O3	[M-H]-	1218-34-4	A	30414000	23890000	25149000	7851600	13125000	9436300	1827610	3288100	2319000	1857100	3004900	2817600	17056000	14198000	14572000	--	--
	Amino acids and derivatives	pme2563	γ-Glu-Cys	249.06	128	250.062	C8H14N2O5S	[M-H]-	636-58-8	A	33029	26998	40798	26677	36711	38072	20483	30898	24047	18999	10829	24595	31432	26510	33054	C00669	ko00480,ko01100,ko01240
	Amino acids and derivatives	mws0715	Phenylacetyl-L-glutamine	263.1	145	264.111	C13H16N2O4	[M-H]-	28047-15-6	B	8510.4	10541	8680.3	17094	15360.3	15795	3899.3	2886.3	5315.3	2932.3	3889.3	2895	5858.1	9978.7	8288.4	C04148	ko00360
	Amino acids and derivatives	mws5035	L-Leucyl-L-phenylalanine	279.17	120.08	278.163	C15H22N2O3	[M+H]+	56217-82-4	A	1697000	1071400	1832100	1162100	1217330	1584200	1025800	773570	876350	1436800	1285500	1276250	2355200	2543900	2476000	--	--
	Amino acids and derivatives	mws0629	L-Aspartyl-L-Phenylalanine	281.11	166	280.106	C13H16N2O5	[M+H]+	13433-09-5	A	30212	34783	30070	41870	38776	36191	30258	29802	30707	40114	28397	27190	30478	39133	25678	--	--
	Amino acids and derivatives	mws1375	Nicotianamine	304.15	185.09	303.143	C12H21N3O6	[M+H]+	34441-14-0	B	12578	7545.4	11158	7280.6	13496	10613	7931.4	12101	7226.3	3615	2922.7	8375.8	13519	13706	14109	C05324	ko00270,ko00999,ko01100,ko01110
	Amino acids and derivatives	pme1086	Glutathione reduced form	306.08	143	307.084	C10H17N3O6S	[M-H]-	70-18-8	A	1418410	1475180	1575660	453840	653100	652820	636220	818170	722620	284620	130270	299080	446060	382370	407670	C00051	ko00270,ko00480,ko01100,ko01240,ko02010
	Amino acids and derivatives	mws0636	L-Phenylalanyl-L-phenylalanine	313.15	166	312.147	C18H20N2O3	[M+H]+	2577-40-4	B	97277	125100	93139	110410	81728	70347	25480	26034	25030	59395	61902	56538	73556	81330	83978	--	--
	Amino acids and derivatives	mws0582	S-(Methyl)glutathione	322.11	130	321.099	C11H19N3O6S	[M+H]+	2922-56-7	A	32322	37448	32291	44176	48481	28347	21762	25135	21795	28128	28224	20486	28303	27383	31006	C11347	--
	Amino acids and derivatives	pme1286	S-(5'-Adenosy)-L-homocysteine	385.13	250	384.122	C14H20N6O5S	[M+H]+	979-92-0	A	237250	246540	259410	210630	179130	191710	247910	191570	217110	221050	248330	183600	197570	204280	261670	C00021	ko00270,ko01100,ko01230,ko01240
	Amino acids and derivatives	mws4134	Oxiglutatione	611.14	306.08	612.152	C20H32N6O12S2	[M-H]-	27025-41-8	A	5452600	6563700	5349200	1671800	1232600	914010	1485100	1121700	1159900	1461200	1157200	1309200	833080	962230	925330	C00127	ko00480,ko01100,ko01240
Phenolic acids	Phenolic acids	mws0628	4-Hydroxybenzaldehyde	121.03	92	122.037	C7H6O2	[M-H]-	123-08-0	A	813030	726010	937970	215500	321270	221930	433240	606900	587940	161870	179710	252570	495690	549950	527090	C00633	ko01100
	Phenolic acids	pmp001086	5-Hydroxymethylfurfural	127.04	97	126.032	C6H6O3	[M+H]+	67-47-0	B	18196	17542	17159	58454	78268	63307	208420	195310	265890	267350	182320	216620	66416	64748	95195	C11101	--
	Phenolic acids	Hmbn002174	4-Hydroxyacetophenone	135.05	120.02	136.053	C8H8O2	[M-H]-	99-93-4	B	6066	7303.3	6344.5	5198.9	4086	5493.8	7092	6421	5193.9	4829.3	3721.9	16368	4832.7	5946.1	7060.2	C10700	ko01100
	Phenolic acids	mws1078	Anthranilic Acid	138.05	92.1	137.048	C7H7NO2	[M+H]+	118-92-3	A	65614	60660	58033	100960	75175	83987	99510	80012	79036	174260	277200	160280	138500	132410	134660	C00108	ko00380,ko00400,ko00996,ko01100,ko01110,ko01230
	Phenolic acids	mws1336	4-Aminobenzoic acid	138.06	120	137.048	C7H7NO2	[M+H]+	150-13-0	B	63020	62604	57254	124110	99833	120480	107240	161530	106250	148360	154670	109060	96125	106230	80507	C00568	ko00790,ko01100,ko01240
	Phenolic acids	mws0749	4-Hydroxybenzoic acid	137.02	93	138.032	C7H6O3	[M-H]-	99-96-7	A	426370	542160	607170	317560	294760	279960	373490	388370	349530	205390	301770	145110	358110	411720	430790	C00156	ko00130,ko00790,ko01100,ko01110,ko01240
	Phenolic acids	Hmgn001653	Protocatechualdehyde	137.02	93.04	138.032	C7H6O3	[M-H]-	139-85-5	A	408170	515650	583920	267050	255030	257290	422890	371150	323080	168140	211450	137630	347910	399550	406300	C16700	ko00950
	Phenolic acids	Lmgn001670	Salicylic acid	137.03	108.02	138.032	C7H6O3	[M-H]-	69-72-7	B	33028	51797	37536	43954	51700	36477	25471	37077	21580	36379	55177	66910	46617	53794	45266	C00805	ko00996,ko01100,ko01110,ko04075
	Phenolic acids	mws2368	Tyrosol	137.06	119.05	138.068	C8H10O2	[M-H]-	501-94-0	B	5740.7	5476.3	5105.2	4408.4	6967.1	7628.8	4355	3585.1	2980.4	5475.3	5584.7	8775.5	4813.9	7585	4082.7	C06044	ko00350,ko01100
	Phenolic acids	pmp001285	Phthalic anhydride	149.02	65.04	148.016	C8H4O3	[M+H]+	85-44-9	A	2117500	1062100	1416100	585770	746830	761440	552780	634400	707880	1264900	585330	525120	943820	949490	930950	--	--
	Phenolic acids	mws2213	Cinnamic acid	147.05	77.01	148.052	C9H8O2	[M-H]-	140-10-3	B	6977	7687	6219.4	2460.6	2254	2016.5	8758.3	7526	6412.4	3921.3	4487.4	4147.4	6301.8	9262.1	6036.6	C00423	ko00130,ko00360,ko00940,ko00996,ko00999,ko01100,ko01110
	Phenolic acids	mws0458	Vanillin	151.04	136	152.047	C8H8O3	[M-H]-	121-33-5	B	423730	571390	415900	449780	505090	465440	388000	351180	428610	461790	456830	622300	475870	466430	463220	C00755	ko00996,ko01100,ko01110
	Phenolic acids	mws0182	p-Hydroxyphenyl acetic acid	151.04	106.9	152.047	C8H8O3	[M-H]-	156-38-7	B	112250	93936	91679	221210	175580	237570	132990	136060	95802	103330	169290	65450	128150	148800	157320	C00642	ko00350,ko00360,ko01100
	Phenolic acids	mws0444	3-Aminosalicylic acid	152.04	108	153.043	C7H7NO3	[M-H]-	570-23-0	B	4940	6392	5892.7	8862.1	7127.3	9742	21569	16987	10299	15252.7	16862	20273	10132	11318	10741	--	--
	Phenolic acids	mws0180	2,5-Dihydroxybenzoic acid; Gentisic Acid*	153.02	109.03	154.027	C7H6O4	[M-H]-	490-79-9	B	207800	240910	232380	84259	76751	68749	40736	42524	39493	37169	62793	56321	84424	97178	93759	C00628	ko00350,ko01100
	Phenolic acids	mws0183	3,4-Dihydroxybenzoic acid (Protocatechuic acid)*	153.02	109.03	154.027	C7H6O4	[M-H]-	99-50-3	A	399610	463320	453350	129020	119720	125830	80239	119420	74275	79266	103610	85881	178670	157850	166540	C00230	ko01100,ko01110
	Phenolic acids	pmf0440	4-MethoxycinnaMaldehyde	163.08	91.1	162.068	C10H10O2	[M+H]+	1963-36-6	B	77141	52166	65377	79015	91664	75942	60152	67900	71688	74400	77762	62984	66589	56859	57254	C10475	--
	Phenolic acids	pme1439	p-Coumaric acid	165.05	119	164.047	C9H8O3	[M+H]+	501-98-4	B	90404	105380	93080	20771	17146	15360	85140	90602	69700	47919	53132	52673	69846	61742	56030	C00811	ko00130,ko00350,ko00940,ko00950,ko01100,ko01110
	Phenolic acids	pme0281	Terephthalic acid	165.02	121.03	166.027	C8H6O4	[M-H]-	100-21-0	A	5357100	5029300	4964400	2017900	2977300	3275800	7149400	6848600	7001000	2456600	2974100	2578700	3762900	4463500	4721200	C06337	ko01100
	Phenolic acids	mws0467	3-(4-Hydroxyphenyl)-propionic acid	165.06	119.05	166.063	C9H10O3	[M-H]-	501-97-3	B	196290	234570	267620	180940	176040	153950	117290	161320	185030	114620	130930	166320	153210	189230	201190	C01744	--
	Phenolic acids	Lmbn005172	2,6-Dimethoxybenzaldehyde	165.06	119.05	166.063	C9H10O3	[M-H]-	3392-97-0	A	462850	603210	565200	814840	619550	437370	340380	335970	294490	357250	375310	328270	379290	450820	517720	--	--
	Phenolic acids	mws0028	Vanillic acid	167.03	108.02	168.042	C8H8O4	[M-H]-	121-34-6	B	62982	76570	86670	86800	70738	67880	99650	73785	86920	102530	106300	71915	79452	97641	104860	C06672	--
	Phenolic acids	Hmbp001276	Gallacetophenone	169.05	65.03	168.042	C8H8O4	[M+H]+	528-21-2	A	304930	256840	280620	321610	391530	298720	456030	331080	369010	389220	287990	303490	324200	345000	351060	--	--
	Phenolic acids	mws1195	p-Coumaric acid methyl ester	179.07	147.1	178.063	C10H10O3	[M+H]+	3943-97-3	A	383190	379710	377800	36221	39898	36987	163110	229550	342880	43158	34747	54651	171340	169420	163790	--	--
	Phenolic acids	mws2212	Caffeic acid	179.03	135.05	180.042	C9H8O4	[M-H]-	331-39-5	A	1522000	1839100	1528800	11546500	10261300	10061100	4300200	4084100	5214900	5270300	6226000	6024900	5959200	6971000	7245700	C01197	ko00940,ko01100,ko01110
	Phenolic acids	mws0093	Coniferyl alcohol	179.07	146	180.079	C10H12O3	[M-H]-	458-35-5	B	3789	3872.7	3871.4	15738.4	15603.8	14736.7	16778	7781.8	11253	15920	14267	13385	7766.5	5615.3	5176	C00590	ko00940,ko00999,ko01100,ko01110
	Phenolic acids	mws1350	Syringaldehyde; 4-Hydroxy-3,5-Dimethoxybenzaldehyde	181.05	151	182.058	C9H10O4	[M-H]-	134-96-3	B	122150	115390	114260	51200	62535	65052	33252	49219	41234	36880	44603	43180	65663	82264	80370	--	--
	Phenolic acids	mws0014	Ferulic acid	193.05	134.01	194.058	C10H10O4	[M-H]-	537-98-4	A	571780	724800	771940	1250200	1280800	1864000	1951800	1223600	1356900	1213500	1489500	1267500	1581800	1819300	1969300	C01494	ko00940,ko01100,ko01110
	Phenolic acids	mws0027	Syringic acid	197.05	123	198.053	C9H10O5	[M-H]-	530-57-4	A	19336	31522	27484	12460	8550.6	8045.1	8180	11531	8364.2	6357.5	4105.4	5791.1	9372.3	12477	10664	C10833	--
	Phenolic acids	Lmln010063	2,6-Di-tert-butylphenol*	205.16	189.13	206.167	C14H22O	[M-H]-	128-39-2	B	215670	128760	198200	217050	224160	244400	159750	191690	168580	197170	145770	222320	141540	170210	167790	--	--
	Phenolic acids	Lmbn013410	2,4-Di-Tert-Butylphenol*	205.16	189.13	206.167	C14H22O	[M-H]-	96-76-4	A	204020	126880	209860	198790	186030	230380	172290	203180	182340	201380	142560	212890	151220	160620	148100	--	--
	Phenolic acids	pme3443	Sinapinaldehyde	207.07	192	208.074	C11H12O4	[M-H]-	4206-58-0	A	10542	11306	11659	30366	32043	33554	27847	25693	29212	35116	28954	34167	23003	30177	28584	C05610	ko00940,ko01100,ko01110
	Phenolic acids	pmb2620	3,4-Dimethoxycinnamic acid	207.07	133.1	208.074	C11H12O4	[M-H]-	14737-89-4	A	147890	129090	111930	326170	272870	307630	272960	250690	367100	464450	371410	551370	270270	301190	328930	--	--
	Phenolic acids	mws1212	Methyl ferulate	209.08	177.3	208.074	C11H12O4	[M+H]+	2309-07-1	B	34605	27552	24922	74101	67913	72892	59634	66064	87640	109410	97903	136150	68503	66983	71039	--	--
	Phenolic acids	mws4085	Sinapic acid	223.06	193	224.068	C11H12O5	[M-H]-	530-59-6	B	133270	104240	127400	545820	506250	455570	316160	356260	396410	276230	313810	301190	346850	366630	396870	C00482	ko00940,ko01100,ko01110
	Phenolic acids	Cmsp002787	3,4'-Dihydroxy-3',5'-dimethoxypropiophenone	227.09	181.05	226.084	C11H14O5	[M+H]+	136196-47-9	B	1443500	1084400	1033100	1192610	1108000	1171600	801050	978290	1371600	657880	882460	635370	1001000	1025900	1053000	--	--
	Phenolic acids	Lmhn003240	Benzoylmalic acid	237.04	121.03	238.048	C11H10O6	[M-H]-	22138-51-8	B	62920	51914	5799900	35411	33581	32678	9	9	9	9	9	9	194110	186210	163840	--	--
	Phenolic acids	pmn001669	Methyl sinapate	237.08	147	238.084	C12H14O5	[M-H]-	20733-94-2	B	115380	83566	115150	74897	84471	91099	118841	121970	129350	79681	54223	89274	90105	92864	95032	--	--
	Phenolic acids	pmn001320	1-O-p-Cumaroylglycerol	237.08	163.04	238.084	C12H14O5	[M-H]-	106055-11-2	A	131930	145400	186830	52683	41155	52750	44061	76703	49392	55264	60964	41959	94747	84701	87247	--	--
	Phenolic acids	Lmhn002629	Benzoyltartaric acid	253.04	121.03	254.043	C11H10O7	[M-H]-	-	B	15450	27455	16691	30713	30748	43678	53074	34487	35910	28877	26843	37390	26404	21931	24941	--	--
	Phenolic acids	pmp000086	1-Feruloyl-sn-glycerol	269.1	177.05	268.095	C13H16O6	[M+H]+	-	B	368870	477280	540830	167390	148480	183240	184490	367180	181990	188520	218980	126490	327920	253400	261390	--	--
	Phenolic acids	pmp000087	2-Feruloyl-sn-glycerol	269.1	177.05	268.095	C13H16O6	[M+H]+	-	A	492150	528550	626330	178970	215780	245490	176960	236550	172220	207080	248830	149400	381070	288090	346700	--	--
	Phenolic acids	Lmxp011770	Diisobutyl phthalate*	279.16	149.02	278.152	C16H22O4	[M+H]+	84-69-5	A	28357000	14923000	19386000	8453400	11054000	11207000	8059900	12262000	10863000	19008000	8701600	8556400	14166000	14132000	14234000	C15205	--
	Phenolic acids	Lmlp012720	Dibutyl phthalate*	279.16	149.02	278.152	C16H22O4	[M+H]+	84-74-2	A	28467000	14633000	20331000	8438100	11375000	11358000	8443800	12464000	10560000	18131000	8375500	9040000	14224000	13892000	14344000	C14214	--
	Phenolic acids	pmn001511	3-Hydroxy-5-Methylphenol-1-O-Glucoside	285.1	123	286.105	C13H18O7	[M-H]-	-	B	24116	16706	24263	11437.3	13032	16087	10240.9	13895	11929	9472.9	9550.8	7651.6	11443	12911	16640	--	--
	Phenolic acids	Hmln007772	Nordihydrocapsiate	293.18	221.16	294.183	C17H26O4	[M-H]-	220012-53-3	A	1289500	997530	1425700	1504600	1699800	1616500	1454300	893260	1218800	1027900	2519900	1460900	1702100	1756400	1949300	--	--
	Phenolic acids	pmn001687	Cis-Coutaric acid	295.05	163.04	296.053	C13H12O8	[M-H]-	67920-37-0	B	37601	45630	40594	23537	20689	29757	9976.8	16116	13203	9463.1	11126	10287	24439	19049	27528	--	--
	Phenolic acids	Zmhn001358	4-O-Glucosyl-4-hydroxybenzoic acid	299.08	137.02	300.084	C13H16O8	[M-H]-	-	B	650430	616240	590920	213330	134730	129370	619010	398110	597160	191170	110320	57207	278770	294120	302120	--	--
	Phenolic acids	Zmhn001926	1-O-Salicyl-D-glucose	299.08	137.02	300.084	C13H16O8	[M-H]-	60517-74-0	A	347990	315380	438390	359250	436050	458150	186690	339620	195340	263050	384360	390730	341950	387980	363320	--	--
	Phenolic acids	Hmtn001302	Glucosyloxybenzoic acid	299.08	137.02	300.085	C13H16O8	[M-H]-	-	A	299520	326820	361370	435150	514370	611990	200130	326240	238580	307030	438810	329990	350530	435420	394940	--	--
	Phenolic acids	mws2367	Salidroside	299.11	119	300.121	C14H20O7	[M-H]-	10338-51-9	A	27019	31805	22795	78671	57941	40600	74087	39447	56697	86425	67869	65052	57294	46435	56050	C06046	ko00350,ko01100
	Phenolic acids	Lmhn003074	Feruloylmalic acid	309.06	193.05	310.069	C14H14O8	[M-H]-	-	B	27431	34211	23014	31317	25552	44629	35333	43655	38200	29013	31887	16208	38791	31763	36349	--	--
	Phenolic acids	Lmhn001477	2-Caffeoyl-L-tartaric acid (Caftaric acid)	311.04	179.04	312.048	C13H12O9	[M-H]-	67879-58-7	B	9035.7	8559.1	9675.8	20741	18223	18044.5	14957	11012	15313	14314	15401	19907	13415	13100	11314	--	--
	Phenolic acids	Lmmn002179	Methyl salicylate-2-O-glucoside	313.09	107.05	314.1	C14H18O8	[M-H]-	10019-60-0	B	750840	705520	666400	417570	441100	322610	341530	365920	316080	295300	275880	261970	425530	429960	454620	--	--
	Phenolic acids	pmn001367	Protocatechuic acid-4-O-glucoside*	315.07	153.02	316.079	C13H16O9	[M-H]-	-	A	500170	530300	714630	355150	428040	456190	443530	493320	551670	413020	510370	389870	411970	420410	445010	--	--
	Phenolic acids	pmb2871	1-O-Gentisoyl-D-glucoside*	315.07	153	316.079	C13H16O9	[M-H]-	23445-11-6	A	469780	473300	631400	338860	370780	409530	337430	433350	457210	334360	447840	327200	414240	389010	359570	--	--
	Phenolic acids	Hmtn001120	5-(2-Hydroxyethyl)-2-O-glucosylphenol	315.11	153.06	316.116	C14H20O8	[M-H]-	-	A	1826500	1250400	1739500	1470200	1743700	1929800	1078000	1383600	1268200	1248400	1046900	1070700	1398200	1611200	1650000	--	--
	Phenolic acids	pmn001553	Cimidahurinine	315.11	153.1	316.116	C14H20O8	[M-H]-	142542-89-0	A	1259900	1434700	1875500	1181700	1601000	1739700	811600	1204900	811110	900030	1132700	1141300	1142400	1408700	1291800	--	--
	Phenolic acids	pmn001516	5-Galloylshikimic acid	325.06	125	326.064	C14H14O9	[M-H]-	95719-51-0	B	23516	22231	25044	15830	16234	19414	11305	15057	12533	11863	9730.4	12209	17796	19038	18827	--	--
	Phenolic acids	Zmhn002301	p-Coumaric acid-4-O-glucoside	325.09	163.04	326.1	C15H18O8	[M-H]-	117405-48-8	A	2950800	3615700	3732200	1589800	2594800	1595300	3281400	3589600	4627600	1273800	1619700	1589800	2213100	2301100	2358700	C06739	--
	Phenolic acids	pmn001419	1-O-[(E)-p-Cumaroyl]-D-glucose	325.09	163.04	326.1	C15H18O8	[M-H]-	-	A	5157500	5939900	5662800	2715800	3772300	2440400	5062200	5459500	7310400	2514000	2786700	2708200	2927700	3917600	4379700	--	--
	Phenolic acids	pmn001690	3-Hydroxy-4-isopropylbenzylalcohol-3-O-glucoside	327.14	165.09	328.152	C16H24O7	[M-H]-	-	B	867690	791630	1099700	767510	939390	1161300	402780	557870	458790	534170	616770	794710	609880	632510	723490	--	--
	Phenolic acids	Zmhn001883	Vanillic acid-4-O-glucoside	329.09	209.04	330.095	C14H18O9	[M-H]-	32142-31-7	B	288660	256350	269710	341150	376530	250210	522400	306010	379580	401510	286870	320440	267620	297630	349790	--	--
	Phenolic acids	pmn001517	3,4,5-Trimethoxyphenyl-1-O-Glucoside	329.12	167	330.131	C15H22O8	[M-H]-	-	B	2986300	3123500	3644600	4270100	4016400	3724300	3341200	4110900	4241800	4740700	4843300	3594700	3549700	3684500	3898700	--	--
	Phenolic acids	Lmmn001294	Koaburaside	331.1	153.02	332.111	C14H20O9	[M-H]-	41653-73-0	B	251270	143920	192270	133590	135790	173550	177380	221110	194120	163210	132360	133030	146120	176250	176920	--	--
	Phenolic acids	pmb3074	5-O-p-Coumaroylquinic acid*	337.09	191.05	338.1	C16H18O8	[M-H]-	1899-30-5	B	25393000	20393000	29814000	2752100	2486700	2894100	23833000	31649000	30947000	3699200	3008500	2881200	15280000	17242000	16147000	C12208	ko00940,ko00941,ko00945,ko01110
	Phenolic acids	pmb3068	1-O-p-Coumaroylquinic acid	337.09	173.1	338.1	C16H18O8	[M-H]-	-	A	31350000	43357000	35212000	11795000	12179000	11801000	41329000	37157000	42031000	14381000	11919000	12170000	28765000	32260000	33775000	--	--
	Phenolic acids	pmn001421	3-O-p-Coumaroylquinic acid*	337.09	191.05	338.1	C16H18O8	[M-H]-	87099-71-6	A	19631000	17470000	22504000	3891000	3680700	3639800	15985000	17937000	18530000	3789400	3609000	3810000	12951000	13988000	14210000	--	--
	Phenolic acids	pmn001420	1-O-[(E)-Caffeoyl]-D-glucose	341.09	179.04	342.095	C15H18O9	[M-H]-	-	A	2349400	1679800	2317200	1821500	1591100	1622600	512490	734330	761070	1275800	1422900	1295400	1193300	1406000	1428200	--	--
	Phenolic acids	mws0906	Coniferin	341.12	179	342.131	C16H22O8	[M-H]-	531-29-3	A	254610	217320	255780	1971000	2145700	1891600	820970	870070	913830	1479100	1515000	1378200	1211400	1584300	1494900	C00761	ko00940,ko01110
	Phenolic acids	mws2108	Cryptochlorogenic acid (4-O-Caffeoylquinic acid)	353.09	191.05	354.095	C16H18O9	[M-H]-	905-99-7	A	4822600	5607400	4170200	9040200	10411000	9297300	2351500	2612600	2450800	7304400	8756400	8072300	5967100	5716000	6975900	--	--
	Phenolic acids	mws0178	Chlorogenic acid (3-O-Caffeoylquinic acid)*	353.09	191.01	354.095	C16H18O9	[M-H]-	327-97-9	A	67756000	84400000	64541000	82496000	96351000	75543000	74912000	73692000	69456000	90559000	109510000	110580000	83998000	87520000	89486000	C00852	ko00940,ko00941,ko00945,ko01110
	Phenolic acids	pme1816	Neochlorogenic acid (5-O-Caffeoylquinic acid)*	353.09	191	354.095	C16H18O9	[M-H]-	906-33-2	A	72392000	84542000	67397000	86675000	90519000	98306000	81274000	81919000	78293000	100030000	99495000	97963000	79916000	82629000	75801000	C17147	--
	Phenolic acids	Zmhn002422	1-O-Feruloyl-D-Glucose	355.1	193.05	356.11	C16H20O9	[M-H]-	-	A	1533900	1828900	1886400	3688200	3350600	2651800	4084300	3442700	4054900	3404300	3101000	3310900	2665700	3528700	3414200	C17759	--
	Phenolic acids	Hmmn002544	Ferulic acid-4-O-glucoside	355.1	193.05	356.111	C16H20O9	[M-H]-	117405-51-3	B	2605300	3009700	2641600	3976800	5431300	4868000	3032200	3390900	3193300	4255300	5567800	6053600	3931700	4376700	4388500	--	--
	Phenolic acids	pmb3107	Glucosyringic Acid	359.1	182.1	360.106	C15H20O10	[M-H]-	-	B	896060	785230	866480	419430	531510	610910	405770	521690	406190	425200	442860	445330	488000	606190	594370	--	--
	Phenolic acids	pmb0752	3-O-Feruloylquinic acid	369.12	177.1	368.111	C17H20O9	[M+H]+	1899-29-2	A	2036800	2084500	1339500	5209100	4807500	4257900	4785800	3827600	4117800	5831700	5424300	5562700	4411200	4274200	4326900	C02572	--
	Phenolic acids	Lmgn003073	5-O-Feruloylquinic acid	735.22	367.11	368.111	C17H20O9	[2M-H]-	-	A	35635000	37391000	27811000	46829000	41108000	43824000	38581000	42832000	45793000	52993000	47131000	50490000	43326000	44586000	46083000	--	--
	Phenolic acids	mws0179	Chlorogenic acid methyl ester	367.1	190.9	368.111	C17H20O9	[M-H]-	29708-87-0	A	2573200	3285700	2009200	5885800	5086300	4228500	6107400	4816000	5178000	8316800	8102700	7920800	5232700	4306800	4372600	--	--
	Phenolic acids	pmb3317	Quinacyl syringic acid	371.1	179.1	372.106	C16H20O10	[M-H]-	-	B	215810	272290	251630	1108780	1265700	1081500	277480	390490	237950	808910	1011000	959220	543270	614310	592980	--	--
	Phenolic acids	mws0011	Syringin	371.13	209	372.142	C17H24O9	[M-H]-	118-34-3	B	249240	240430	266430	414460	384010	266410	435270	279760	387140	319950	253470	298770	251720	282470	344070	C01533	ko00940
	Phenolic acids	Hmbn005951	1,3-O-Di-p-Coumaroylglycerol	383.12	163.04	384.121	C21H20O7	[M-H]-	-	A	21222000	21337000	24953000	10516000	14140000	10573000	8334900	14568000	13368000	7079100	9243200	9039000	14981000	16492000	16798000	--	--
	Phenolic acids	pmb3062	1-O-Eudesmoylquinic acid	385.1	151.1	386.102	C17H22O10	[M-H]-	-	A	37607000	39956000	24644000	81349000	80173000	68288000	48184000	73191000	61316000	79866000	66852000	86301000	61120000	65162000	68472000	--	--
	Phenolic acids	Zmhn002227	4-O-Glucosyl-sinapate	385.11	223.06	386.121	C17H22O10	[M-H]-	-	B	4770900	4232100	4401200	4205900	3979800	6319200	2451300	4571200	3561900	3431800	3220900	4412500	4820000	4689600	5178100	C02919	--
	Phenolic acids	pmb2940	1-O-Glucosyl sinapate	385.11	205	386.121	C17H22O10	[M-H]-	78185-48-5	A	8428400	7423700	7789500	12594000	16374000	19694000	5357600	8539200	6730200	9369800	9057200	9225400	9095900	10371000	9488500	--	--
	Phenolic acids	HJN003	1-O-Sinapoyl-D-glucose	385.11	223.06	386.122	C17H22O10	[M-H]-	-	B	5212000	4690000	4959300	5115900	5589900	7699600	3024300	5045600	4204700	4233200	3599400	5553200	5189600	5499800	5211300	C01175	ko00940,ko01110
	Phenolic acids	Lmzn001582	5'-Glucosyloxyjasmanic acid	387.17	207.1	388.174	C18H28O9	[M-H]-	-	B	161120	289840	192550	311900	390830	430280	164410	218690	185720	322220	328240	259550	267790	317360	252650	--	--
	Phenolic acids	Lmmp010562	Diisooctyl Phthalate	391.28	149.02	390.277	C24H38O4	[M+H]+	27554-26-3	B	3329900	2496400	2569300	3232200	2278300	1534500	2798100	1797700	1584300	1287700	1133300	1186500	224230	185190	117200	C14577	--
	Phenolic acids	pmn001319	1-O-Feruloyl-3-O-p-Coumaroylglycerol	413.12	398.1	414.131	C22H22O8	[M-H]-	-	A	1983400	1884200	2281100	999430	920850	952910	648140	803240	736700	483690	812200	549260	1147100	1193700	1329100	--	--
	Phenolic acids	Cmzn005251	6-O-Caffeoylarbutin	433.11	271.06	434.121	C21H22O10	[M-H]-	136172-60-6	A	81747	68983	123190	65609	94583	73027	57396	53312	64142	56801	56015	55742	80557	76064	73289	--	--
	Phenolic acids	pmp000091	1,3-O-Diferuloylglycerol*	445.15	177.05	444.142	C23H24O9	[M+H]+	83008-46-2	A	6666500	5551900	7296900	2410500	1969800	3475800	1423600	2142600	1510100	1341600	2358400	1263300	3871600	3869500	3606700	--	--
	Phenolic acids	Hmbp006861	1,2-O-Diferuloylglycerol*	445.15	177.05	444.142	C23H24O9	[M+H]+	-	A	5158300	3952700	5746200	1901560	1673500	2812900	941980	1430400	1093900	1229400	1720600	1252200	2767900	2754600	2967000	--	--
	Phenolic acids	mws4169	Calceolarioside B	479.15	163.04	478.148	C23H26O11	[M+H]+	105471-98-5	B	157530	97376	166650	200365	180400	217970	54255	70403	48042	50981	68350	57101	92689	89696	99517	--	--
	Phenolic acids	pmb3072	3-O-p-Coumaroylshikimic acid-O-glucoside	481.14	319.3	482.142	C22H26O12	[M-H]-	-	B	6398.6	8765.8	10271	10186	13053	12960	9548.6	8446.9	8204.9	10990	11397	8113.3	9510.5	7065.3	10430	--	--
	Phenolic acids	pmb3066	5-O-p-Coumaroylshikimic acid O-glucoside	481.14	319.2	482.142	C22H26O12	[M-H]-	-	B	8345.8	8729.4	17021	18136	36030	23207	31372	25095	21645	21183	22203	21944	16535	27064	22231	--	--
	Phenolic acids	Lmhn002895	Feruloylcaffeoyltartaric acid	487.09	193.06	488.095	C23H20O12	[M-H]-	-	A	138610	142610	114500	278980	327970	329510	141560	207320	174140	414720	360500	395820	235610	269910	239180	--	--
	Phenolic acids	pmn001712	3-Hydroxy-4-isopropylbenzylalcohol-3-O-sophoroside	549.22	489.2	490.177	C22H34O12	[M+CH3COOH-H]-	-	B	31347	49640	45605	25820	24793	47682	397700	221780	316250	1353800	1667500	1479540	573570	673030	774500	--	--
	Phenolic acids	pmb3061	5-O-p-Coumaroylquinic acid O-glucoside	499.15	163.1	500.153	C22H28O13	[M-H]-	-	A	7348500	6131700	5465000	1916900	1789200	1349700	8757900	11225000	8896100	1694900	1482900	1588300	4859400	5611900	4852400	--	--
	Phenolic acids	pmb3064	3-O-p-Coumaroylquinic acid-O-glucoside	499.15	163.2	500.153	C22H28O13	[M-H]-	-	B	863490	630200	744060	50560	54353	50592	343020	425540	469080	52783	30254	45316	155640	179890	210240	--	--
	Phenolic acids	Lmhn003799	Feruloylferuloyltartaric acid	501.1	307.05	502.111	C24H22O12	[M-H]-	-	B	15560	16892	17141	4450.4	5193.2	5031.1	5177.2	5857	2700.2	2863.6	2647.5	3729.4	11341	7663.8	10859	--	--
	Phenolic acids	mws1584	1,3-O-Dicaffeoylquinic Acid (Cynarin)	515.12	191.05	516.127	C25H24O12	[M-H]-	30964-13-7	B	38136	39589	37050	21894	25083	28902	18908	28675	22709	29636	101740	68963	32587	46166	45264	C10445	--
	Phenolic acids	Li512115	Isochlorogenic acid B	515.12	353.09	516.127	C25H24O12	[M-H]-	14534-61-3	B	9	9	9	11060	7787.3	7587	19500	23143	24732	15020	16629	11270	11595	12206	6932.3	C10468	--
	Phenolic acids	pmb2554	5-O-Feruloyl quinic acid glucoside*	529.16	193.1	530.164	C23H30O14	[M-H]-	-	A	61186	85536	43286	222610	140450	128330	189320	113230	111410	263820	253870	198870	140290	148580	158020	--	--
	Phenolic acids	pmb2833	3-O-Feruloylquinic acid-O-glucoside*	529.16	193.1	530.164	C23H30O14	[M-H]-	-	A	53265	59450	49166	227800	145020	139460	178110	117600	112640	255160	291200	191020	141010	156130	145550	--	--
	Phenolic acids	Lmhn003801	Feruloylsinapoyltartaric acid	531.12	337.06	532.122	C25H24O13	[M-H]-	-	B	37768	359450	32777	21506	17989	23532	44986	32854	28839	32252	37804	26396	48437	53667	50619	--	--
	Phenolic acids	pmb0824	Syringic acid-4-O-(6''-feruloyl)glucoside	537.1	177.4	536.153	C25H28O13	[M+H]+	-	B	8795	12185	9607.8	20811	18795	20534	24136	18914	14496	22005	20547	21337	8891	13151	13209	--	--
	Phenolic acids	pmn001671	Furanofructosyl-α-D-(6-mustard acyl)glucoside	547.17	223.1	548.174	C23H32O15	[M-H]-	-	B	94840	97883	111940	77466	78334	95623	25167	47809	27992	26651	28192	29523	54643	68661	58215	--	--
	Phenolic acids	pmn001672	Furanofructosyl-α-D-(3-mustard acyl)glucoside	547.17	223.1	548.174	C23H32O15	[M-H]-	-	B	93969	81624	95842	26157	38896	109460	28369	52140	31789	32074	25664	46757	53850	54459	71206	--	--
	Phenolic acids	pmb2936	Disinapoyl glucoside	591.17	367.2	592.179	C28H32O14	[M-H]-	-	B	104610	94686	129330	45377	54000	68328	34545	64641	42816	26081	23383	29176	74694	76537	77991	--	--
	Phenolic acids	mws1153	2'-Acetylacteoside	665.21	161.02	666.216	C31H38O16	[M-H]-	94492-24-7	B	4503	4184.6	5791.4	15094	15827	16703.4	11872	12144	14178	11542	14589	13120	9215.5	12767	10257	--	--
	Phenolic acids	pmn001537	4-O-Digalloyl-3,5-di-O-galloylquinic acid	799.1	325.1	800.107	C35H28O22	[M-H]-	123134-19-0	B	44429	35686	44491	12631	17840	12973	75194	70645	91860	16374	26988	30864	23261	28443	31291	--	--
Nucleotides and derivatives	Nucleotides and derivatives	mws0255	Cytosine	112.05	95	111.043	C4H5N3O	[M+H]+	71-30-7	A	106250	95753	117590	129480	82498	82559	98536	104360	87711	113910	126070	86331	117490	96338	101350	C00380	ko00240,ko01100,ko01232
	Nucleotides and derivatives	pme0257	Uracil	111.02	80	112.027	C4H4N2O2	[M-H]-	66-22-8	A	408720	416380	412690	427370	440550	380780	413400	382810	429990	429500	426060	414420	416280	490880	431110	C00106	ko00240,ko00410,ko00770,ko01100,ko01232
	Nucleotides and derivatives	mws0251	Thymine	127.05	110	126.043	C5H6N2O2	[M+H]+	65-71-4	A	9382.3	10356	6555.8	7064.8	5927.7	5988.5	14022	9405.9	7925.9	11143	7241	27089	6760.1	13964	6741.2	C00178	ko00240,ko01100,ko01232
	Nucleotides and derivatives	pme0040	Adenine	136.06	119	135.054	C5H5N5	[M+H]+	73-24-5	A	438510	765950	653580	381850	332210	363250	513700	467510	397990	385180	373100	915840	481330	528710	512690	C00147	ko00230,ko00908,ko01100,ko01110,ko01232
	Nucleotides and derivatives	pmb0374	2-Aminopurine	136.06	118.9	135.054	C5H5N5	[M+H]+	452-06-2	A	183720	282270	143770	190920	167588	151680	203030	215940	127200	234910	242470	140620	200020	178630	206320	--	--
	Nucleotides and derivatives	mws0847	1-Methyladenine	150.08	133	149.07	C6H7N5	[M+H]+	5142-22-3	B	245420	350110	298010	366610	269430	227920	140310	184770	186080	184350	180400	190520	239440	211060	251640	C02216	--
	Nucleotides and derivatives	pme1109	Guanine	152.06	135	151.049	C5H5N5O	[M+H]+	73-40-5	A	139490	178030	181800	97326	97979	80557	142420	102960	100470	105240	83661	366000	161890	170670	165340	C00242	ko00230,ko01100,ko01232
	Nucleotides and derivatives	pme0183	Isoguanine	152.06	135	151.049	C5H5N5O	[M+H]+	3373-53-3	B	232240	288710	218310	205870	153240	166290	86547	73510	68276	126010	100590	120950	176080	159260	158190	--	--
	Nucleotides and derivatives	pme0256	Xanthine	151.03	151	152.033	C5H4N4O2	[M-H]-	69-89-6	B	48779	58966	39151	22125	15629	37454	36774	29683	49650	33206	17078	17582	53636	56245	58744	C00385	ko00230,ko00232,ko01100,ko01110,ko01232
	Nucleotides and derivatives	pme2801	7-Methylxanthine	167.06	150	166.049	C6H6N4O2	[M+H]+	552-62-5	B	8479.6	13184	13930	4576.4	4413.3	4737.2	4895.8	4072.3	2559.5	9	9	4168.2	6303	10123	8530.9	C16353	ko00232,ko01100,ko01110
	Nucleotides and derivatives	mws0981	Isoxanthopterin	178.04	136.02	179.044	C6H5N5O2	[M-H]-	529-69-1	B	14912	13829	12970	16840	10990	16533	10762	13123	9157.3	11856	10344	13373	12553	11448	11289	C03975	--
	Nucleotides and derivatives	mws0663	1,7-Dimethylxanthine	181.07	124	180.065	C7H8N4O2	[M+H]+	611-59-6	B	4259.9	6773	8996	8500	4430.9	6393	2861.7	7873.4	5363	4080.1	5883.9	8098.2	7540.5	6964	4564.6	C13747	ko00232,ko01100,ko01110
	Nucleotides and derivatives	pme1194	2'-Deoxycytidine	228.1	112	227.091	C9H13N3O4	[M+H]+	951-77-9	B	103940	94021	123500	36495	27153	42365	47907	43888	34399	43304	62123	32910	61437	64738	59445	C00881	ko00240,ko01100,ko01232,ko02010
	Nucleotides and derivatives	pme0264	Thymidine	243.1	127	242.09	C10H14N2O5	[M+H]+	50-89-5	B	94227	99072	127060	43710	21151	35210	46323	52465	41517	42647	77161	39630	65433	60183	65451	C00214	ko00240,ko01100,ko01232
	Nucleotides and derivatives	pme3732	Cytidine	244.09	112	243.086	C9H13N3O5	[M+H]+	65-46-3	A	398400	465760	433190	366330	329640	386070	539930	485580	463090	749350	704980	760980	458700	411620	451840	C00475	ko00240,ko01100,ko01232,ko02010
	Nucleotides and derivatives	mws0976	β-Pseudouridine	243.06	153	244.07	C9H12N2O6	[M-H]-	1445-07-4	B	24801	19405	21334	10450	9095.4	9285.4	10554	7444.3	8592.4	5299.1	7132	6732.2	10549	15755	22490	C02067	ko00240,ko01100
	Nucleotides and derivatives	mws0248	Uridine	243.06	110	244.07	C9H12N2O6	[M-H]-	58-96-8	B	272030	408500	310900	260250	221320	343410	543870	442920	424280	617600	711590	586000	407420	560900	571400	C00299	ko00240,ko01100,ko01232,ko02010
	Nucleotides and derivatives	pme3961	2'-Deoxyadenosine	252.11	136	251.102	C10H13N5O3	[M+H]+	958-09-8	A	971790	1141000	1267500	382880	361500	361550	255400	346590	266880	326090	602960	246860	489140	556730	543580	C00559	ko00230,ko01100,ko01232,ko02010
	Nucleotides and derivatives	mws1715	Cordycepin (3'-Deoxyadenosine)	252.11	69	251.102	C10H13N5O3	[M+H]+	73-03-0	A	11782	15385	10725	5183.6	5587	6372.3	3414.2	5452.1	2803.9	4669.8	4031.1	3046.8	8962.9	6085.4	8095.5	C08431	--
	Nucleotides and derivatives	pme2776	2'-Deoxyinosine	253.09	137	252.086	C10H12N4O4	[M+H]+	890-38-0	B	7111.7	9595.4	9303.1	2861.1	3283.4	3211.7	7746.8	7895	6987	3337.3	2576.7	9	6214.7	6572.2	6121.5	C05512	ko00230,ko01100,ko01232,ko02010
	Nucleotides and derivatives	pme0230	Adenosine	268.1	136.06	267.097	C10H13N5O4	[M+H]+	58-61-7	A	1658900	1564600	1304900	1661700	1207320	1437600	2981900	2072900	1231900	2273800	2512600	1406600	2176300	2087200	2133600	C00212	ko00230,ko01100,ko01232,ko02010
	Nucleotides and derivatives	pme1184	2'-Deoxyguanosine	268.1	152	267.097	C10H13N5O4	[M+H]+	961-07-9	B	453030	485380	573250	145690	93520	114790	141610	129820	116550	137000	204760	92513	216040	222790	251930	C00330	ko00230,ko01100,ko01232,ko02010
	Nucleotides and derivatives	mws1060	9-(Arabinosyl)hypoxanthine	267.07	135	268.081	C10H12N4O5	[M-H]-	7013-16-3	A	871530	1728000	1291800	224470	191420	139580	566520	466070	389260	246370	242460	225690	624150	682040	633010	--	--
	Nucleotides and derivatives	Hmhp001812	2'-O-Methyladenosine	282.12	136.06	281.112	C11H15N5O4	[M+H]+	2140-79-6	B	138570	147400	113900	34230	36316	36861	40087	47073	42104	44907	75436	42117	64904	64059	64292	--	--
	Nucleotides and derivatives	pme1178	Guanosine	284.1	152	283.092	C10H13N5O5	[M+H]+	118-00-3	A	4983700	5402000	4953800	3242600	2584600	3666300	7517200	6664400	5322500	7687300	9015200	3565100	6010300	5263000	6335100	C00387	ko00230,ko01100,ko01232,ko02010
	Nucleotides and derivatives	mws0668	Xanthosine	283.07	151	284.076	C10H12N4O6	[M-H]-	146-80-5	A	3619100	4292000	3550100	1170800	911980	933930	1104700	1117800	893400	487770	568680	554160	1643500	1768900	1822500	C01762	ko00230,ko00232,ko01100,ko01110,ko01232,ko02010
	Nucleotides and derivatives	Lmqp000329	5-Aminoimidazole ribonucleotide	296.07	104.11	295.056	C8H14N3O7P	[M+H]+	25635-88-5	A	338230	518200	408950	1032800	743250	857470	1010300	827480	825650	1162700	1448000	806530	796700	898680	835920	--	--
	Nucleotides and derivatives	pme1474	5'-Deoxy-5'-(methylthio)adenosine	298.1	136	297.09	C11H15N5O3S	[M+H]+	2457-80-9	A	2797200	3231200	2832500	4552800	3666600	2692800	5002600	4698300	3844100	5007800	4764000	4554200	3883900	3959800	4233100	C00170	ko00270,ko00908,ko01100
	Nucleotides and derivatives	mws0724	8-Hydroxyguanosine	298.08	208	299.087	C10H13N5O6	[M-H]-	3868-31-3	B	29982	24761	26209	23809	21724	17755	27900	29700	25546	22060	20971	19904	21284	23250	19750	--	--
	Nucleotides and derivatives	pme3967	2-(Dimethylamino)guanosine	312.13	180	311.123	C12H17N5O5	[M+H]+	2140-67-2	A	658150	728060	740620	390470	315960	358450	318180	277860	220300	321140	348750	238170	404310	437300	452140	--	--
	Nucleotides and derivatives	pme3174	Cytidine 5'-monophosphate(Cytidylic acid)	324.06	112	323.052	C9H14N3O8P	[M+H]+	63-37-6	B	9837.3	9556	6534.4	16555	10795	11439	18221	12948	10342	21396	18617	12126	10461	9718.8	10049	C00055	ko00240,ko01100,ko01232
	Nucleotides and derivatives	pme3188	Uridine 5'-monophosphate	323.03	211	324.036	C9H13N2O9P	[M-H]-	58-97-9	B	2697400	2030400	2794000	763170	949790	1088800	1296400	1221200	1161900	652890	819660	616530	1469100	1556100	1455400	C00105	ko00240,ko01100,ko01232,ko01240
	Nucleotides and derivatives	mws0884	Cyclic 3',5'-Adenylic acid	328.05	134.2	329.053	C10H12N5O6P	[M-H]-	60-92-4	B	62044	85550	57811	95480	64558	84913	199760	137010	97039	162180	161600	94938	106940	109980	123430	C00575	ko00230,ko01100
	Nucleotides and derivatives	pme3184	2'-Deoxyadenosine-5'-monophosphate	332.08	136	331.068	C10H14N5O6P	[M+H]+	653-63-4	B	234880	193680	251100	192670	197420	208460	135380	186410	151560	152510	172820	120720	170020	180970	175220	C00360	ko00230,ko01100,ko01232
	Nucleotides and derivatives	mws0675	β-Nicotinamide mononucleotide	335.06	123	334.057	C11H15N2O8P	[M+H]+	1094-61-7	B	62669	71341	53977	119510	86452	82556	87827	71191	103000	148980	106170	78862	70760	66112	83512	C00455	ko00760,ko01100
	Nucleotides and derivatives	mws0609	Guanosine 3',5'-cyclic monophosphate	344.04	150	345.047	C10H12N5O7P	[M-H]-	7665-99-8	A	82563	102990	112740	310700	299880	220010	371860	272550	186590	471870	436230	425460	232720	258990	299190	C00942	ko00230,ko01100
	Nucleotides and derivatives	mws0874	3'-Adenylic Acid	346.06	210.9	347.063	C10H14N5O7P	[M-H]-	84-21-9	B	10650	10896	9993	16077	11796	10569.3	33406	25720	21989	16349	16328	15511.7	10184	13236	15604	C01367	ko00230,ko01100
	Nucleotides and derivatives	pmb0981	Adenosine 5'-monophosphate	348.07	136	347.063	C10H14N5O7P	[M+H]+	61-19-8	A	1274800	1380500	1503200	1513900	1228300	1861060	5880400	5349000	3520100	4717600	4711000	4646200	2151300	2639800	2859700	C00020	ko00230,ko00908,ko01100,ko01110,ko01232,ko01240
	Nucleotides and derivatives	pmb0998	Guanosine 5'-monophosphate	364.07	152.1	363.058	C10H14N5O8P	[M+H]+	85-32-5	B	13320	27665	13209	29260	21366	11206	210000	107900	122840	151260	152190	41509	24211	57465	73696	C00144	ko00230,ko01100,ko01232
	Nucleotides and derivatives	pme3337	Succinyladenosine	384.12	252	383.108	C14H17N5O8	[M+H]+	4542-23-8	A	1091000	980530	854860	124150	164220	131770	238370	374960	227970	132680	215440	120650	375420	449570	439550	--	--
	Nucleotides and derivatives	pmb2922	Uridine 5'-diphospho-D-glucose	565.05	323.1	566.055	C15H24N2O17P2	[M-H]-	133-89-1	A	305180	415090	547510	1168500	1349700	966890	1288300	936830	1227100	1591200	1486400	1478500	672820	1127600	1034800	C00029	ko00040,ko00052,ko00053,ko00500,ko00520,ko00524,ko00561,ko00908,ko01100,ko01110,ko01240,ko01250
	Nucleotides and derivatives	pmb0530	Nicotinic acid adenine dinucleotide	664.12	136.2	663.109	C21H27N7O14P2	[M+H]+	53-84-9	A	596500	822190	716050	835900	799430	705160	1164200	1132400	1032900	1145200	1162900	924320	669250	980380	1036700	C00003	ko00190,ko00730,ko00760,ko01100,ko01240
	Nucleotides and derivatives	pme2746	Riboflavin 5'-Adenosine Diphosphate	784.15	437	785.157	C27H33N9O15P2	[M-H]-	146-14-5	A	430490	615420	522060	907130	838400	736510	1010900	826980	731840	1082300	965950	1209700	563640	833400	801550	C00016	ko00740,ko01100,ko01110,ko01240
Flavonoids	Chalcones	pme2960	Naringenin chalcone*	273.08	153	272.068	C15H12O5	[M+H]+	73692-50-9	A	52760	42176	65375	17115	28268	17089	9157.5	8639.6	10791	9620.5	10728	8489	28107	31691	28894	C06561	ko00941,ko01100,ko01110
	Dihydroflavonol	mws0914	Pinobanksin*	271.06	151	272.068	C15H12O5	[M-H]-	548-82-3	A	49962	40475	57811	18045	21229	17700	11567	5728.9	9306.4	6481.5	10047	7122.2	25440	23887	29223	C09826	ko00941
	Dihydroflavone	pme3475	Butin	273.08	153	272.068	C15H12O5	[M+H]+	492-14-8	A	24291	23230	33721	17283	19635	16252	45270	40520	38629	55069	69685	47293	41949	40637	41416	C09614	ko00941
	Dihydroflavone	pme0376	Naringenin (5,7,4'-Trihydroxyflavanone)*	271.06	151	272.068	C15H12O5	[M-H]-	480-41-1	A	242502	239312	266872	89492	87307	83175	85980	77521	78000	84060	82650	74327	70973	73136	75432	C00509	ko00941,ko00943,ko01100,ko01110
	Flavonols	mws1068	Kaempferol (3,5,7,4'-Tetrahydroxyflavone)	285.04	151	286.048	C15H10O6	[M-H]-	520-18-3	A	63840.1	81100.3	71304.5	12079	13230	13520	16517	17394	14213	15422	16499.3	18109	14627	16131	12905	C05903	ko00941,ko00944,ko01100,ko01110
	Dihydroflavone	mws0064	Eriodictyol (5,7,3',4'-Tetrahydroxyflavanone)	287.06	135	288.063	C15H12O6	[M-H]-	552-58-9	A	1453.1	4032.8	3066.4	4670.9	2781.4	2149	9009.8	7196.1	4743.8	8846.2	11682	6511.1	7769.7	5681.7	5752.9	C05631	ko00941,ko01100,ko01110
	Dihydroflavonol	mws1094	Aromadendrin (Dihydrokaempferol)	287.06	259	288.063	C15H12O6	[M-H]-	480-20-6	B	49451.4	51735.3	46739.1	9512.8	8326.7	7142.3	17752	20013	18956	24113	28088	27525	8996.1	12452	15798	C00974	ko00941,ko01100,ko01110
	Flavanols	pme0460	Epicatechin	291.09	139.04	290.079	C15H14O6	[M+H]+	490-46-0	B	88070	16638	15354	9	9	9	6824.2	10537	6347	9	40254	49080	27174	46046	44078	C09727	ko00941,ko01100,ko01110
	Flavonoid	pmp000001	Hispidulin (5,7,4'-Trihydroxy-6-methoxyflavone)*	301.07	286.05	300.063	C16H12O6	[M+H]+	1447-88-7	A	291710	321890	376430	53366	54254	48858	77954	61239	60321	43166	84186	54845	182540	183660	173370	C10058	--
	Flavonoid	mws0058	Diosmetin (5,7,3'-Trihydroxy-4'-methoxyflavone)*	299.06	284	300.063	C16H12O6	[M-H]-	520-34-3	A	503270	518630	557550	84338	113920	89118	138830	127440	143610	100410	172550	117700	308500	338570	359100	C10038	--
	Flavonoid	pmp001127	Chrysoeriol*	301.07	286.08	300.063	C16H12O6	[M+H]+	491-71-4	B	288860	310480	345880	45869	54934	51868	64588	55374	54612	44583	84433	57132	171400	169680	168380	C04293	ko00944
	Flavonoid	Lmjp004941	Rhamnocitrin (7-Methylkaempferol)*	301.07	286.05	300.063	C16H12O6	[M+H]+	569-92-6	A	291310	326010	367080	54851	53401	46200	64216	62511	63139	44547	83636	60568	171770	192360	173910	C17059	--
	Isoflavones	pmp000548	Pratensein	301.07	286.04	300.063	C16H12O6	[M+H]+	2284-31-3	B	290850	319740	375050	55904	52012	48860	80650	57264	62969	45340	79116	50964	185300	184320	168390	C10520	ko00943
	Flavonoid	Zmhp003514	6,7,8-Tetrahydroxy-5-methoxyflavone	301.07	286.05	300.063	C16H12O6	[M+H]+	-	A	295590	319770	337510	55990	56522	43305	68223	57221	67067	47408	78105	59161	183860	178080	178590	--	--
	Flavonoid	Hmcn002875	6-Hydroxyluteolin	301.04	255.02	302.043	C15H10O7	[M-H]-	18003-33-3	B	4856	5391.4	4785	5395.9	5235	4285.4	8042	8662.9	5447.2	7689.9	6163.9	7485.9	5963.9	7286.8	4320.5	C10072	--
	Dihydroflavone	mws1033	Homoeriodictyol	303.09	153.02	302.079	C16H14O6	[M+H]+	446-71-9	B	8127.2	9927.3	11753	3425.3	21445	6727.1	5266	3759.4	3881.9	8648.4	8993.6	3392.7	9604.7	9592.7	11155	C09756	ko00941
	Dihydroflavone	mws0463	Hesperetin	301.07	164	302.079	C16H14O6	[M-H]-	520-33-2	B	7246.9	6973.8	8255	1717.8	3351	3107.6	3356	3164.3	3217.3	5676.9	4747.9	4364.3	6337.6	7819.9	7434.9	C01709	ko00941
	Dihydroflavonol	mws0044	Dihydroquercetin(Taxifolin)	303.05	125.02	304.058	C15H12O7	[M-H]-	480-18-2	A	71053	80387.4	78763	10252	7980	9430	26222	21632	15792	51675	53138	48434	16273	17986	11218	C01617	ko00941,ko01100,ko01110
	Flavanols	mws0049	Gallocatechin	307.08	139	306.074	C15H14O7	[M+H]+	970-73-0	B	13553	18996	12388	30676	21996	30059	17150	14054	11601.5	21656	24282	20345	26012	24411	25381	C12127	ko00941,ko01110
	Dihydroflavonol	mws1174	3-O-Acetylpinobanksin	313.07	253	314.079	C17H14O6	[M-H]-	52117-69-8	B	287430	312160	218820	222790	213220	254810	31722	269070	35941	58868	89830	69767	142390	161930	176380	C16418	ko00941
	Flavonols	mws0066	Isorhamnetin	315.05	151	316.058	C16H12O7	[M-H]-	480-19-3	A	16284	27201	25134	21159	48596	21649	35684	21544	24713	32549	23658	51544	30920	31575	37250	C10084	--
	Flavonols	Lmdp003808	Azaleatin (5-O-Methylquercetin)	317.07	302.04	316.058	C16H12O7	[M+H]+	529-51-1	B	35973	47666	38438	36797	31634	34986	56401	39765	50890	103100	53116	47137	49299	46457	29040	C10022	--
	Flavonoid	pmp000004	4',5,7-Trihydroxy-3',6-dimethoxyflavone (Jaceosidin)	331.08	316.06	330.074	C17H14O7	[M+H]+	18085-97-7	B	7871.6	6593.4	8051	2941.6	5883.2	4306	9371.8	12122	7583	2694.4	2931	3560.3	7223.7	6923.8	8106.7	--	--
	Flavonols	mws0917	3,7-Di-O-methylquercetin	329.07	314	330.074	C17H14O7	[M-H]-	2068-02-2	B	11667	10065	10366	6803.3	6258.4	7672.2	6696.5	6489.8	2822.7	3462.2	3020.2	3699.9	6414.8	7899.4	8036.8	C01265	ko00944,ko01110
	Flavonoid	Lmzp004885	Tricin (5,7,4'-Trihydroxy-3',5'-dimethoxyflavone)	331.08	315.05	330.074	C17H14O7	[M+H]+	520-32-1	B	1949.1	1554.8	3002	1028.8	1700.5	1087.7	2847.1	3473.5	1851.5	649.16	891.12	1809.4	3027.2	3760.8	2331	C10193	--
	Flavonoid	mws1002	Syringetin	345.06	330	346.069	C17H14O8	[M-H]-	4423-37-4	B	7006.8	6323.3	9187.2	2789.4	2788.3	2796.1	20303	21026	17717.4	3635.3	3890.8	4263	6878.9	7419.3	7996	C11620	ko00944,ko01110
	Flavonols	pmn001637	Kaempferol-3-O-arabinoside (Juglanin)	417.08	285	418.09	C20H18O10	[M-H]-	5041-67-8	B	28331	28830	24473	37578	28763	34203	42092	28776	29952	41349	36731	43336	49914	29308	33439	--	--
	Flavonols	pme0321	Kaempferol-7-O-rhamnoside	431.1	285	432.106	C21H20O10	[M-H]-	20196-89-8	B	11279	9526	9948.6	16350	12017	12145	20088	19345	25511	21190	20471	21772	14898	13676	15559	--	--
	Flavonoid carbonoside	mws0048	Apigenin-8-C-Glucoside (Vitexin)*	431.1	311	432.106	C21H20O10	[M-H]-	3681-93-4	A	43250000	45984000	45208000	14902000	14213000	15449000	14927000	16545000	15832000	15210000	14320000	12109000	16907000	16635000	16021000	C01460	ko00941,ko00944
	Isoflavones	pmp000413	Genistein-8-C-glucoside	433.11	283.06	432.106	C21H20O10	[M+H]+	66026-80-0	A	21822000	23825000	21721000	10679000	10115000	8895600	10100200	11636000	10810000	6570400	9456600	7878900	12022000	12547000	12528000	C10420	--
	Flavonoid carbonoside	mws1434	Apigenin-6-C-glucoside (Isovitexin)*	431.1	311	432.106	C21H20O10	[M-H]-	29702-25-8	A	37848000	39752000	38780000	14985000	13424000	10716000	14704000	17569000	17088000	10527000	13682000	12333000	17051000	16891000	18104000	C01714	ko00944
	Flavonols	mws0919	Kaempferol-3-O-rhamnoside (Afzelin)(Kaempferin)	431.1	285	432.106	C21H20O10	[M-H]-	482-39-3	B	77181	87755	80076	14578	13452	11046	23313	16421	23738	19564	18457	23734	15094	14711	17282	C16911	ko00944
	Flavonoid	mws0072	Apigenin-5-O-glucoside	433.11	271.01	432.106	C21H20O10	[M+H]+	28757-27-9	B	803650	741800	939300	488210	370090	420150	393960	343580	342040	335000	430120	344240	535520	502130	575490	--	--
	Flavonols	Lmdp003509	Quercetin-3-O-xyloside (Reynoutrin)	435.09	303.06	434.085	C20H18O11	[M+H]+	549-32-6	B	156255	127210	206050	146580	117630	119490	129070	134540	188110	173170	143810	156760	207780	198800	166190	--	--
	Flavonols	mws2186	Avicularin(Quercetin-3-O-α-L-arabinofuranoside)	435.09	303	434.085	C20H18O11	[M+H]+	572-30-5	A	414560	437820	466880	519440	506180	419440	741010	540240	612470	522090	590920	554780	559740	509430	506450	--	--
	Dihydroflavone	mws1179	Naringenin-7-O-glucoside (Prunin)	433.11	271	434.121	C21H22O10	[M-H]-	529-55-5	A	2278400	2057300	2429200	508710	458810	346390	408090	371700	496310	523170	474200	589040	442930	373240	451360	C09099	ko00941
	Flavonoid carbonoside	pme1611	Isohemiphloin	433.11	313	434.121	C21H22O10	[M-H]-	3682-02-8	B	772360	590720	806500	695750	568510	464350	587710	825290	739490	525400	653430	480600	791180	657800	637030	--	--
	Flavanols	mws0355	Catechin gallate	441.08	169.02	442.09	C22H18O10	[M-H]-	130405-40-2	B	6608.8	7007.3	6541	18866	16303	9981	10010	9076.5	7045.1	19325	9934.9	11969	7133.4	7092.5	13972	--	--
	Flavonols	Hmcp002316	Isorhamnetin-3-O-arabinoside	449.11	317.06	448.1	C21H20O11	[M+H]+	-	B	614880	519750	758340	334920	404480	580400	300330	347920	348370	338810	429320	367070	463530	443740	441490	--	--
	Flavonols	mws0913	Kaempferol-3-O-galactoside (Trifolin)	447.09	285	448.101	C21H20O11	[M-H]-	23627-87-4	A	14066500	13877600	14750900	5296900	4671600	5181100	6190500	6291600	5965600	5503600	5495900	5179700	4564100	4806200	5485200	C12626	ko00944,ko01110
	Flavonoid carbonoside	mws1299	Luteolin-8-C-glucoside (Orientin)	449.11	299.2	448.101	C21H20O11	[M+H]+	28608-75-5	B	1150400	1336210	1224500	471250	435800	487930	453480	688650	553670	271410	397650	310730	777860	826790	917690	C10114	--
	Flavonols	mws0089	Kaempferol-7-O-glucoside*	447.09	285.04	448.101	C21H20O11	[M-H]-	16290-07-6	A	4725500	3907200	4558100	6074000	5144900	4434900	5985000	5963300	6144300	4575900	5204000	5904000	5131200	5397700	5219200	--	--
	Flavonoid	Hmpp003270	Luteolin-4'-O-glucoside	449.11	287.05	448.101	C21H20O11	[M+H]+	6920-38-3	A	1817100	1268400	1588300	1706600	1585200	1767600	1636600	2070400	1765000	1548800	1295600	1503300	1840000	1497300	1621300	--	--
	Flavonols	mws0045	Quercetin-3-O-rhamnoside(Quercitrin)	449.11	303.05	448.101	C21H20O11	[M+H]+	522-12-3	B	1050330	1201880	1253850	442760	338980	284560	394660	275170	331310	516520	515940	471260	333490	321980	319050	C01750	ko00944
	Flavonoid	Xmyp005654	Kaempferol-4'-O-glucoside	449.11	287.06	448.101	C21H20O11	[M+H]+	-	A	26466000	22999000	28607000	27667000	25927000	27842000	23588000	30778000	26318000	24913000	23090000	24413000	26118000	27162000	25092000	--	--
	Flavonoid	pme2459	Luteolin-7-O-glucoside (Cynaroside)	449.11	287.2	448.101	C21H20O11	[M+H]+	5373-11-5	A	89605000	86812000	88350000	21614000	19491300	20817000	20603000	25307000	25848000	19867000	19295000	18358000	22988000	21305000	22687000	C03951	ko00944
	Flavonoid carbonoside	mws1608	Luteolin-6-C-glucoside (Isoorientin)	447.09	357.1	448.101	C21H20O11	[M-H]-	4261-42-1	B	286040	325320	414070	123630	119360	82129	157040	236060	193730	96122	138310	95253	241400	324710	269890	C01821	--
	Flavonols	mws2209	Kaempferol-3-O-glucoside (Astragalin)*	449.11	287.06	448.101	C21H20O11	[M+H]+	480-10-4	B	77757000	75036000	77107000	26033000	25557000	26854000	26114000	31642000	27361000	24735000	24849000	26325000	27411000	25530000	27709000	C12249	ko00944,ko01110
	Flavonoid	Lmlp003531	Luteolin-3'-O-glucoside	449.11	287.06	448.101	C21H20O11	[M+H]+	5154-41-6	A	29088000	24762000	32003000	30528000	30091000	33203000	27326000	33077000	29709000	28509000	26404000	29754000	27093000	30287000	30666000	--	--
	Dihydroflavone	mws0057	Eriodictyol-7-O-glucoside	451.12	289	450.116	C21H22O11	[M+H]+	38965-51-4	B	538630	547880	360640	500930	419020	424850	648300	524510	697780	612950	842140	649400	642630	364540	523720	--	--
	Flavonoid	Lmtn002796	Aromadendrin-7-O-glucoside	449.1	287.05	450.116	C21H22O11	[M-H]-	28189-90-4	B	477750	509360	690250	749410	741910	759120	1423100	780490	1025800	698740	671100	798060	826670	781480	779990	--	--
	Flavonols	Lmzn001894	Kaempferol-3-O-glucuronide	461.07	285.04	462.08	C21H18O12	[M-H]-	22688-78-4	B	7655	10317	9356.5	6074.7	5164.5	5404.7	4779.7	5563.9	6718.3	4440.5	6501.8	2614.2	6767.3	5979	9764.6	--	--
	Flavonoid	pmp000579	Diosmetin-7-O-galactoside*	463.12	301.07	462.116	C22H22O11	[M+H]+	-	A	3501300	2985400	4298000	4617800	3984600	3262000	5963300	4961800	5377000	5765600	6412500	5154400	4891100	4903400	4469900	--	--
	Flavonoid	Lmjp003655	6-C-MethylKaempferol-3-glucoside	463.12	301.08	462.116	C22H22O11	[M+H]+	-	B	2782300	3040900	4053000	4650200	4264200	3406100	6238500	4730600	4943300	4911400	5949600	4981800	4653300	4531000	4269500	--	--
	Flavonoid	pmb3012	Chrysoeriol-7-O-glucoside*	461.11	299.2	462.116	C22H22O11	[M-H]-	19993-32-9	A	127390	134650	169530	214680	163530	119530	414270	251060	325990	320490	347040	313080	195140	256750	219720	--	--
	Flavonoid	HJAP011	Chrysoeriol-8-C-glucoside (Scoparin)*	463.11	343.08	462.116	C22H22O11	[M+H]+	301-16-6	B	246300	279210	175670	152630	144850	96797	215080	224700	245550	180060	180250	70476	189120	193520	188670	--	--
	Flavonoid	pmp000120	Diosmetin-6-C-glucoside	463.12	427.1	462.116	C22H22O11	[M+H]+	-	B	256790	245250	161220	162970	131530	102560	208140	204400	237610	101930	137640	91463	125610	205200	186350	--	--
	Flavonols	Hmcp002539	Isorhamnetin-3-O-rhamnoside	463.12	317.06	462.116	C22H22O11	[M+H]+	-	B	25378	26824	29159	14876	14898	8923.1	9589.1	10234	9599	13439	12589	12569	13977	14778	19373	--	--
	Flavonoid carbonoside	Lmnp002845	Hispidulin-8-C-glucoside*	463.13	343.09	462.116	C22H22O11	[M+H]+	-	B	268430	222400	150980	223360	159690	114820	200240	180310	232760	135750	80211	74803	213050	217550	174560	--	--
	Flavonols	mws0091	Quercetin-3-O-glucoside (Isoquercitrin)*	463.09	300.03	464.095	C21H20O12	[M-H]-	482-35-9	A	42680300	38256200	38718900	74230000	9332200	8327100	13662000	11331000	13985000	15261000	14439000	12034000	10892000	10655000	10180000	C05623	ko00944,ko01100,ko01110
	Flavonols	pmp001309	6-Hydroxykaempferol-7-O-glucoside	465.1	303.1	464.095	C21H20O12	[M+H]+	-	A	22342000	21377000	44680000	30990000	25115000	25467000	36037000	36174000	24863000	37254000	24361000	29513000	30251000	39913000	30481000	--	--
	Flavonols	mws0856	Quercetin-4'-O-glucoside (Spiraeoside)	463.09	301	464.095	C21H20O12	[M-H]-	20229-56-5	A	6866700	7576900	6621800	13087000	9826400	7735800	13979000	10498000	11283000	12373000	14508000	11124000	9384400	10059000	9312500	--	--
	Flavonoid	Hmcn001884	6-Hydroxyluteolin 5-glucoside	463.09	301.03	464.095	C21H20O12	[M-H]-	-	A	4184500	5042300	5255600	13483000	9183800	7348600	14509000	12701000	13146000	16343000	13699000	12551000	8447000	10038000	8896700	--	--
	Flavonols	Lmdp003286	Isohyperoside	465.1	303.06	464.095	C21H20O12	[M+H]+	35589-21-0	B	362260	453780	552740	1212500	837510	967460	1679500	1151200	1017000	1176200	1108200	945380	823150	857720	719000	--	--
	Flavonols	mws1329	Quercetin-7-O-glucoside*	463.09	300.7	464.095	C21H20O12	[M-H]-	491-50-9	A	3967100	5377700	6636900	10900000	7848400	6882300	12411000	8321000	12706000	11626000	12933000	10423000	8061000	9509100	8438500	C12639	--
	Flavonols	mws0061	Quercetin-3-O-galactoside (Hyperin)	463.09	300	464.095	C21H20O12	[M-H]-	482-36-0	A	7281000	7082800	8835000	11404000	15351000	13476000	22532000	18182000	18941000	23520000	22508000	20336000	15501000	16853000	16442000	C10073	--
	Flavonoid	Lmzp002365	Hesperetin-7-O-glucoside	465.14	303.09	464.131	C22H24O11	[M+H]+	31712-49-9	B	181760	95645	134050	128780	159890	129390	9	9	9	128070	158190	109880	129730	115150	85729	C16422	ko00941
	Dihydroflavonol	pme1598	Hesperetin-5-O-glucoside	463.12	301	464.132	C22H24O11	[M-H]-	69651-80-5	B	5848000	5959600	7582100	11606000	9395700	8157700	13605000	11997000	12436000	14196000	13185000	12630000	9496700	9519800	11300000	--	--
	Flavonols	Lmmp003783	Quercetin-3-O-glucuronide	479.09	303.05	478.075	C21H18O13	[M+H]+	22688-79-5	B	6787.9	12420	16723	10898	9519.2	9059.8	9908.2	6673.1	11796	8687.2	7845.1	8422.9	11247	7659.4	13766	--	--
	Flavonols	Lmjp003044	Isorhamnetin-3-O-Glucoside*	479.12	317.06	478.111	C22H22O12	[M+H]+	5041-82-7	A	2165300	2417400	4290300	3676900	3527800	3224000	5245000	3242000	4282100	5838000	4785800	4151200	3434200	3426000	3268600	--	--
	Flavonols	Lmjp002906	Rhamnetin-3-O-Glucoside	479.12	317.07	478.111	C22H22O12	[M+H]+	27875-34-9	B	2124200	2415700	3932300	3253600	3411400	2333800	5469300	2956200	3873100	5868500	4838100	3937400	3457900	3375100	3371600	--	--
	Flavonols	Lmyp004444	Tricin-4'-methylether-3'-O-glucoside	479.12	317.06	478.111	C22H22O12	[M+H]+	-	A	2423600	2245400	3864800	3549100	3405800	2161400	5037600	3071100	3595700	6477600	4796400	4065700	3549800	3352300	3389200	--	--
	Flavonols	Hmcp002207	Isorhamnetin-7-O-glucoside (Brassicin)*	479.12	317.06	478.111	C22H22O12	[M+H]+	6743-96-0	A	2627700	2524000	4176800	3722600	3473700	2395300	5059300	3315900	4230700	5891400	4487000	4727300	3239700	3442600	3438400	--	--
	Flavonoid	Lmjp003295	6-Methoxykaempferol-3-O-glucoside	479.12	317.07	478.111	C22H22O12	[M+H]+	63422-27-5	B	8110400	13002000	9227200	11816000	10962000	10468000	12426000	16562000	15428000	14832000	15269000	13766000	19721000	11377000	13339000	--	--
	Flavonols	Lmmp003903	Kaempferol-3-O-(2''-acetyl)glucoside	491.12	287.05	490.111	C23H22O12	[M+H]+	-	B	27651	25485	35427	37621	32209	44623	30124	49521	36189	46429	45738	49566	31565	33412	37610	--	--
	Flavonols	Hmln002199	Quercetin-3-O-(6''-acetyl)galactoside	505.1	300.03	506.107	C23H22O13	[M-H]-	-	A	8341.6	11160	10823	28623	24142	26017	22040	10463	20151	22850	31792	23471	14781	19204	19546	--	--
	Dihydroflavonol	pmp000531	Phellamurin	519.19	357.13	518.179	C26H30O11	[M+H]+	52589-11-4	B	40509	54310	38962	140460	160180	103470	592880	334770	516430	585660	443160	407040	234060	216070	211500	C09808	--
	Flavonoid carbonoside	mws1292	Isoschaftoside	565.16	409.09	564.123	C26H28O14	[M+H]+	52012-29-0	A	22480	28806.5	41624	19125	10738	12246	19192	26358	24700	9369	22804	14785	13445	21070	19522	--	--
	Flavonoid	pmp000593	Luteolin-7-O-rutinoside*	595.17	449.1	594.158	C27H30O15	[M+H]+	3563-98-2	A	2310600	1967200	2544600	2563200	2792600	2471800	2323200	2517000	2520800	2266900	2353800	2606000	2457200	2546200	2380700	--	--
	Flavonoid	mws1073	Apigenin-6,8-di-C-glucoside (Vicenin-2)	595.17	457.2	594.158	C27H30O15	[M+H]+	23666-13-9	A	13298000	11502000	18599000	14833000	13403000	13058000	14096000	16854000	17667000	13125000	14397000	13445000	14641000	14930000	15819000	C10195	--
	Flavonoid carbonoside	pmp001106	Vitexin-2''-O-glucoside	595.17	577.16	594.158	C27H30O15	[M+H]+	61360-94-9	A	8286700	7245700	10401000	8991800	7871600	8584500	9754600	10998000	9566200	8866800	8495600	8509100	10158000	9342100	9623900	C04024	ko00944
	Flavonols	Lmjp002867	Kaempferol-3-O-neohesperidoside*	595.17	287.05	594.158	C27H30O15	[M+H]+	32602-81-6	A	4978800	4096200	4655600	4982200	5313500	4776500	4812300	5112700	5488000	4579600	4907700	5134900	5254100	4600100	5019700	--	--
	Flavonoid	Lmsn002815	Kaempferol-3-O-rutinoside(Nicotiflorin)*	593.15	285.04	594.158	C27H30O15	[M-H]-	17650-84-9	B	135466000	136731000	136506000	43994000	45508000	40336000	42230000	42649000	40358000	44582000	39403000	45042000	39245000	38247000	39299000	C21833	ko00944,ko01110
	Flavonols	pme1605	Kaempferol-3-O-robinobioside(Biorobin)	593.15	285	594.158	C27H30O15	[M-H]-	17297-56-2	A	58797000	60307000	59001000	60178000	57561000	59723000	57693000	57634000	58763000	59805000	59080000	58294000	62819000	61689000	59288000	--	--
	Flavonols	Lmsp004670	Kaempferol-3-O-glucoside-7-O-rhamnoside	595.17	287.06	594.158	C27H30O15	[M+H]+	-	A	5040700	4375800	4624000	4531500	4970600	5012800	4361200	5274500	5216300	4530700	4687700	5261900	4809000	4994800	4880700	--	--
	Flavonoid	pmp001079	Luteolin-7-O-neohesperidoside (Lonicerin)*	595.17	449.1	594.158	C27H30O15	[M+H]+	25694-72-8	B	6109100	6151200	6561600	7133400	6574700	6942900	6375400	6853600	6779600	6519800	6274900	7318000	6897800	6422500	6564300	C12630	ko00944
	Flavonoid	Zmcp003989	Kaempferol-3-O-rhamnosyl(1→2)glucoside	595.16	287.05	594.158	C27H30O15	[M+H]+	-	A	183320	150340	129178	667520	762730	585300	567780	407760	451940	727580	891160	1422700	401640	444570	542240	--	--
	Anthocyanins	pme1773	Cyanidin-3-O-rutinoside (Keracyanin)	595.17	287.06	595.166	C27H31O15+	[M]+	28338-59-2	A	427250	435880	438260	200180	204170	176590	157940	148780	134230	183400	125760	127650	241700	237450	274650	C08620	ko00942
	Flavonols	Lmln001951	Quercetin-3-O-(6''-O-arabinosyl)glucoside	595.13	300.03	596.138	C26H28O16	[M-H]-	-	B	5263	5898.5	4121.2	4618.4	3754.1	5215.4	5558.1	4450.3	4761.8	9462.4	7062.1	7735.9	6782.4	4565.8	4813.4	--	--
	Flavonoid	mws1661	Diosmetin-7-O-rutinoside (Diosmin)	609.18	301	608.174	C28H32O15	[M+H]+	520-27-4	B	41698	37009	38911	29653	31083	12481	39071	38152	26992	20322	23011	19398	30293	20762	16326	C10039	--
	Flavanols	Lmmp000897	Gallocatechin-(4α→8)-gallocatechin	611.14	287.05	610.132	C30H26O14	[M+H]+	-	B	1078300	1070500	2411400	1187740	1514400	1158700	901950	1202800	734930	926760	1000200	912520	1376400	901670	1432300	--	--
	Flavonols	Lmyp004770	Quercetin-3-O-(2''-p-Coumaroyl)glucoside	611.14	147.04	610.132	C30H26O14	[M+H]+	-	B	15618	12337	23370	5709	7705	2954	3101.9	6577.7	4040.4	1161.4	2309.8	2178.9	10081	8922.1	5367.8	--	--
	Flavonols	Lmmp003091	Quercetin-3-O-(4''-O-glucosyl)rhamnoside	611.16	303.05	610.153	C27H30O16	[M+H]+	59262-54-3	B	4937400	4924100	5799400	6152600	6011100	5416100	5741500	5568000	5555300	5617600	6211900	6119000	5596600	5420200	5522100	C17563	--
	Flavonols	Lmbp002336	Quercetin-3-O-(2''-O-rhamnosyl)galactoside	611.16	303.05	610.153	C27H30O16	[M+H]+	-	B	162180	197779	236560	198470	185740	177290	135580	171130	185160	291050	185790	168620	218950	123050	200480	--	--
	Flavonoid	Zmhp002409	Isoluteolin-6,8-di-C-glucoside	611.16	491.12	610.153	C27H30O16	[M+H]+	-	B	49066	46708	55880	74346	56863	44582	64505	67708	77335	43047	56436	44983	67652	67246	73128	--	--
	Flavonoid	Zmxp003107	Luteolin-7,3'-di-O-glucoside	611.16	287.06	610.153	C27H30O16	[M+H]+	52187-80-1	B	53994	44515	44933	44504	60078	43772	50272	63566	56340	33844	42016	44463	36281	55518	47938	--	--
	Flavonols	Hmcp001598	Isorhamnetin-3-O-(2''-O-xylosyl)glucoside	611.16	317.06	610.153	C27H30O16	[M+H]+	-	B	28249	22558	33198	35008	43088	43576	22832	28034	25012	40606	45390	29325	39552	25485	38416	--	--
	Flavonols	Lmjp002461	Quercetin-3-O-neohesperidoside	611.16	303.05	610.153	C27H30O16	[M+H]+	117611-67-3	A	4859600	4924400	4687500	6387800	5656900	5526500	6346200	5732400	5385200	5979800	6269300	5681600	6093100	6084300	4956200	--	--
	Flavonols	mws0059	Quercetin-3-O-rutinoside (Rutin)	609.15	301	610.153	C27H30O16	[M-H]-	153-18-4	A	266083000	268804000	255349000	68415000	71349000	70454000	70404000	69523000	68953000	69447000	70290000	72097000	68737000	68097000	67493000	C05625	ko00944,ko01100,ko01110
	Flavonoid carbonoside	pmp000126	Luteolin-6,8-di-C-glucoside*	611.16	593.2	610.153	C27H30O16	[M+H]+	29428-58-8	B	1989300	1863300	2527800	1434100	976350	1216100	1178380	1647600	1277900	692200	1087600	747570	1820200	1772100	1872600	C10102	--
	Flavonoid carbonoside	pmb0665	Orientin-7-O-glucoside	611.16	465.1	610.153	C27H30O16	[M+H]+	-	B	7171300	7419100	9113200	10151000	9683300	9876800	9275700	8713800	10372000	9975600	10907000	9504500	9333500	9162800	9474400	--	--
	Flavonoid	Lmbp002592	Kaempferol-3,7-di-O-glucoside	611.16	287.05	610.153	C27H30O16	[M+H]+	-	B	61247	52948	79323	97901	96727	120100	35539	39398	43081	57336	40240	70979	55995	43744	77743	--	--
	Flavonols	pmn001583	Quercetin-3-O-robinobioside	609.15	300	610.153	C27H30O16	[M-H]-	52525-35-6	A	172902000	173958000	173456000	73212000	78462000	78018000	77276000	76978000	71753000	72699000	76223000	78445000	75698000	74466000	70514000	--	--
	Flavonoid	Hmpp002612	Luteolin-7-O-gentiobioside	611.16	287.05	610.153	C27H30O16	[M+H]+	-	A	69549	72553	76047	80837	86628	116720	32465	52963	36792	69711	51482	67150	57241	58872	70232	--	--
	Flavonols	Lmsp004166	Quercetin-3-O-glucoside-7-O-rhamnoside	611.16	303.05	610.153	C27H30O16	[M+H]+	-	A	4840900	4749700	5298600	6112000	5697700	5496300	6367100	5549900	5599200	6127500	5990300	6319400	6169900	5835000	5262400	--	--
	Flavonoid	HJAP024	Kaempferol-6,8-di-C-glucoside*	611.16	593.15	610.154	C27H30O16	[M+H]+	-	B	779440	780130	804300	350640	290090	364450	364480	542020	427410	275850	422200	267560	631590	726470	605400	--	--
	Dihydroflavone	pme0001	Hesperetin-7-O-neohesperidoside(Neohesperidin)	609.18	301	610.19	C28H34O15	[M-H]-	13241-33-3	A	1066200	1597000	1750900	1086700	1397700	863580	1069300	856180	924760	337110	593790	182820	1045800	994810	1216300	C09806	ko00941
	Dihydroflavone	mws0036	Hesperetin-7-O-rutinoside (Hesperidin)	609.18	301.09	610.19	C28H34O15	[M-H]-	520-26-3	B	300840	416000	509300	273150	329200	202220	240360	179680	265320	122790	136970	128653	312760	261780	269110	C09755	--
	Flavonoid	pmp000241	Luteolin-6-C-(2''-glucuronyl)glucoside	625.14	505.09	624.133	C27H28O17	[M+H]+	-	B	1831400	1374800	1352100	1559600	1092600	1090600	1735400	2080000	2182800	1342000	1278800	1125400	1506500	1697500	1841500	--	--
	Flavonoid	Hmjp002999	Isorhamnetin-3-O-rutinoside (Narcissin)	625.18	317.06	624.162	C28H32O16	[M+H]+	604-80-8	B	3173200	2625200	3008800	3032500	2774800	2471900	3419900	2494800	3152700	3204000	3373000	3456600	3293700	2713600	2712600	--	--
	Flavonoid	HJAP120	Rhamnetin-3-O-Rutinoside	625.17	317.07	624.168	C28H32O16	[M+H]+	-	B	2393800	2227000	2779800	2799700	2455100	2299000	2748000	2147700	2443200	2829000	2769800	2579900	2921100	2641800	2687600	--	--
	Flavonoid	Zmxp002867	Chrysoeriol-5,7-di-O-glucoside	625.17	301.07	624.168	C28H32O16	[M+H]+	-	B	91487	89084	106400	245740	242340	197520	209050	157320	181010	338050	280210	314310	173200	201150	184520	--	--
	Flavonoid	HJN051	Tamarixetin-3-O-rutinoside	623.16	315.05	624.168	C28H32O16	[M-H]-	-	B	17179000	19387000	15236000	18673000	20320000	18294000	20451000	16460000	18290000	20782000	20340000	16965000	21637000	21237000	19814000	--	--
	Flavonols	Lmmp002463	Sexangularetin-3-O-glucoside-7-O-rhamnoside	625.18	317.07	624.169	C28H32O16	[M+H]+	-	A	2595400	2309800	3105700	2817100	2758600	2409500	2906900	2378400	2766200	3072900	2934900	2871800	2789900	2840500	2901300	--	--
	Isoflavones	Lmhp003217	2'-Hydoxy,5-methoxyGenistein-O-rhamnosyl-glucoside	625.17	317.06	624.169	C28H32O16	[M+H]+	-	A	2836000	2397600	2996100	2427700	2599100	2371100	2531100	2435700	2945200	3170600	3131000	2662100	2724500	2960800	2700500	--	--
	Flavonols	Lmmp002963	6-C-Methylquercetin-3-O-rutinoside	625.18	317.06	624.169	C28H32O16	[M+H]+	-	A	50406000	47553000	51192000	50302000	50228000	49861000	51246000	50292000	49678000	51644000	55174000	52808000	52680000	52519000	48792000	--	--
	Flavonoid carbonoside	pmp000127	Chrysoeriol-6,8-di-C-glucoside	625.18	607.2	624.169	C28H32O16	[M+H]+	-	A	4997100	4396600	4768700	4006500	4048300	3308400	5930800	6890400	8124700	4824600	4418000	4119500	5392600	5597300	4817600	--	--
	Flavonols	Lmsp004045	Isorhamnetin-3-O-glucoside-7-O-rhamnoside	625.18	317.07	624.169	C28H32O16	[M+H]+	-	A	9	9	9	76582	85046	71364	55007	25678	42102	128270	95061	100780	56517	37810	26320	--	--
	Flavonols	Lmsp003939	Isorhamnetin-3-O-galactoide-7-O-rhamnoside	625.18	317.07	624.169	C28H32O16	[M+H]+	-	A	329730	319766	449750	268760	324250	401390	282140	290460	318250	249680	291030	235260	377300	317590	347860	--	--
	Flavonols	pme1540	Isorhamnetin-3-O-neohesperidoside	625.18	317.06	624.169	C28H32O16	[M+H]+	55033-90-4	A	15801	13587	16249	56220	50026	48519	55976	22624	42350	81260	43970	74727	24766	30408	47534	--	--
	Flavonoid	Lmsp004721	Tamarixetin-3-O-glucoside-7-O-rhamnoside	625.18	317.07	624.169	C28H32O16	[M+H]+	-	A	2704200	2447300	2831600	2522200	2611900	2235200	2892100	2243800	2662900	2980700	2834300	2908100	2748400	2698500	2665300	--	--
	Flavonols	pmp000596	Quercetin-3-O-(2''-O-galactosyl)glucoside	627.16	465.1	626.148	C27H30O17	[M+H]+	56782-99-1	A	93940	95179	99214	112670	79186	91182	98089	68343	111160	98570	108080	105130	109670	120750	111370	--	--
	Flavonols	pmp001310	6-Hydroxykaempferol-3,6-O-Diglucoside	627.16	303.1	626.148	C27H30O17	[M+H]+	-	B	501740	564940	673990	800710	719340	667970	799710	679200	742390	836860	924360	749390	664150	723370	756080	--	--
	Flavonols	Lmsp003729	Myricetin-3-O-rutinoside*	627.16	319.05	626.148	C27H30O17	[M+H]+	-	A	4066300	305660	6187800	5444300	4970100	6575600	3090800	4202200	3624800	3632200	4508800	4483400	4748400	4851600	4757200	--	--
	Flavonols	pmp001311	6-Hydroxykaempferol-7,6-O-Diglucoside	627.16	303.1	626.148	C27H30O17	[M+H]+	-	B	1410000	1222400	2065100	1361730	1978700	1499200	1887600	1212200	1542400	1732700	1480000	1653400	1561900	2369900	1221800	--	--
	Flavonoid	Zmdp003457	Myricetin-3-O-galactoside-3'-O-rhamnoside*	627.16	319.05	626.148	C27H30O17	[M+H]+	-	A	2930300	209690	4998800	3603600	4153000	4792000	2121300	3388800	2592800	2876200	3421600	3313500	3612600	3673400	3912900	--	--
	Flavonols	Lmmp002796	Gossypetin-3-O-rutinoside	627.16	319.05	626.148	C27H30O17	[M+H]+	-	A	2210000	1960600	3289600	2814400	2363600	3030000	1307800	2104300	1827600	1677700	1789200	2294300	2153700	2143500	2261000	--	--
	Flavonols	Hmcp001578	Isorhamnetin-3,7-O-diglucoside	641.17	479.11	640.163	C28H32O17	[M+H]+	6758-51-6	A	163700	154370	363360	321870	317490	354680	334240	227950	222400	476440	279060	318830	306770	301890	379010	--	--
	Flavonoid	pmb0578	Luteolin-7-O-(6''-sinapoyl)glucoside	655.17	207	654.158	C32H30O15	[M+H]+	-	B	55906	61150	80735	34115	32768	34820	5678.2	7177	6395.5	5528.1	10785	5633	32278	44219	33690	--	--
	Flavonoid	Hmmp002447	Apigenin-7-O-rutinoside-4'-O-rhamnoside	725.2	433.11	724.193	C33H40O18	[M+H]+	-	B	31588	38450	31078	58585	38597	62102	9991.2	13320	9110.9	18870	21760	27246	31765	32149	24113	--	--
	Flavonoid	Zmhp003322	Isovitexin-2''-O-(6'''-p-coumaroyl)glucoside	741.2	433.11	740.195	C36H36O17	[M+H]+	-	B	17428	18980	33729	16584	16526	32906	7586	8981	6327.8	13188	16974	10558	21059	22831	13022	--	--
	Flavonoid	Zmlp003063	Luteolin-7-O-(2''-O-rhamnosyl)rutinoside	741.23	433.12	740.209	C33H40O19	[M+H]+	-	B	53806	55838	60454	84077	88334	71468	62603	60458	57666	75902	82574	104780	46697	80592	70855	--	--
	Flavonols	Lmsp003881	Kaempferol-3-O-rutinoside-7-O-rhamnoside	741.22	287.06	740.216	C33H40O19	[M+H]+	-	B	3348700	2773200	2276800	1543900	1529400	1024000	1457300	812530	939160	2048600	1962300	2812200	1027400	1050400	874230	--	--
	Flavonols	mws1035	Kaempferol-3-O-robinoside-7-O-rhamnoside (Robinin)	741.22	433	740.216	C33H40O19	[M+H]+	301-19-9	B	56219	40528	61706	71032	74048	62465	64835	52952	44052	87696	74268	98232	45984	47966	65289	C10178	--
	Flavonols	pmp001105	Kaempferol-3-O-neohesperidoside-7-O-glucoside	757.22	287.06	756.211	C33H40O20	[M+H]+	-	B	2191800	2217400	3600700	1256600	1660200	1929900	838440	724000	770780	1355200	1202000	1206100	1747600	1680400	1884400	--	--
	Flavonols	Lnrp102163	Quercetin-3-O-rutinoside-7-O-rhamnoside	757.21	303.05	756.211	C33H40O20	[M+H]+	-	B	708030	628860	892130	1045400	828550	760100	951630	878760	839610	662820	844790	739440	601960	581940	889840	--	--
	Flavonols	Lmsp003161	Kaempferol-3-O-sophoroside-7-O-rhamnoside	757.22	287.06	756.211	C33H40O20	[M+H]+	-	B	2350600	2433200	3349800	1116300	1780800	1973300	894680	1665300	882610	1246800	1028800	1320700	1605200	1928700	1853100	--	--
	Flavonols	pmp001314	6-Hydroxykaempferol-3-O-rutin-6-O-glucoside	773.21	627.2	772.206	C33H40O21	[M+H]+	-	B	9169.5	9512.9	13976	23526	23464	24405	9238.2	10520	12522	27485	14157	11411	8182.5	17422	20447	--	--
	Flavonols	Lmsp002982	Quercetin-3-O-sophoroside-7-O-rhamnoside	773.21	303.05	772.206	C33H40O21	[M+H]+	-	B	2223200	1999900	3298800	2992800	3973000	3175600	1688000	1691300	1001000	4257100	3421600	3298500	2110800	2664100	2563200	--	--
	Flavonols	Lmmp002755	Quercetin-7-O-rutinoside-4'-O-glucoside	773.21	303.05	772.206	C33H40O21	[M+H]+	-	B	606380	752320	715730	1504600	1702700	1496520	823600	419310	609310	794760	819500	680800	819350	855590	819730	--	--
	Flavonols	Lmmp002334	Quercetin-3-O-rutinoside-7-O-glucoside	773.21	303.05	772.206	C33H40O21	[M+H]+	-	A	2087900	1551200	3348300	2791600	3418700	3583200	1776800	1987200	1335000	4206300	3969600	3189800	2885100	2300000	2653500	--	--
	Flavonoid	HJAP023	Kaempferol-6,8-di-C-glucoside-7-O-glucoside	773.22	611.17	772.207	C33H40O21	[M+H]+	-	B	192350	132790	324900	351100	372310	329990	177780	166550	155239	411300	370630	345220	216010	272280	284340	--	--
	Flavonols	Lmmp001965	Gossypetin-3-O-rutinoside-8-O-glucoside	789.2	465.1	788.201	C33H40O22	[M+H]+	-	B	7106.4	6299.3	10617	11507	15839	10328	8698	6637.4	7342.8	19437	19171	18408	10168	14929	11696	--	--
	Flavonoid carbonoside	pmb0666	Isovitexin-7-O-(6''-sinapoyl)glucoside	801.22	639.1	800.216	C38H40O19	[M+H]+	-	B	120180	147170	99340	46594	48376	40960	107610	54443	81774	77798	91216	63180	48101	59367	55093	--	--
Quinones	Anthraquinone	Zmhn003247	6-Hydroxy-Emodin	285.04	257.05	286.048	C15H11O6	[M-H]-	-	B	7292	8240.4	5159.6	18376.6	28951	14550	15281	15106	12105	14401	13393.5	23188	12562	13070	14930	--	--
	Anthraquinone	pmn001337	Emodin-8-O-glucoside	431.1	269	432.106	C21H20O10	[M-H]-	-	B	2850	3561.5	3384	8774.1	6000.8	6294.6	7126.6	9194	8924.7	8856.5	4995.8	8740.2	5159.6	7001.6	5670.1	C10345	--
	Anthraquinone	pmn001338	Rhein-8-O-glucoside	445.08	283	446.085	C21H18O11	[M-H]-	34298-86-7	B	408370	341020	348120	721580	465140	554040	553510	674330	828900	603800	421730	566540	553920	513110	420140	--	--
	Anthraquinone	Zmhn001905	HydroxyAloe-emodin-8-O-glucoside	447.09	285.04	448.101	C21H20O11	[M-H]-	-	A	5060200	4463600	4781800	5624500	6085200	5204600	5943900	7055600	6920000	5862700	5318000	5804300	5187700	6006900	5374600	--	--
Lignans and Coumarins	Coumarins	mws0987	6-MethylCoumarin	161.06	115	160.052	C10H8O2	[M+H]+	92-48-8	B	22574	18343	29831	22724	21054	25599	26851	29337	27974	29521	30837	37988	27445	27971	30322	--	--
	Coumarins	mws1013	Esculetin	177.02	133.2	178.027	C9H6O4	[M-H]-	305-01-1	B	318810	221330	305430	279520	192950	237530	146177	185870	177850	142760	269790	291820	203500	256600	263960	C09263	ko00999,ko01110
	Coumarins	pmn001492	Ayapin	187.1	123.1	188.041	C11H8O3	[M-H]-	494-56-4	A	70953	91947	114470	49384	58316	53363	24875	42087	28959	33515	33228	29931	45324	61439	58373	C18078	--
	Coumarins	Hmjp002337	Isoscopoletin (6-Hydroxy-7-Methoxycoumarin)	193.04	133.03	192.033	C10H8O4	[M+H]+	776-86-3	B	44933	45506	53338	19478	23328	35480	22855	43227	18556	21062	13096	14359	33237	25474	23914	C18079	ko00999
	Coumarins	pme2993	Scopoletin (7-Hydroxy-5-methoxycoumarin)	193.05	133	192.042	C10H8O4	[M+H]+	92-61-5	B	71670	51883	62127	22163	34268	28904	16702	48615	27408	36170	37744	25566	56045	28746	24702	C01752	ko00999,ko01110
	Coumarins	mws1014	Fraxetin (7,8-Dihydroxy-6-methoxycoumarin)	209.04	149.1	208.037	C10H8O5	[M+H]+	574-84-5	B	1722200	1465700	2035400	923340	1140400	1667300	1006000	1532400	867470	885980	1039400	887370	1264100	978300	1263900	C09265	ko00999,ko01110
	Coumarins	Lmbp003825	Skimmin (7-Hydroxycoumarin-7-O-glucoside)	325.09	163.04	324.085	C15H16O8	[M+H]+	93-39-0	A	38517	39274	27256	47074	42104	35620	148760	74875	118030	65054	49786	48200	45270	34359	51372	--	--
	Lignans	mws0097	Pinoresinol	357.13	151	358.142	C20H22O6	[M-H]-	487-36-5	A	31595	30544	29735	24106	29197	24897	43963	19910	23374	69201	98013	55046	32507	35561	39126	C05366	ko00999,ko01100,ko01110
	Lignans	Hmgn004693	(8'R,7'S)-(-)-8-Hydroxy-α-conidendrin	371.11	327.03	372.121	C20H20O7	[M-H]-	-	B	8163.1	12361	13179	9803.6	9625.2	11143	9572.2	6611.4	8686.8	11355	10869	10432	11518	11153	10601	--	--
	Coumarins	Hmhp002580	Methylpicraquassioside A	413.14	136.07	412.133	C19H24O10	[M+H]+	-	A	157410	147840	142650	123170	147230	148680	84182	112100	108290	89123	112650	111510	124780	130530	129890	--	--
	Lignans	pmn001663	Syringaresinol	417.16	402.1	418.163	C22H26O8	[M-H]-	21453-69-0	A	22467	18785	25705	6664	9377	8024.6	7459.2	7134.6	7233.9	4356.7	7823.9	5066.5	13551	14722	14551	C10889	--
	Coumarins	pmb0478	Coumarin O-rutinoside	455.15	147.4	454.148	C21H26O11	[M+H]+	-	B	11661	9663.1	12912	26200	31060	27434	12305	16418	10492	18143	15486	129526	17135	16398	18067	--	--
	Lignans	pmp000682	Matairesinol-4'-O-glucoside (Matairesinoside)	538.22	359.14	520.168	C26H32O11	[M+NH4]+	23202-85-9	B	26276	41840	28309	21439	29193	19192	166410	85683	92392	78461	57724	47753	42035	45476	49704	--	--
	Lignans	pmn001378	Pinoresinol-4-O-glucoside	519.19	357.14	520.194	C26H32O11	[M-H]-	41607-20-9	B	32039	45221	27324	104440	97342	67073	240650	109330	164200	249120	350250	248290	89449	93200	112570	C17529	--
	Lignans	Lmtn003096	Secoisolariciresinol 4-O-glucoside	523.21	361.14	524.226	C26H36O11	[M-H]-	-	A	103020	127380	96515	272140	193190	188660	770740	638980	621840	608790	814640	553500	239550	277850	242570	--	--
	Lignans	Hmln002100	Nortrachelogenin-4-O-glucoside	535.18	373.13	536.189	C26H32O12	[M-H]-	33464-78-7	B	81445	79133	83774	86204	87966	85997	99281	109670	122880	87116	124730	80859	53555	114330	132400	--	--
	Lignans	pmn001375	1-Hydroxypinoresinol-1-O-Glucoside	535.18	373.13	536.189	C26H32O12	[M-H]-	81495-71-8	B	40009	37945	62080	42286	38670	49991	58728	42839	35287	22266	32354	43857	44890	64846	75302	--	--
	Lignans	Hmln002355	5'-Methoxymatairesinoside	549.2	387.15	550.204	C27H34O12	[M-H]-	1691201-82-7	B	48965	47892	54247	50091	58974	62013	182840	164730	205860	203300	213260	214270	82599	124700	92379	--	--
	Lignans	Lmqn001932	Syringaresinol-4'-O-glucoside	579.21	417.16	580.216	C28H36O13	[M-H]-	7374-79-0	B	187650	175500	227950	106720	107240	98999	52594	55460	56610	24612	47175	48100	108650	82210	78504	C10890	--
	Lignans	Rfmb26201	Syringaresinol-4'-O-(6''-acetyl)glucoside	621.22	417.16	622.226	C30H38O14	[M-H]-	-	B	11203	8004.7	6882.5	6863	8647.2	5535.3	2315.5	2891.3	3900	2564	4497.6	2308.4	5637.6	6812.6	4550.8	--	--
	Coumarins	Hmlp004943	Nitensoside B	625.18	317.07	624.168	C28H32O16	[M+H]+	-	A	2639400	2272400	2839600	2748600	2700000	2558200	2999600	2412900	3006700	2770400	3058800	2907300	2733300	2561900	2609500	--	--
	Lignans	pmn001370	Pinoresinol-4,4'-O-di-O-glucoside	681.24	519.19	682.247	C32H42O16	[M-H]-	63902-38-5	B	14037	9672.5	14575	45197	40559	27059	41664	38897	44118	123430	101120	82024	38615	38902	45325	--	--
	Lignans	pmn001369	1-Hydroxypineolin Diglucoside	697.23	535.18	698.242	C32H42O17	[M-H]-	-	B	11484	9847.8	11837	24738	53032	34035	9751.5	11877	9118.5	21687	24103	22451	22949	29477	29629	--	--
Others	Others	Lmbp000728	(S)-2-Phenyloxirane	121.06	77.04	120.058	C8H8O	[M+H]+	20780-54-5	A	9986700	8736600	8412300	8677400	8374400	9356800	6992500	7727600	7302400	7033300	8369400	7925300	7895600	7448800	8105500	C20782	ko01100
	Vitamin	mws0133	Nicotinamide	123.06	80.05	122.048	C6H6N2O	[M+H]+	98-92-0	A	354660	561840	466990	394030	311250	477880	470760	410340	317370	472820	479590	705830	461250	430930	495940	C00153	ko00760,ko01100,ko01240
	Vitamin	pme0490	Nicotinic acid (Vitamin B3)	124.04	78	123.032	C6H5NO2	[M+H]+	59-67-6	A	122407	166160	159270	300840	198790	200930	172730	166660	160960	282710	396950	283690	206580	200320	236570	C00253	ko00760,ko00960,ko01100,ko01110,ko01240
	Saccharides and Alcohols	mws0889	D-Threonic Acid	135.03	75.01	136.037	C4H8O5	[M-H]-	3909-12-4	A	755390	963440	910360	1032700	766250	887930	669550	699320	685790	820870	902830	699600	825190	875170	886390	C21649	--
	Others	pmb0764	4-Methyl-5-thiazoleethanol	144.05	113.2	143.04	C6H9NOS	[M+H]+	137-00-8	A	13949	10049	7838.8	19585	17904	16410	12793	18906	14334	20117	25567	44907	20731	16818	17934	C04294	ko00730,ko01100,ko01240
	Saccharides and Alcohols	ML10171848	D-Arabinono-1,4-lactone	147.03	85.03	148.037	C5H8O5	[M-H]-	2782-09-4	A	107050	157070	134420	181200	179220	157240	278930	214810	261290	357170	301850	204010	193760	171530	170740	C00652	ko00053,ko01100
	Saccharides and Alcohols	mws1499	D-Arabinose	149.05	59.01	150.053	C5H10O5	[M-H]-	10323-20-3	B	78524	66526	58601	88211	95046	91647	71862	84240	103000	97982	75998	69475	74539	101300	95342	C00216	ko00040,ko00053,ko00520,ko01100,ko01250
	Saccharides and Alcohols	Zmgn000173	D-Ribose	149.05	75.01	150.053	C5H10O5	[M-H]-	50-69-1	A	203070	265610	151750	180620	186150	136140	132630	135260	131370	154440	140300	132480	165200	160880	153630	C00121	ko00030,ko01100,ko02010
	Saccharides and Alcohols	mws0213	Ribitol	151.06	71	152.068	C5H12O5	[M-H]-	488-81-3	B	17454.8	29486	23915	13725	10437	9717.2	35175	30124	30348	22769	24120	16876	19674	19505	15331	C00474	ko00040,ko00740,ko01100
	Saccharides and Alcohols	pme0513	Xylitol	151.06	59	152.068	C5H12O5	[M-H]-	87-99-0	B	4204.6	3461.8	4485.2	4587	4036.1	5240.4	15074	15069	13215	12257	10540	7421.2	7595.3	7030.8	7511.9	C00379	ko00040,ko01100,ko02010
	Saccharides and Alcohols	mws0438	L-Arabitol	151.06	59	152.068	C5H12O5	[M-H]-	7643-75-6	B	7188.8	11376	10384	6574	7591.2	5495.7	24723	16429	21016	20021	12719	13213	16442	16557	12737	C00532	ko00040,ko01100
	Vitamin	pme1383	Pyridoxine	170.08	134.1	169.074	C8H11NO3	[M+H]+	65-23-6	B	201350	269620	195740	62994	57681	89818	90340	122200	107910	42898	70164	48602	112330	107360	123010	C00314	ko00750,ko01100,ko01240
	Vitamin	MA10039492	Dehydroascorbic acid	173.01	71.03	174.016	C6H6O6	[M-H]-	490-83-5	A	50178	58611	53169	206010	155940	111390	356520	198360	277430	406270	297030	244900	167670	167840	134120	C05422	ko00053,ko00480,ko01100
	Saccharides and Alcohols	mws4175	D-Glucurono-6,3-lactone	175.02	85.03	176.032	C6H8O6	[M-H]-	32449-92-6	B	36010	43851	46880	511960	683040	490680	582220	559660	535270	405750	244890	712960	152230	207580	203250	C02670	ko00053,ko01100
	Vitamin	Hmfn000531	L-Ascorbic acid (Vitamin C)	175.02	87.01	176.032	C6H8O6	[M-H]-	50-81-7	A	15857	15776	27566	6701900	9560600	5430700	7989500	7216700	7556800	7291100	4444200	10543000	2089500	2652200	2504400	C00072	ko00053,ko00480,ko01100,ko01110,ko01240
	Saccharides and Alcohols	pme2253	L-Gulono-1,4-Lactone	177.04	59	178.048	C6H10O6	[M-H]-	1128-23-0	B	87319	104290	81153	123670	142450	109240	148421	147040	136930	47678	57353	121980	132740	145180	148670	C01040	ko00053,ko01100,ko01240
	Saccharides and Alcohols	mws4170	D-Glucose*	179.06	59.01	180.063	C6H12O6	[M-H]-	14431-43-7	A	14913800	14189000	14534600	8042000	6753000	6868500	4762400	5007900	5846400	5348300	6055100	4459900	5079700	5834500	6327300	C00031	ko00010,ko00030,ko00052,ko00500,ko00520,ko00524,ko00901,ko01100,ko01110,ko02010
	Saccharides and Alcohols	pme0516	Inositol	179.06	87	180.063	C6H12O6	[M-H]-	87-89-8	A	804370	1210600	973940	1521900	1319700	1207600	2039600	1416900	1440500	1705700	1639800	1333400	1188600	1419300	1255800	C00137	ko00052,ko00053,ko00562,ko01100,ko01110,ko01250,ko02010,ko04070
	Saccharides and Alcohols	mws1164	D-Fructose*	179.06	59.01	180.063	C6H12O6	[M-H]-	7660-25-5	B	13706100	12019900	14355400	8208200	6637700	7119000	4434900	5230800	5268300	5925300	5724800	4567500	4966100	5702600	5986600	C05003	--
	Saccharides and Alcohols	mws1155	D-Mannitol*	181.07	101.02	182.079	C6H14O6	[M-H]-	69-65-8	B	181539	195355	204005	8336.3	9433.6	9680.3	9188	8401.2	5606.8	7645.8	7558.7	6952.5	8354.7	13109	12402	C00392	ko00051,ko01100,ko02010
	Saccharides and Alcohols	mws0214	D-Sorbitol	181.07	71	182.079	C6H14O6	[M-H]-	50-70-4	B	140081	142446	152514	77378	82834	79760	33543	34349	31750	43513	38530	27054	36393	35825	46118	C00794	ko00051,ko00052,ko01100,ko02010
	Saccharides and Alcohols	pme2237	Dulcitol*	181.07	101	182.079	C6H14O6	[M-H]-	608-66-2	B	36176	51626	54656	20384	19049	20631	30724	31266	30152	26389	30594	22488	27610	31408	30801	C01697	ko00052,ko01100
	Vitamin	pme2596	4-Pyridoxic acid	184.06	148	183.053	C8H9NO4	[M+H]+	82-82-6	B	66257	59126	71937	60623	51115	73860	68558	68948	64198	106020	73338	89913	69107	70179	79021	C00847	ko00750,ko01100
	Saccharides and Alcohols	pme3705	D-Glucoronic acid*	193.04	73	194.043	C6H10O7	[M-H]-	6556-12-3	B	10437	18222	11818	12860	11854	10305	32030	20108	29589.4	33046	24019	20869	8360.8	14127	15450	C00191	ko00040,ko00053,ko00520,ko00562,ko01100,ko01240,ko01250
	Saccharides and Alcohols	pme0534	Gluconic acid	195.05	74.9	196.058	C6H12O7	[M-H]-	526-95-4	A	308090	475200	337000	851300	735010	567940	606280	502340	590980	817570	808440	642730	500190	587590	618980	C00257	ko00030,ko01100,ko01110,ko01200
	Saccharides and Alcohols	pme1261	D-Panthenol	206.14	76	205.131	C9H19NO4	[M+H]+	81-13-0	B	4681.5	7610.7	50198	5732.5	7053.7	10153	2950.7	3326.5	3099.5	7516.8	2260.3	4173.5	4543	6196.4	5604.9	C05944	ko00770
	Saccharides and Alcohols	Zmyn000108	D-Saccharic acid*	209.03	85.03	210.038	C6H10O8	[M-H]-	87-73-0	A	2174800	2382500	2544900	3667200	3978500	2939300	2157500	1975100	2626600	3200700	2487800	2385400	2184100	2823800	2471700	C00818	ko00053,ko01100
	Saccharides and Alcohols	Zmpn000199	D-Galactaric acid*	209.03	85.03	210.038	C6H10O8	[M-H]-	526-99-8	A	2425200	2612400	2670700	3719900	3848400	3191100	2110600	1978300	2587000	2982700	2483200	2441100	2074900	3241100	2383300	C00879	ko00053,ko01100
	Saccharides and Alcohols	Hmcn000192	Sedoheptulose	209.07	59.01	210.073	C7H14O7	[M-H]-	3019-74-7	B	913200	1057800	1005900	1602500	1267000	1083800	749740	752140	947810	1220300	966320	1013300	833740	1002200	1066700	C02076	ko00710,ko01100
	Vitamin	mws1337	D-Pantothenic Acid	220.12	202.1	219.111	C9H17NO5	[M+H]+	79-83-4	A	777280	1107900	838920	856260	929870	922040	644770	585860	522470	857350	1083500	716860	770160	811560	865800	C00864	ko00410,ko00770,ko01100,ko01110,ko01240
	Others	Hmyp002656	Methyl dioxindole-3-acetate	222.08	130.06	221.068	C11H11NO4	[M+H]+	57061-18-4	B	598450	391090	710040	402530	626610	592560	380880	485800	406090	437290	406200	384840	454460	558350	544670	--	--
	Others	pmp000452	Annuionone D	225.15	85	224.141	C13H20O3	[M+H]+	-	B	1532600	1440500	1590200	1008510	1230000	1344400	755230	1159700	824030	812410	867360	1231500	1186500	1246500	1182600	--	--
	Vitamin	pma3101	Nicotinate D-ribonucleoside	256.2	124.1	256.082	C11H14NO6+	[M+H]+	17720-18-2	B	6651900	6339400	6460100	6592200	5092900	5326000	5266700	5492900	6176700	5206300	5166800	4092000	5559600	5572600	6093400	C05841	ko00760,ko01100
	Saccharides and Alcohols	mws0866	D-Glucose 6-phosphate*	259.02	97	260.03	C6H13O9P	[M-H]-	56-73-5	A	2207680	2405850	2277750	1538300	1565900	1587830	1189100	869100	954540	1476400	1436400	1202300	539750	714660	725290	C00092	ko00500,ko00524,ko00562,ko01100,ko01110
	Saccharides and Alcohols	mws1090	Glucose-1-phosphate*	259.02	97	260.03	C6H13O9P	[M-H]-	59-56-3	A	383630	366970	271070	838270	876610	582810	1147900	856200	933870	1419400	1362900	1152400	491780	654400	699160	C00103	ko00010,ko00040,ko00052,ko00500,ko00520,ko00523,ko00561,ko01100,ko01110,ko01240,ko01250
	Others	TMDN5181	4-O-methyl-nyasol	265.09	133.03	266.131	C18H18O2	[M-H]-	-	A	10730	13058.1	28870	5647	4379.5	6524.3	9	9	9	9	8492.1	9	6699.9	5400	7362.3	--	--
	Others	mws1038	Pantetheine	277.12	146	278.13	C11H22N2O4S	[M-H]-	496-65-1	A	48606	40240	55573	57052	77816	53855	32666	29028	29447	57691	40056	55859	50079	49246	52891	C00831	ko00332,ko00770,ko01100,ko01110
	Others	TMDN5653	(-)-4'-O-methyl-nyasol	281.12	251.07	282.126	C18H18O3	[M-H]-	-	A	57545	50249	63438	15929.6	28686	12338	857	951.56	737.54	1850	2022.9	1789	20835	20599	21759	--	--
	Saccharides and Alcohols	pmb3081	Glucarate O-Phosphoric acid	289	97	290.004	C6H11PO11	[M-H]-	-	B	5421300	5700200	7106800	5076900	5601400	10477000	10298000	8957800	10161000	8465000	10248000	10504000	10640000	8369800	9708000	--	--
	Others	Lmtn002233	Androsin	327.11	165.06	328.116	C15H20O8	[M-H]-	531-28-2	A	784590	790460	954110	737480	810360	1018500	318710	480310	454210	444690	544140	558610	548590	571790	586020	--	--
	Vitamin	pmb0789	Pyridoxine-5'-O-glucoside	332.13	152.07	331.127	C14H21NO8	[M+H]+	-	B	709510	661230	829930	488840	553040	442990	357330	504300	342220	265560	397680	202310	464600	486390	527770	C03996	--
	Saccharides and Alcohols	Lmqn000432	1-(sn-Glycero-3-phospho)-1D-myo-inositol	333.06	333.06	334.067	C9H19O11P	[M-H]-	-	A	180980	221130	217790	174730	177170	160420	205170	155400	148810	237320	243310	203620	135170	212330	193460	--	--
	Saccharides and Alcohols	mws5038	Isomaltulose*	341.11	89.02	342.116	C12H22O11	[M-H]-	13718-94-0	A	968030	962830	555330	114400	928490	859190	1492700	1281600	1351400	1849500	2182100	2101300	1075200	1164300	1382700	C01742	--
	Saccharides and Alcohols	mws1080	Galactinol	341.11	179	342.116	C12H22O11	[M-H]-	3687-64-7	A	23710300	24074300	23814500	9539300	9185700	9635800	7022500	5892800	7063100	7718500	8932400	9067300	4618800	6332200	7067100	C01235	ko00052,ko01100
	Saccharides and Alcohols	pme0519	D-Sucrose*	341.11	119.03	342.116	C12H22O11	[M-H]-	57-50-1	A	1915000	2157100	1858000	2204500	1919200	2424200	3535100	3271800	3104300	3051600	4398000	4823300	2655100	3076700	3142800	C00089	ko00052,ko00500,ko01100,ko01110,ko02010
	Saccharides and Alcohols	Lmsn000381	D-Maltose*	341.11	89.02	342.116	C12H22O11	[M-H]-	133-99-3	A	2774660	2914430	2843530	1004100	1114100	1236600	1480400	1402800	1346600	1132200	1281600	1171500	1191100	1099200	1052200	C01971	--
	Saccharides and Alcohols	mws0264	D-Trehalose*	341.11	119	342.116	C12H22O11	[M-H]-	99-20-7	A	2345920	2546620	2406140	494250	444590	538350	802190	782030	726500	1145700	1033700	1347100	617610	744690	943120	C01083	ko00500,ko01100,ko01110,ko02010
	Saccharides and Alcohols	MA10039641	Lactobiose	341.11	89.02	342.116	C12H22O11	[M-H]-	63-42-3	A	679010	896320	817620	958470	1318100	1224500	1517600	2123400	2061700	2104600	1092600	1402700	938570	1291600	878020	C00243	ko00052,ko01100,ko02010
	Saccharides and Alcohols	mws1333	Melibiose	341.11	113	342.116	C12H22O11	[M-H]-	585-99-9	A	3642600	4465500	3422100	646830	497520	488050	666650	809880	614910	1049900	1025700	1363700	559580	640880	908470	C05402	ko00052,ko01100,ko02010
	Saccharides and Alcohols	Zmjn000425	D-Lactulose	341.11	89.02	342.116	C12H22O11	[M-H]-	4618-18-2	A	1750400	1165700	1855300	1955600	2130400	3210300	1161770	1730200	1466500	1123600	1358900	1249900	1448600	1740300	2001100	C07064	--
	Vitamin	pmb0801	4-Pyridoxic acid-O-glucoside	346.11	184.1	345.106	C14H19NO9	[M+H]+	-	B	139080	84150	108710	141990	98862	135220	68109	89874	76387	199900	106940	313890	109570	131520	137490	--	--
	Saccharides and Alcohols	mws5040	Turanose	365.11	203.05	364.078	C12H21O11Na	[M+H]+	547-25-1	A	4083300	4672900	4900000	2488800	2862700	2699000	1286800	1644400	1819900	1717400	2186400	2991200	2967000	2190300	1853000	C19636	--
	Stilbene	pmn001400	2,3,5,4'-Tetrahydroxystilbene-2-O-D-xyloside	375.11	243.1	376.116	C19H20O8	[M-H]-	-	B	35514	36540	27005	54805	39845	39367	64759	34756	49436	35325	44097	28403	29698	37133	35562	--	--
	Vitamin	mws0232	Riboflavin (Vitamin B2)	377.15	243.09	376.138	C17H20N4O6	[M+H]+	83-88-5	A	414450	512050	453270	442650	301030	460770	394650	395950	320420	335560	413440	405830	529250	456430	383740	C00255	ko00740,ko01100,ko01110,ko01240,ko02010
	Stilbene	pmn001399	2,4,6,4'-Tetrahydroxy-stilbene-2-O-glucoside	405.12	243.1	406.126	C20H22O9	[M-H]-	-	B	1210800	994580	1066400	784900	736240	918820	423730	555810	490220	439870	429640	420530	790020	755500	796750	--	--
	Stilbene	Zmhn101746	Tetrahydroxy-stilbene-O-glucoside	405.12	243.07	406.126	C20H22O9	[M-H]-	-	B	1105300	974010	1075100	875550	743720	882940	409130	500790	508990	491800	433720	405440	712000	779940	718850	--	--
	Stilbene	Zmhn001746	Piceatannol-3'-O-glucoside	405.12	243.07	406.127	C20H22O9	[M-H]-	94356-26-0	B	1192000	1036200	1274800	683640	779120	813360	417800	598530	452400	449220	480500	382230	669060	741770	809650	--	--
	Saccharides and Alcohols	mws2523	Trehalose 6-phosphate	421.08	241.1	422.083	C12H23O14P	[M-H]-	4484-88-2	A	8778.3	12853	10367	30685	33961	20240	40114	31979	38892	68397	69302	61627	28171	32743	31397	C00689	ko00500,ko01100,ko01110
	Xanthone	pmp001033	Isomangiferin	423.09	405.08	422.085	C19H18O11	[M+H]+	24699-16-9	B	247570	399700	245340	459990	403620	457020	473130	358400	353860	512730	719280	486810	435670	475940	436490	C16979	--
	Vitamin	mws0430	Folic acid	440.13	311.09	441.14	C19H19N7O6	[M-H]-	59-30-3	B	1881.4	2145	2912.8	2147.2	3836.9	3766.2	2046.6	2952.2	3993.4	1272.5	2584	3597.8	3569.4	1570.5	2516.6	C00504	ko00670,ko00790,ko01100,ko01240
	Vitamin	pme1014	Menatetrenone (Vitamin K2)	445.3	341.3	444.303	C31H40O2	[M+H]+	11032-49-8	B	67943	62923	45492	49949	62309	57854	43176	52245	55896	56740	32166	70447	99451	92241	90442	--	--
	Vitamin	pmb0790	Pyridoxine-5'-O-diglucoside	494.19	332.5	493.18	C20H31NO13	[M+H]+	-	B	41073	30426	43046	53607	58329	64292	22742	35461	29344	23374	33349	21185	34982	35038	36886	--	--
	Saccharides and Alcohols	pme0500	D-Melezitose	503.16	323	504.169	C18H32O16	[M-H]-	597-12-6	A	28639	32990	34293	10903	9384.5	7256.6	20214	26184	31681	20872	20477	21438	24433	26226	34124	C08243	--
	Others	TMDN3944	3β-alcohol-5-β progesterone-16-ene-20-one-3-O-a-L-arabinopyranosyl	609.31	447.26	610.335	C32H50O11	[M-H]-	-	A	245220	193970	147450	190150	237260	206620	207320	266270	261380	158590	173740	169390	218340	211740	200830	--	--
	Others	TMDN3962	(25S) -26-O-β-D-glucosyl-5β-furoste-3β, 22α, 26-triol-3-O-β-D-glucosyl	757.44	595.3	758.445	C39H66O14	[M-H]-	-	A	28621	25527	23860	38106	26374	35170	38754	43209	46067	22889	23527	35585	23647	25605	39636	--	--
Tannins	Tannin	pmn001518	1-O-Galloyl-D-glucose	331.07	169.01	332.074	C13H16O10	[M-H]-	58511-73-2	A	132390	142310	176460	124210	156850	163150	157562	165980	170660	101780	161150	128270	118710	144590	164140	C01158	ko00999
	Tannin	Lmfn000604	6-O-Galloyl-D-glucose	331.07	169.01	332.074	C13H16O10	[M-H]-	13186-19-1	B	239610	214130	401050	218730	279870	318440	141690	220880	184000	226410	255280	291240	225440	234170	220860	--	--
	Tannin	Hmln000659	3-O-Galloyl-D-glucose	331.07	169.01	332.075	C13H16O10	[M-H]-	-	B	231270	205590	349150	218780	272090	316140	129380	221600	168200	197170	260280	249550	204120	241550	254170	--	--
	Tannin	Hmln000873	2-O-Galloyl-D-glucose	331.07	169.01	332.075	C13H16O10	[M-H]-	-	B	126680	127180	162580	120930	153440	158070	153624	186310	151790	112640	149280	129770	128080	136190	146760	--	--
	Proanthocyanidins	pme0432	Procyanidin A2	575.12	285.01	576.127	C30H24O12	[M-H]-	41743-41-3	B	87510	85874	93250	15874	18798	19560	12542	21254	15478	15420	13254	14578	21620	19096	28281	C10237	--
Alkaloids	Plumerane	pmb1096	Indole	118.07	91	117.058	C8H7N	[M+H]+	120-72-9	B	360020	327430	364270	128180	90765	93786	21531	30528	32577	21953	29036	25255	157930	149240	179110	C00463	ko00380,ko00400,ko00402,ko01100,ko01110
	Alkaloids	mws0191	Betaine	118.09	59	117.079	C5H11NO2	[M+H]+	107-43-7	A	1126400	902310	1185800	430620	317360	565520	290208	375450	264470	41680	45410	53430	389850	407920	405500	C00719	ko00260,ko01100,ko02010
	Alkaloids	pmp001287	N-Benzylmethylene isomethylamine	120.08	103.05	119.073	C8H9N	[M+H]+	-	A	30876000	30694000	27258000	16275000	11198000	13983000	3574700	4919300	4582300	4056800	4915500	4269500	16895000	17148000	16981000	--	--
	Alkaloids	mws0491	Phenethylamine	122.1	105	121.089	C8H11N	[M+H]+	64-04-0	A	6561800	6457600	4414600	11078000	9535100	7831800	10165000	9582000	8910900	11117000	11661000	13198000	8884700	9178900	9346300	C05332	ko00360,ko01100
	Phenolamine	pmb0501	Agmatine	131.13	114.1	130.122	C5H14N4	[M+H]+	306-60-5	B	187950	228080	239700	401800	458630	399170	268740	246800	294690	390770	408930	349350	344230	285140	298710	C00179	ko00330,ko01100
	Alkaloids	pmp001198	6-Deoxyfagomine	132.1	57.1	131.095	C6H13NO2	[M+H]+	197449-09-5	A	14201000	17316000	13397000	7116700	5841000	6408600	2067700	2425700	2130700	2047300	2465900	2304800	8215000	8636200	8212300	--	--
	Alkaloids	HJKP000649	N-benzylformamide	136.07	91.05	135.068	C8H9NO	[M+H]+	6343-54-0	A	670130	1082300	760450	624770	419270	581320	386150	492210	317170	297820	332040	299240	593130	602430	674680	C15561	--
	Alkaloids	pme2268	Trigonelline	138.05	94.07	137.048	C7H7NO2	[M+H]+	535-83-1	A	1566600	5424000	3244600	12332000	8852700	9209600	6285700	4846400	5834700	10583000	11338000	6264200	7269200	7313800	7872900	C01004	ko00760
	Alkaloids	pma0948	Phenylethanolamine	138.09	121.1	137.084	C8H11NO	[M+H]+	7568-93-6	B	1520000	2914800	1940200	3579600	3317500	2530400	5750400	4356000	4559200	5468900	6851900	4845200	4093200	4349600	4092700	C02735	--
	Alkaloids	pme1137	6-Hydroxynicotinic acid	140.03	94	139.027	C6H5NO3	[M+H]+	5006-66-6	B	16689	17445	20679	16505	17466	21002	15460	19919	11526	10477	12713	18177	18649	18221	18953	C01020	ko00760,ko01100
	Plumerane	mws0103	Indole-3-carboxaldehyde	146.06	91	145.053	C9H7NO	[M+H]+	487-89-8	B	186070	237600	208330	56869	87433	51213	38731	44091	42516	40674	48050	46190	109260	94974	110400	C08493	--
	Alkaloids	Lmgp000796	4-Hydroxymandelonitrile	150.06	61.01	149.048	C8H7NO2	[M+H]+	13093-65-7	A	10348000	13676000	9488800	5981200	5226600	5730200	2399300	2550600	2134100	3666400	3383400	3457400	6089400	6380800	6974500	C00650	--
	Plumerane	mws0005	Tryptamine	161.11	144	160.1	C10H12N2	[M+H]+	61-54-1	A	68313000	55148000	58503000	18196400	18739000	27848000	22235000	29513000	29337000	4423500	5427600	5591700	24668000	26119000	26584000	C00398	ko00380,ko00901,ko01100,ko01110
	Plumerane	mws1417	Indole-3-carboxylic acid	160.04	116	161.048	C9H7NO2	[M-H]-	771-50-6	B	131184	240770	183560	46165	53293	30155	19597	38402	23187	26992	46703	30697	74875	84519	87383	C19837	--
	Plumerane	mws0102	Indole-5-carboxylic acid	160.04	116	161.048	C9H7NO2	[M-H]-	1670-81-1	B	104169	150050	129470	34344	32736	26689	16636	30681	17331	24935	33682	21708	48905	56611	53985	--	--
	Plumerane	mws1320	Tryptophol	160.08	130.07	161.084	C10H11NO	[M-H]-	526-55-6	B	1135.5	1835.1	1781.8	5410.3	3227.4	5502.4	3075.8	2666.6	2252.5	9724.1	11266	8980.6	6213.7	5173.3	5354.1	C00955	ko00380
	Alkaloids	pmb0037	Hordenine	166.12	121.3	165.115	C10H15NO	[M+H]+	539-15-1	A	704520	596230	866440	914430	1000000	1621700	506350	577460	586430	687810	956460	733740	816800	727700	811460	C06199	ko00350,ko01100
	Alkaloids	Hmtp000776	4,5,6-Trihydroxy-2-cyclohexen-1-ylideneacetonitrile	168.07	105.03	167.059	C8H9NO3	[M+H]+	-	B	1500200	1524400	1304200	720620	463750	574530	128010	180920	160840	135250	166570	148860	752640	721000	742640	--	--
	Plumerane	pme2024	Serotonin	177.1	160	176.095	C10H12N2O	[M+H]+	50-67-9	B	13597000	12125000	12285000	6733700	5722600	6303300	5159800	5768000	5640500	4461100	5435200	3377000	7217800	7258400	7448900	C00780	ko00380,ko01100,ko01110
	Amphetamine alkaloids	pmp000725	Methylephedrine	180.14	162.13	179.131	C11H17NO	[M+H]+	17605-71-9	B	15121	20253	7658.9	28689	38308	21502	26318	30686	26168	33986	31598	19510	19800	23810	34175	--	--
	Plumerane	pme2244	3-Indolepropionic acid	190.09	118.07	189.07	C11H11NO2	[M+H]+	830-96-6	B	123370	88678	98809	35432	19386	29302	7768.1	10358	8875.5	9247.6	7915.3	5120.5	48711	48489	40863	--	--
	Plumerane	mws0597	5-Hydroxyindole-3-acetic acid	190.05	146	191.058	C10H9NO3	[M-H]-	54-16-0	B	13519.5	15990	13756	21192	18138	26301	34750	23368	28829	35718	32288	40717	19056	31767	20071	C05635	ko00380,ko01100
	Phenolamine	mws0018	Spermine	203.22	83	202.216	C10H26N4	[M+H]+	71-44-3	B	24828000	26200000	21458000	27614000	26196000	25032000	24717000	26517000	23828000	28670000	25563000	27940000	26797000	25709000	26106000	C00750	ko00330,ko00410,ko00480,ko00770,ko01100,ko01240
	Alkaloids	Zmbp002538	1-Methoxy-indole-3-acetamide	205.1	146.06	204.09	C11H12N2O2	[M+H]+	-	A	6261100	5533400	5513800	2437600	1850000	1929300	466830	670960	513180	356900	407060	348690	3084500	2754900	2861100	--	--
	Alkaloids	mws0677	N-Acetyl-5-hydroxytryptamine	219.11	160	218.106	C12H14N2O2	[M+H]+	1210-83-9	B	235180	229560	166970	96051	107990	99206	33097	45718	56318	39057	43818	51637	116000	100230	109090	C00978	ko00380,ko01100,ko01110
	Alkaloids	Lmlp004754	Ehretioside B	312.11	294.21	311.1	C14H17NO7	[M+H]+	156368-84-2	B	6044.1	5559.1	5827.4	2516.5	2468.8	2828.2	1935	3882.7	2977.6	2862.2	3752.8	5173.3	4205.8	3470.1	3624.1	--	--
	Alkaloids	Lmtp001399	5,6-Dihydroxyindole-5-O-β-glucoside	312.11	150.05	311.101	C14H17NO7	[M+H]+	-	B	8983.8	7610.6	9559.1	67006	45707	47888	56255	38546	42664	63058	70923	47292	44143	39850	41068	--	--
	Phenolamine	mws1433	N-Feruloyltyramine	314.14	177.05	313.131	C18H19NO4	[M+H]+	66648-43-9	A	41668	46673	38314	30727	34518	25758	4790.5	6526	5741.3	12084.9	16724	14381	22610	23459	32934	C02717	--
	Alkaloids	mws0983	N-Oleoylethanolamine	326.31	62.06	325.298	C20H39NO2	[M+H]+	111-58-0	A	102470	102400	86124	40060	41347	47627	41699	44043	44879	40774	76127	60295	71758	70958	70293	C20792	--
	Alkaloids	pmb2211	Cocamidopropyl betaine	343.3	240.7	342.288	C19H38N2O3	[M+H]+	4292-10-8	A	49015	50354	67306	44661	44972	50006	21023	26186	16783	18214	30629	37174	36591	38345	39586	--	--
	Phenolamine	pmb0489	N-Glucosyl-p-coumaroylputrescine	397.2	147.04	396.19	C19H28N2O7	[M+H]+	-	B	14783	16280	14652	28513	22032	18648	17894	14557	15468	15411	11717	13758	23239	11018	12198	--	--
	Alkaloids	Lmlp001118	3'-Glucosyl-6,7-dihydroxy-N-methyl-benzyltetrahydroisoquinoline	448.2	286.15	447.189	C23H29NO8	[M+H]+	-	A	137620	111380	91309	122650	125790	156720	1070500	1194700	1168700	2030700	2321200	2973600	822870	933420	948490	--	--
	Alkaloids	pmb1912	10-Formyltetrahydrofuran	474.17	327	473.166	C20H23N7O7	[M+H]+	2800-34-2	A	1403200	2244600	1145700	906480	1023200	990660	903890	1116100	762450	863520	961700	1322800	1127400	1154100	1126000	C00234	ko00670,ko00970,ko01100,ko01200,ko01240
	Phenolamine	pmn001727	N-(4-O-(Glucosyl)-E-feruloyl)-tyramine	474.18	312.12	475.184	C24H29NO9	[M-H]-	-	B	23625	9799.3	12844	12515	17255.3	18838	4281.3	17649	3140.7	13648	19332	18747	16310	15892	13829	--	--
	Phenolamine	pmb0492	N',N'',N'''-p-Coumaroyl-cinnamoyl-caffeoyl spermidine	584.28	325	583.268	C34H37N3O6	[M+H]+	-	B	225730	329600	199590	293670	192890	275080	595890	495590	581080	501340	568560	370740	395280	442680	478880	--	--
Terpenoids	Sesquiterpenoids	Lmqp003432	6,9-Dihydroxy-7-megastigmen-3-one	227.16	121.1	226.157	C13H22O3	[M+H]+	-	B	1117200	1003800	1134500	840380	1053000	1101000	659700	990300	745340	652480	618280	638690	908690	856280	942850	--	--
	Ditepenoids	Lmbn014696	Pimaric acid	301.22	301.22	302.225	C20H30O2	[M-H]-	127-27-5	A	31912	46423	24248	32080	32674	37676	22687	23153	33916	20110	32240	23337	55315	61317	66198	C09159	--
	Sesquiterpenoids	mws1526	Sweroside	359.13	197	358.126	C16H22O9	[M+H]+	14215-86-2	B	6385500	5896300	6897600	4232400	4723900	5015800	2331000	4144000	3364600	3120900	3290000	3396600	4672300	4360200	4110900	C17071	--
	Sesquiterpenoids	Zmsn001980	Ixerisoside D	407.18	203.09	408.178	C21H28O8	[M-H]-	-	A	24410000	17226000	27662000	3549100	1711500	2094900	199870	287490	234870	58772	74890	62695	4194200	4251700	3821700	--	--
	Triterpene	Hmcp005589	β-Amyrenone	425.38	203.17	424.37	C30H48O	[M+H]+	638-97-1	B	62336	60094	67509	56773	67829	51721	69056	72622	80317	42475	45950	38656	5774.5	3191.8	4660.8	--	--
	Triterpene Saponin	Hmbn005207	Hederagenin	471.35	471.35	472.355	C30H48O4	[M-H]-	465-99-6	B	31929	28833.6	111210	5692.8	5108.5	8902.1	8761	8503.3	7492.2	5188.8	99370	8925.1	31481	27295	32254	--	--
	Triterpene	pmn001706	2-Hydroxyoleanolic acid	471.35	471.35	472.355	C30H48O4	[M-H]-	26707-60-8	A	35178	216682	222620	18411	18628.4	24063	27599	20011	19210	10465	33340	18171	52673	44702	47116	--	--
	Triterpene	pmn001705	3,24-Dihydroxy-17,21-semiacetal-12(13)oleanolic fruit	471.35	471.35	472.355	C30H48O4	[M-H]-	-	B	14374	14562	146300	10671	9709.3	12364	24139	16686	14428	12096	13630	22501	32743	36748	46529	--	--
	Triterpene Saponin	pmn001427	Jujubogenin	471.35	471.24	472.355	C30H48O4	[M-H]-	54815-36-0	B	28511	19492.5	11707	5474	3537.5	9892.3	13886	11400	6096.3	4119.7	99251	7126.2	34120	33549	31895	--	--
	Triterpene	Zmpn008194	Corosolic acid	471.35	471.35	472.355	C30H48O4	[M-H]-	4547-24-4	B	26877	27575.4	31180	11084	8106.4	11925	29393	18401	17680	19642.5	14583	11796	43243	47124	51248	--	--
	Triterpene	Lmzn006284	2α-Hydroxyursolic acid	471.35	471.35	472.355	C30H48O4	[M-H]-	-	B	70402	84808	80150	26663	10169	20989	28781	23860	19170	9726.8	12268	10908	50774	50230	44744	--	--
	Triterpene	Lmsn012425	Rubusic acid (3β,7α-Dihydroxyolean-12-en-28-oic acid)	471.35	277.22	472.355	C30H48O4	[M-H]-	23984-26-1	B	20421	21622	18170	5922	4518.2	6900	18178	23917	15940	16699	21338	15327	19746	20978	20532	--	--
	Triterpene	Lmzn106284	Alphitolic acid	471.35	471.35	472.355	C30H48O4	[M-H]-	19533-92-7	B	61355	19345	222890	62574	81457	23517	50251	33055	22328	19661.2	32319	24030	57989	44117	45798	C16912	--
	Triterpene	pmp000444	27,28-Dicarboxyl ursolic acid	487.34	469.33	486.335	C30H46O5	[M+H]+	-	B	30880	24783	37594	17957	13997.6	10569	16718.1	17727	16376	10417	6685.7	11505	18057	15310	18775	--	--
	Triterpene	Lmmn004145	3-O-(2-O-Acetyl-glucosyl)oleanolic acid	675.41	397.14	679.419	C38H60O10	[M-H]-	-	A	6669800	8888900	8001700	4703400	3520800	4475500	2433000	4373400	3892100	2765100	2520200	3429100	4319300	4438700	4107600	--	--
	Triterpene	Lmsn006839	2α,3β,19α,23,24-Pentahydroxyolean-12-en-28-oic acid-28-O-glucoside	681.39	519.33	682.393	C36H58O12	[M-H]-	-	B	530160	350940	396290	625900	596760	618380	490180	767450	537680	510700	542770	642780	495030	554140	544380	--	--
	Triterpene Saponin	pmp000751	Yamogenin-3-O-Neohesperidoside	723.43	579.3	722.424	C39H62O12	[M+H]+	110996-52-6	B	501110	672030	751540	582050	509770	417230	792760	811080	739680	796130	923550	875430	845040	760760	761800	C08919	--
	Triterpene Saponin	Hmdp003401	Trillin-6'-O-glucoside	739.42	577.37	738.413	C39H62O13	[M+H]+	-	B	949940	702920	1143100	1090900	1306100	1958400	583030	660720	723850	833360	353160	1559600	1087600	1123900	1040700	--	--
	Triterpene Saponin	pmn001505	Oleanolic acid-3-O-xylosyl(1→3)glucuronide	763.43	763.4	764.435	C41H64O13	[M-H]-	-	B	181180	301560	329720	263210	173853	150930	142595	162340	159450	108190	101850	117080	154810	175410	198890	--	--
Organic acids	Organic acids	pme3011	γ-Aminobutyric acid	104.07	68.8	103.063	C4H9NO2	[M+H]+	56-12-2	B	1375100	1746100	1585400	3337400	1457700	2158400	2544300	2934100	2777400	3572600	2841900	1941800	2347000	2032300	2178600	C00334	ko00250,ko00330,ko00410,ko00650,ko00760,ko01100
	Organic acids	mws0576	3-Hydroxybutyric acid	103.04	59.1	104.047	C4H8O3	[M-H]-	300-85-6	A	672990	641320	885410	369620	509510	388170	349500	293570	314910	375350	503390	828110	416450	333910	402890	C01089	ko00650,ko01100
	Organic acids	mws0376	Fumaric acid	115	71	116.011	C4H4O4	[M-H]-	110-17-8	A	246560	283070	261760	135320	113840	136490	110620	104250	52787	95266	63290	166570	174070	172720	183280	C00122	ko00020,ko00190,ko00220,ko00250,ko00350,ko00360,ko00620,ko00650,ko00760,ko01100,ko01110,ko01200
	Organic acids	mws0823	3-Methyl-2-Oxobutanoic acid	115.04	71	116.047	C5H8O3	[M-H]-	759-05-7	B	174910	129210	154730	66842	61861	66584	40776	57432	38161	53169	48239	44445	84950	94966	92269	C00141	ko00280,ko00290,ko00770,ko00966,ko01100,ko01110,ko01210,ko01230,ko01240
	Organic acids	mws0470	Methylmalonic acid*	117.02	73	118.027	C4H6O4	[M-H]-	516-05-2	A	16893000	20272000	14038000	13690000	17454000	12672000	28473000	21978000	22671000	21306000	26564000	19464000	17928000	20088000	20588000	C02170	ko00240,ko00280,ko00640,ko01100
	Organic acids	mws0192	Succinic acid*	117.02	73	118.027	C4H6O4	[M-H]-	110-15-6	A	56499000	60214000	54033000	13446000	17414000	12438000	26786000	22088000	22983000	21746000	25089000	19090000	18101000	19035000	19928000	C00042	ko00020,ko00190,ko00250,ko00310,ko00350,ko00360,ko00620,ko00630,ko00640,ko00650,ko00760,ko00920,ko01100,ko01110,ko01200
	Organic acids	mws0147	β-Hydroxyisovaleric acid	117.06	59	118.063	C5H10O3	[M-H]-	625-08-1	B	394360	522500	476480	269360	172810	314810	127150	101900	91581	102130	167440	156430	286180	316430	331460	C20827	ko00280,ko01100
	Organic acids	mws0671	L-Homoserine*	120.07	74.1	119.058	C4H9NO3	[M+H]+	672-15-1	B	939490	829090	1041200	885130	905440	675300	619810	702690	695970	602670	628640	729230	661350	757680	855890	C00263	ko00260,ko00270,ko00300,ko00920,ko01100,ko01110,ko01230
	Organic acids	mws0425	Citraconic acid	129.02	85	130.027	C5H6O4	[M-H]-	498-23-7	B	108220	149910	141050	39615	50377	68069	48532	51889	37328	45882	49117	58892	71461	83604	87239	C02226	ko00290,ko00660,ko01100,ko01210
	Organic acids	pme0274	6-Aminocaproic acid	132.1	69	131.095	C6H13NO2	[M+H]+	60-32-2	A	23861000	26438000	23126000	9877700	6138300	8234500	1219200	1795900	1554800	1616500	2190400	1824800	9672900	8686900	9196800	C02378	ko01100
	Organic acids	mws0473	2-Methylsuccinic acid	131.03	87.05	132.042	C5H8O4	[M-H]-	498-21-5	A	739700	865500	882740	2198400	2107300	2218500	2187200	1717800	1967900	2720100	3317600	1983400	1980000	2224400	2087100	--	--
	Organic acids	mws0341	2-Hydroxyisocaproic acid	131.07	85	132.079	C6H12O3	[M-H]-	20312-37-2	A	219310	446880	275220	347210	279520	206340	257650	231250	269730	198950	232810	180350	244130	278080	288040	C03264	--
	Organic acids	mws0972	6-Hydroxyhexanoic acid	131.07	85	132.079	C6H12O3	[M-H]-	1191-25-9	B	23694	27882	23451	10665	13936	15577	20886	19272.4	20086	28035	40532	27410	17059	19856	10343	C06103	--
	Organic acids	Lmbn000198	3-Dehydro-L-Threonic Acid*	133.01	71.01	134.022	C4H6O5	[M-H]-	-	A	36920000	35817000	34359000	45050000	32342000	40546000	32839000	39097000	34821000	27740000	31373000	26966000	32468000	35875000	36111000	C03064	ko00053,ko01100
	Organic acids	mws0275	L-Malic acid*	133.01	71.01	134.022	C4H6O5	[M-H]-	97-67-6	A	182266000	178066000	172353000	72726000	69823000	72985000	75375000	79144000	67836000	57999000	62624000	62978000	71336000	68582000	73204000	C00149	ko00020,ko00620,ko00630,ko00710,ko01100,ko01110,ko01200
	Organic acids	pme3207	Muconic acid	141.02	59	142.027	C6H6O4	[M-H]-	1119-72-8	B	184790	127700	232410	127780	155860	182370	204520	171670	159170	536390	347050	453800	176320	204110	174630	C02480	ko01100
	Organic acids	pme0295	4-Acetamidobutyric acid	146.08	86	145.074	C6H11NO3	[M+H]+	3025-96-5	A	686540	1025500	955030	215030	363060	221990	241650	194400	225220	293820	296940	242600	429070	445750	493860	C02946	ko00330,ko01100
	Organic acids	mws0567	4-Guanidinobutyric acid	146.09	87	145.085	C5H11N3O2	[M+H]+	463-00-3	B	664780	872000	693660	717720	994360	1128400	832270	792930	763590	797780	925400	787650	915780	774480	791700	C01035	ko00330,ko01100
	Organic acids	mws0208	Adipic Acid*	145.05	101	146.058	C6H10O4	[M-H]-	124-04-9	B	92311	149860	124290	99732	82280	105330	88450	78649	77277	97645	167330	98868	92803	113100	105060	C06104	ko01100
	Organic acids	mws0924	2-Methylglutaric acid*	145.05	101	146.058	C6H10O4	[M-H]-	617-62-9	B	72105	102160	74540	70338	81957	88882	71500	61303	55464	79473	80120	77802	84863	84770	92044	--	--
	Organic acids	pmb2826	L-Citramalic acid	147.03	87.1	148.037	C5H8O5	[M-H]-	6236-09-5	A	1636400	1670600	1444100	2088900	1713200	1831600	3115200	2531000	2496700	2573900	2973400	1831500	1893800	1652600	2141800	C02614	ko00660,ko01100
	Organic acids	pme3154	Mevalonic acid	147.07	59.01	148.074	C6H12O4	[M-H]-	150-97-0	B	171200	193820	160700	312080	254980	347970	333370	224640	250300	345070	288320	180170	227780	427210	336040	C00418	ko00900,ko01100,ko01110
	Organic acids	mws0262	L-Tartaric acid	149.01	87	150.016	C4H6O6	[M-H]-	87-69-4	B	33381	45641	34908	57156	34069	45669	57564	75706	49202	58714	77681	54472	34942	46835	51232	C00898	ko00630,ko01100
	Organic acids	mws0489	Benzoylformic acid	149.02	77	150.032	C8H6O3	[M-H]-	611-73-4	B	13896	16388	22955	6721.6	8489.3	4683.1	7281.2	11727	4926	11424	7507.5	5017	7239.7	9935.8	8998.3	C02137	ko00360,ko01100
	Organic acids	mws0596	3-Hydroxyanthranilic acid	154.05	136.04	153.043	C7H7NO3	[M+H]+	548-93-6	B	25923	16476	23160	21480	24958	32388	7642.5	11867	15028	21975	7293.2	13252	12374	15227	19252	C00632	ko00380,ko01100,ko01240
	Organic acids	mws0639	2,3-Dihydroxybenzoic Acid*	153.02	109.03	154.027	C7H6O4	[M-H]-	303-38-8	B	214670	560350	438920	133750	128620	123150	72049	135120	73247	84470	125240	96380	162440	181920	188650	C00196	ko01110
	Organic acids	pmb3099	Diethyl phosphate	153.03	125	154.039	C4H11O4P	[M-H]-	598-02-7	B	9223.7	7631.5	8250.1	6383.2	7120.8	6277.3	4242.3	3915	4205.3	2849.2	3701.9	3058.8	5615.7	3807.5	4821	C06608	--
	Organic acids	pme0282	Phthalic acid	165.02	77.04	166.027	C8H6O4	[M-H]-	88-99-3	A	817510	1166500	861940	370130	478630	469200	1211000	1027100	963300	414600	463450	453070	602270	702730	675310	C01606	ko01100,ko02010
	Organic acids	mws0344	D-Xylonic acid	165.04	75	166.048	C5H10O6	[M-H]-	526-91-0	A	2303000	4319400	2821500	5336700	4711000	4448000	4860300	3919900	4340900	5882500	5354300	4296500	4167100	4195500	4480700	C00502	ko00040,ko01100
	Organic acids	Lmrn003000	2-Hydroxy-3-phenylpropanoic acid	165.06	103.06	166.063	C9H10O3	[M-H]-	7326-19-4	A	889500	1147500	981470	1042800	922710	819600	544400	606230	495780	488860	611680	452480	725750	772740	861510	C05607	ko00360,ko00960,ko01100,ko01110
	Organic acids	pme3009	Trans-Citridic acid	175.02	99	174.016	C6H6O6	[M+H]+	4023-65-8	A	2800400	2044500	2577400	1173650	1017300	2592500	1573650	1931700	1584100	957370	1235700	1020200	1968100	1531700	1500600	C02341	ko00660,ko01100
	Organic acids	mws0154	Shikimic acid	173.05	93	174.053	C7H10O5	[M-H]-	138-59-0	B	124180	187780	140310	153670	131780	142830	133360	127160	121580	195320	260710	234930	160940	191960	191260	C00493	ko00400,ko00996,ko00999,ko01100,ko01110,ko01230,ko01240
	Organic acids	mws0242	Suberic Acid	173.08	111	174.089	C8H14O4	[M-H]-	505-48-6	B	54517	64258	53976	93603	78630	115210	131520	89598	111140	199570	202520	167710	106410	98885	118470	C08278	--
	Organic acids	Lmbn001754	3-Isopropylmalic Acid*	175.06	115.04	176.068	C7H12O5	[M-H]-	921-28-8	A	515410	579000	514930	255680	333690	321800	2877500	1331700	2027100	3938600	4361000	3211200	1219700	1509800	1483600	C04411	ko00290,ko01100,ko01110,ko01210,ko01230
	Organic acids	pmb3101	2-Isopropylmalic Acid	175.06	115	176.068	C7H12O5	[M-H]-	49601-06-1	A	440540	638060	479460	257770	300920	294050	2835000	1369300	1957300	3739800	4363900	2080500	1188800	1535600	1504600	C02504	ko00290,ko00620,ko01100,ko01110,ko01210,ko01230
	Organic acids	Zmgn001448	2-Propylmalic Acid*	175.06	115.04	176.068	C7H12O5	[M-H]-	-	A	440730	530460	434340	199010	303810	264290	2549100	1257300	1909500	3410600	3873400	1919650	1034800	1370800	1399000	C05994	ko00620
	Organic acids	mws0237	Azelaic acid	187.1	125	188.105	C9H16O4	[M-H]-	123-99-9	A	1427400	1796100	2184800	786320	925850	966510	514750	561010	533620	693480	767560	567710	918120	1112700	1137700	C08261	--
	Organic acids	mws0281	Citric Acid	191.02	111.01	192.027	C6H8O7	[M-H]-	77-92-9	A	410210000	420980000	406150000	84029000	81491000	87148000	107440000	100090000	89373000	96815000	102500000	97120000	101180000	118550000	116750000	C00158	ko00020,ko00250,ko00630,ko01100,ko01110,ko01200,ko01210,ko01230,ko01240
	Organic acids	Zmyn000453	Isocitric Acid	191.02	111.01	192.027	C6H8O7	[M-H]-	320-77-4	A	43478000	43104000	42462000	9182000	12154000	12984000	25191000	19650000	17291000	21104000	20834000	20153000	16699000	18204000	16539000	C00311	ko00020,ko00630,ko01100,ko01110,ko01200,ko01210,ko01230,ko01240
	Organic acids	mws0277	Quinic Acid	191.06	85	192.063	C7H12O6	[M-H]-	77-95-2	A	9418400	12555000	10601000	5058300	4993100	5308500	8806300	7913200	6552200	8803000	8332200	8656800	5761700	7799300	7733300	C00296	ko00400,ko01100
	Organic acids	mws1189	D-Galacturonic acid*	193.04	72.8	194.033	C6H10O7	[M-H]-	685-73-4	B	8662.1	10722	9525.2	15412	15566	15339.6	24080	15506	4259.6	23539	21394	27004	12756	20050	22065	C00333	ko00040,ko00053,ko00520,ko01100,ko01240,ko01250,ko02010
Steroids	Steroid	pmb0292	Cholesterol	387.1	331.1	386.355	C27H46O	[M+H]+	57-88-5	B	11486	13770	11539	10305	10762	14152	15845	19907	14638	9939.3	11703	16574	14460	13372	15249	C00187	ko00100,ko00996,ko01100
	Steroidal saponins	Zmcp010827	Diosgenin	415.32	271.21	414.313	C27H42O3	[M+H]+	512-04-9	B	1725200	991140	1223100	51196	52350	38734	124070	158760	149688	139160	200630	123670	530110	479140	400650	C08898	--
	Steroidal saponins	pmp001034	Markogenin	433.33	289.21	432.324	C27H44O4	[M+H]+	562-35-6	B	32809	35337	32311	36958	22779	25175	53950	74940	66421	62927	57342	63248	45558	47434	47788	--	--
	Steroidal saponins	Zmcp008957	24-Hydroxypennogenin	447.31	429.3	446.303	C27H42O5	[M+H]+	113960-61-5	B	38621	48816	40348	41398	38195	27308	12092	20365	14018	27884	37504	20078	28966	34069	29937	--	--
	Steroidal saponins	Cmlp007995	Trillin (Diosgenin-3-O-glucoside)	577.37	397.31	576.357	C33H52O8	[M+H]+	14144-06-0	A	7142.3	14029	9856.6	7444.3	8132.6	8784.2	5672.1	5230.7	7644.2	3789.6	4382.7	6669.3	10221	7930.1	8002.9	C20709	--
	Steroidal saponins	Zmcp006626	Pennogenin-3-O-glucoside	593.37	413.3	592.361	C33H52O9	[M+H]+	37341-36-9	B	84364	72239	81862	51621	51494	52225	69263	72963	84007	13205	12812	21747	61085	56686	58133	--	--
	Steroidal saponins	pmp000748	Ruscogenin-1-O-xylosyl(1,3)fucoside	709.42	565.3	708.409	C38H60O12	[M+H]+	-	B	2278.7	3485	3145.3	2015.6	1693.1	1219.7	7100.6	6306.4	7233.6	7724.5	5700.8	5845.7	5581.6	3996.8	3352.1	--	--
	Steroidal saponins	Zmcp010011	Diosgenin-3-O-rhamnosyl-(1→3)glcoside	723.43	253.2	722.424	C39H62O12	[M+H]+	-	B	366830	629700	506180	448360	334700	297740	503400	561730	452600	541320	645430	588490	506770	507450	514310	--	--
	Steroidal saponins	pmp000753	Diosgenin-3-O-rhamnosyl(1,2)glcoside	723.43	579.3	722.424	C39H62O12	[M+H]+	-	B	516290	977490	780380	643590	520840	428990	824970	822900	721160	842580	926760	887560	793880	792290	781600	--	--
	Steroidal saponins	pmp000752	Ruscogenin-1-O-rhamnosyl(1,2)fucoside	723.43	579.3	722.424	C39H62O12	[M+H]+	-	B	370070	672550	574250	481510	367990	313110	553440	594590	497890	599860	678700	632440	592760	566770	532040	--	--
	Steroidal saponins	pmp000755	HydroxyYamogenin-rhamnosyl(1,2)glucoside	739.43	595.3	738.419	C39H62O13	[M+H]+	-	B	3025	3247.5	2829.8	4343.6	3529.1	4563.8	3522.3	1808.1	2441.1	6798.2	6918.6	6182	3265.9	4066.1	3348.2	--	--
	Steroidal saponins	pmp000093	Nuatigenin-3-O-[rhamnosyl-(1→2)-glucoside]	739.43	595.31	738.419	C39H62O13	[M+H]+	-	B	1369.6	1356	1507.7	3112.7	2546.9	3044.7	1769.7	1448.7	1360	4987.9	4350.4	3669.1	3036.1	3079	3180.7	--	--
	Steroidal saponins	Cmlp009350	Asparagoside C	741.44	255.21	740.435	C39H64O13	[M+H]+	-	B	1767	11551	27656	3201.7	1369.4	2858.4	1810.8	2553.6	3226.5	1079.7	1225.1	733.3	4921.9	4786.4	6507.9	--	--
	Steroidal saponins	pmp000756	Ruscogenin-1-O-carboxyglucosyl(1,2)rhamnoside	781.44	619.4	780.43	C41H64O14	[M+H]+	-	B	74075	6502.4	84459	164400	141220	123300	155610	122320	154310	129150	115930	118890	101270	106280	131480	--	--
	Steroidal saponins	pmp000760	Diosgenin-3-O-rhamnosyl(1,4)rhamnosyl(1,2)glcoside	869.49	433.3	868.482	C45H72O16	[M+H]+	-	B	51632	72064	66144	66959	47424	46515	65600	73600	76443	82077	88772	73757	78599	74596	73903	--	--
	Steroidal saponins	Zmcp005230	Pennogenin-3-O-rhamnosyl(1→4)rhamnosyl(1→2)glucoside	885.48	413.6	884.477	C45H72O17	[M+H]+	55916-52-4	B	18377	13695	17446	11833	7103.9	18232	12933.2	16039	15991	13376	14187	8913.4	15270	14740	15697	--	--
	Steroidal saponins	Hmdp003524	Gracillin	885.48	723.43	884.477	C45H72O17	[M+H]+	19083-00-2	B	10291000	11475000	11282000	14529000	12944000	12122000	12561000	11421000	12853000	14115000	12246000	14429000	13128000	12173000	12630000	--	--
	Steroidal saponins	Cmlp005609	Asparanin B	887.51	725.44	886.493	C45H74O17	[M+H]+	-	B	147874	154340	1301100	436860	508450	333290	295540	191400	254124	321555	202960	351152	281260	280390	293780	--	--
	Steroidal saponins	pmp000762	Ruscogenin-1-O-rhamnosyl(1,2)glucosyl(1,2)glucoside	901.48	739.4	900.472	C45H72O18	[M+H]+	-	B	1554200	883260	969690	483410	462110	542430	263389	314070	317680	154970	165950	184040	628050	576300	528270	--	--
	Steroidal saponins	Cmlp005083	Asparasaponin II	903.49	741.44	902.488	C45H74O18	[M+H]+	-	B	34662	32249	29179	64472	96724	68510	52743	31576	54581	22547	33678	25654	52087	43364	46787	C17470	--
	Steroidal saponins	pmp001042	Timosaponin D	919.49	757.43	918.482	C45H74O19	[M+H]+	-	B	161890	93381	93045	152990	132800	121270	161910	151400	177970	91800	125660	128940	99942	125450	91546	--	--
	Steroidal saponins	pmp000765	Neoruscogenin-acetylrhamnosyl(1,2)rhamnosyl(1,2)glucoside	925.46	763.4	924.457	C43H72O21	[M+H]+	-	B	71699	65648	63659	32561	30196	27106	26403	30602	38932	54333	57514	44232	42558	45975	36956	--	--
	Steroidal saponins	Zmcp005839	Parisyunnanoside B	1017.52	415.32	1016.52	C50H80O21	[M+H]+	945865-37-2	A	178580	203940	178800	170120	161810	176400	233110	211220	248410	201950	187370	176240	206180	183340	210910	--	--
	Steroidal saponins	Cmlp005341	Pseudoprotodioscin	1031.54	869.48	1030.54	C51H82O21	[M+H]+	102115-79-7	A	38788000	40891000	35053000	41857000	41599000	40207000	39542000	37961000	43420000	40951000	41291000	39923000	42227000	39764000	43309000	--	--
	Steroidal saponins	Zmcp005801	Diosgenin-3-O-glcosyl(1→4)rhamnosyl(1→4)rhamnosyl(1→2)glcoside	1031.54	415.32	1030.54	C51H82O21	[M+H]+	113576-37-7	B	23078000	25324000	20786000	24890000	25831000	22579000	26665000	21206000	24423000	24582000	25944000	23485000	23263000	23228000	23443000	--	--
	Steroidal saponins	Cmlp004980	Asparagoside F	1035.54	417.33	1034.53	C50H82O22	[M+H]+	-	B	109280	113560	114700	118490	120890	83814	129340	116009	117360	103440	111830	93263	103520	121150	101720	--	--
	Steroidal saponins	Cmlp005557	Protodioscin	1049.55	887.49	1048.55	C51H84O22	[M+H]+	55056-80-9	B	12867	13374	15103	20757	16741	17709	14059	13974	11652	18001	18783	16657	18014	12268	15078	C08907	--
	Steroidal saponins	pmp000094	Nuatigenin-3-O-{rhamnosyl-(1→2)-[glucosyl-(1→4)]glucoside}-26-O-glucoside	1063.53	755.41	1062.53	C51H82O23	[M+H]+	-	B	312790	224290	291130	243410	245650	199510	191340	266880	256800	157530	171170	238500	237390	220390	232560	--	--
Lipids	Free fatty acids	mws0752	Undecylic Acid	185.15	185.16	186.162	C11H22O2	[M-H]-	112-37-8	B	419080	379420	409330	248730	411410	382920	340910	322220	400240	349880	362930	378960	330400	389200	406250	C17715	--
	Free fatty acids	pmb2640	Dodecanoic acid (Lauric acid)	199.17	199.17	200.178	C12H24O2	[M-H]-	143-07-7	B	100250	138210	126330	71075	73831	81008	66813	68627	76593	54444	102730	87832	79912	96392	99618	C02679	ko00061,ko01100,ko01110
	Free fatty acids	mws5045	12-Hydroxydodecanoic acid	215.17	169.16	216.173	C12H24O3	[M-H]-	505-95-3	B	2174.4	2092.5	2737.9	2183.6	2359.1	2362.4	3541.7	2782.4	2339.4	4187.6	3987.6	4553.7	3287.3	3105.6	4382.4	C08317	--
	Free fatty acids	mws0119	Myristic Acid	227.2	227.2	228.209	C14H28O2	[M-H]-	544-63-8	A	7588900	8533000	9355100	6779200	6204200	7752800	6520300	5854400	6006100	5172000	7501100	8536500	8859100	9454200	9084200	C06424	ko00061,ko01100
	Free fatty acids	mws0359	Pentadecanoic Acid	241.22	241.22	242.225	C15H30O2	[M-H]-	1002-84-2	B	122330	165490	204870	113400	102790	140640	86805	86741	98042	90891	72840	114490	144310	182770	154790	C16537	--
	Glycerol ester	Hmbp003234	1-O-Caffeoylglycerol	255.09	163.03	254.079	C12H14O6	[M+H]+	-	B	33069	21946	18500	9009	14447	17265	12850	18282	10227	14266	11252	20661	17858	11066	21431	--	--
	Free fatty acids	mws0361	Palmitoleic Acid*	253.22	235.19	254.225	C16H30O2	[M-H]-	373-49-9	A	5014	4789.4	3102.3	2883.7	3022.6	3624.9	2390	1822.3	3016.5	1494.9	1030.5	1796.2	3720.1	3372.6	2185.3	C08362	ko00061,ko01100
	Free fatty acids	Lmcn009122	(7Z)-Hexadecenoic acid*	253.22	235.21	254.225	C16H30O2	[M-H]-	2416-19-5	A	5211.9	6598.7	5152.6	4807.7	3764.2	5463.4	3905.7	2792.9	4322.7	2222.6	2031.2	3904.1	5015.1	4058.1	5554	--	--
	Free fatty acids	mws1488	Palmitic acid	255.23	237.22	256.24	C16H32O2	[M-H]-	57-10-3	A	13542	11997	14829	17637	13047	12492	12218	14182	12877	12378	13072	13052	13312	12557	12299	C00249	ko00061,ko00062,ko00071,ko00073,ko01040,ko01100,ko01212
	PC	mws0120	Choline Alfoscerate	258.11	104.11	257.103	C8H20NO6P	[M+H]+	28319-77-9	A	466520	646900	599290	1392700	1103300	992540	1912900	1378400	951180	1671500	1768100	1337600	969050	1097000	1200700	C00670	ko00564,ko00565
	Free fatty acids	mws0383	10-Heptadecenoic Acid	267.23	267.23	268.24	C17H32O2	[M-H]-	29743-97-3	A	86780	69167	79700	57292	60007	78112	37690	32325	39052	23528	38882	47790	84869	49232	62445	--	--
	Free fatty acids	mws0362	Heptadecanoic acid	269.25	269.24	270.256	C17H34O2	[M-H]-	506-12-7	B	219610	168130	286870	104147	164620	104560	27210	44771	32281	46617	52740	32686	123790	117190	105780	--	--
	Free fatty acids	pmb0889	Punicic acid (9Z,11E,13Z-octadecatrienoic acid)	279.23	95.1	278.225	C18H30O2	[M+H]+	544-72-9	A	466530	796800	699700	490830	170360	341400	385710	518840	249500	435220	487150	477800	446810	512540	506850	C08364	--
	Free fatty acids	mws0366	γ-Linolenic Acid*	277.22	277.22	278.225	C18H30O2	[M-H]-	506-26-3	B	61798000	73140000	69352000	72992000	52587000	62299000	57500000	61708000	63198000	59801000	58938000	65459000	63448000	64353000	64986000	C06426	ko00591,ko01040,ko01100
	Free fatty acids	mws0367	α-Linolenic Acid*	277.22	277.22	278.225	C18H30O2	[M-H]-	463-40-1	A	61669000	71999000	69916000	72641000	51253000	59453000	55741000	60051000	61723000	58771000	58547000	64696000	63557000	64791000	63646000	C06427	ko00592,ko01040,ko01100,ko01110
	Free fatty acids	Lmbn005923	Crepenynic acid	277.22	59.01	278.225	C18H30O2	[M-H]-	2277-31-8	A	256260	349710	308880	368780	162700	232100	220450	233440	253760	230740	211980	282110	269370	276790	300500	C07289	ko00591
	Free fatty acids	mws1491	Linoleic acid	279.23	279.23	280.24	C18H32O2	[M-H]-	60-33-3	A	10757000	19978000	17493000	12987000	8706100	15090000	16647000	14075000	18737000	17998000	17759000	18088000	20218000	22777000	23147000	C01595	ko00591,ko01040,ko01100
	Free fatty acids	YC512118	Oleamide (9-Octadecenamide)	282.28	247.24	281.272	C18H35NO	[M+H]+	301-02-0	A	30602	29398	43468	34835	34136	33170	12620	41296	22359	28394	21184	13165	26240	30179	29193	C19670	--
	Free fatty acids	mws2623	11-Octadecanoic acid(Vaccenic acid)	281.25	281.25	282.256	C18H34O2	[M-H]-	506-17-2	A	1383100	2003300	2047300	2359300	1244700	1902900	1799400	2126900	2345100	1789900	1811000	2229300	1835300	1932300	2019400	C21944	--
	Free fatty acids	mws0396	Elaidic Acid	281.25	281.25	282.256	C18H34O2	[M-H]-	112-79-8	A	4479900	6811300	6821100	8741000	5864800	6186700	5925200	6994200	7112600	5952200	6147900	7366500	6439300	6618500	6505000	C01712	--
	Free fatty acids	mws1489	Stearic Acid	283.26	283.26	284.272	C18H36O2	[M-H]-	57-11-4	B	11017000	8392900	11377000	12672000	14849000	9572500	12019000	10016000	11744000	11003000	12159000	9744700	2483100	2719700	2707800	C01530	ko00061,ko01040,ko01100
	Free fatty acids	pmn001686	10,16-Dihydroxypalmitic acid	287.22	241.22	288.23	C16H32O4	[M-H]-	3233-90-7	A	8973.6	12317	11617	15441	10386	14014	26284	18359	16342	20879	27917	17522	18517	18105	20808	C08285	ko00073
	Free fatty acids	Lmyn007883	9,16-Dihydroxypalmitic acid	287.22	287.22	288.23	C16H32O4	[M-H]-	38076-49-2	B	221340	271490	268150	444640	239230	358000	581480	432670	376860	470600	670410	452820	400690	425720	442160	--	--
	Free fatty acids	pmb2792	13-Hydroxy-6,9,11-octadecatrienoic acid	293.21	193.1	294.219	C18H30O3	[M-H]-	74784-20-6	B	40129	20738	27046	55059	51374	29306	30800	21707	28906	23200	34458	24740	36244	37397	41006	--	--
	Free fatty acids	pmb2786	9-Hydroxy-10,12,15-octadecatrienoic acid	293.21	235.17	294.219	C18H30O3	[M-H]-	89886-42-0	B	30765	41919	30302	22708	11096	23169	18515	20217	16429	24021	30503	40262	32550	31227	31477	C16326	ko00592
	Free fatty acids	pmb2787	9-Oxo-10E,12Z-octadecadienoic acid	293.21	275.1	294.219	C18H30O3	[M-H]-	54232-59-6	B	29234	36959	31358	29001	23516.1	23862	23903	22732	17125	24877	34445	43897	31453	32752	34236	C14766	ko00591
	Free fatty acids	Lmcn009539	E,E,Z-1,3,12-Nonadecatriene-5,14-diol	293.25	293.25	294.256	C19H34O2	[M-H]-	-	B	7992100	10787000	11226000	6804200	6049500	11917000	4227800	6946500	4203200	4708900	5358600	6877900	6617700	7505500	7766700	--	--
	Free fatty acids	Rfmb091	9S-Hydroxy-10E,12Z-octadecadienoic acid	295.23	195.14	296.235	C18H32O3	[M-H]-	15514-85-9	A	416980	642710	572730	303810	166300	285650	387960	367120	219480	493800	587200	504100	424720	438590	461370	C14767	ko00591
	Free fatty acids	pmb2799	12,13-Epoxy-9-Octadecenoic Acid	295.23	195.2	296.235	C18H32O3	[M-H]-	6799-85-5	B	19529	24848	17299	20408	16287.3	12816	14179	12343	10116	15360	20982	18352	16542	16637	16948	C14826	ko00591,ko01100
	Free fatty acids	pmn001610	Eicosadienoic acid	307.26	307.3	308.272	C20H36O2	[M-H]-	5598-38-9	B	127070	130030	121750	162060	71846	128250	64067	77771	70807	77698	73365	86250	103820	91506	115970	C16525	ko01040
	Free fatty acids	pmn001606	Eicosenoic acid	309.28	309.28	310.287	C20H38O2	[M-H]-	26764-41-0	B	11418000	13573000	15255000	7607200	7775400	10235000	4966000	6624000	4303300	4791700	5151400	8925500	7173800	7897500	8710800	C16526	ko01040
	Free fatty acids	pmn001689	9-Hydroxy-12-oxo-15(Z)-octadecenoic acid	311.22	223.17	312.23	C18H32O4	[M-H]-	-	B	76533	105840	70009	23083	10838	26810	26719	24676	19263	38145	49459	32060	40709	41960	58107	C21924	ko00592,ko01110
	Free fatty acids	Lmbn005487	12,13-DHOME; (9Z)-12,13-Dihydroxyoctadec-9-enoic acid	313.24	251.24	314.246	C18H34O4	[M-H]-	263399-35-5	B	106140	124950	99919	89685	85721	86412	137590	105410	82978	84086	100700	77075	91377	101930	115320	C14829	ko00591
	Free fatty acids	pmn001691	9,12,13-Trihydroxy-10,15-octadecadienoic acid	327.22	291.2	328.225	C18H32O5	[M-H]-	-	A	94692	157540	116950	201370	268698	309900	276670	207690	260410	213530	395410	339400	208880	234400	251440	--	--
	Free fatty acids	Hmqn003054	9,10,11-Trihydroxy-12-octadecenoic acid	329.23	311.23	330.24	C18H34O5	[M-H]-	61911-67-9	A	60955	91790	81495	63966	40467	88577	99280	57301	56758	61256	88630	71418	73873	80151	89279	--	--
	Free fatty acids	pmn001694	9,10,13-Trihydroxy-11-Octadecenoic Acid	329.23	229.15	330.241	C18H34O5	[M-H]-	29907-57-1	A	730900	1292100	1074600	535860	537860	1347700	1054000	696480	836720	844180	1323800	1058500	997810	1187100	1274000	C14835	ko00591
	Free fatty acids	Lmbn003970	9,12,13-TriHOME; 9(S),12(S),13(S)-Trihydroxy-10(E)-octadecenoic acid	329.23	211.14	330.241	C18H34O5	[M-H]-	97134-11-7	A	59412	81460	98952	24572	22322	21276	15958	19486	13090	28393	33247	27817	36387	37758	45043	C14833	ko00591
	Glycerol ester	pmp001284	Monopalmitin	331.28	313.27	330.277	C19H38O4	[M+H]+	542-44-9	B	3542.2	3462.5	3325.5	1559.4	2374.1	2955.6	1868.5	2447.6	1898.8	2432.3	1883.9	1746.1	3805.4	5381.5	4502.1	--	--
	Glycerol ester	Lmhp011388	2-α-Linolenoyl-glycerol	353.27	261.22	352.261	C21H36O4	[M+H]+	55268-58-1	B	493540	762800	676860	1458100	1348780	1048900	705880	645430	622120	585280	838550	771050	866130	903490	893610	--	--
	Glycerol ester	Lmhp012042	2-Linoleoylglycerol	355.28	263.24	354.277	C21H38O4	[M+H]+	3443-82-1	B	102800	167360	116600	403780	118890	313950	302760	225050	268810	259400	378560	269240	293920	285940	300680	--	--
	Glycerol ester	pmb0296	1-Oleoyl-Sn-Glycerol	357.3	265.4	356.293	C21H40O4	[M+H]+	129784-87-8	A	362530	354770	404510	151530	109420	160550	112923	172270	145440	105290	95426	101110	208200	203650	210510	--	--
	Glycerol ester	Hmbn005456	1-O-Caffeoyl-3-O-p-coumaroylglycerol	399.11	163.04	400.116	C21H20O8	[M-H]-	-	A	2290600	1869600	1868400	299770	499640	421610	167800	211500	199660	114120	271670	226380	842690	837880	890680	--	--
	LPE	pmb0864	LysoPE 14:0	426.26	285.24	425.254	C19H40NO7P	[M+H]+	-	A	50871	52840	49001	51591	43070	44877	73337	65451	49242	84220	70963	59767	69418	60486	67460	--	--
	LPE	Lmhp008885	LysoPE 15:0(2n isomer)	440.28	299.26	439.27	C20H42NO7P	[M+H]+	-	A	56966	75330	48565	53973	53567	40172	101380	88466	69090	77204	72392	82468	73522	80817	72427	--	--
	LPE	Lmhp009187	LysoPE 15:0	440.28	299.26	439.27	C20H42NO7P	[M+H]+	-	A	45510	69236	29854	51394	33505	45086	77605	73891	52928	55611	49230	39695	60276	50720	57691	--	--
	LPE	pmd0160	LysoPE 16:0(2n isomer)	454.29	313.27	453.286	C21H44NO7P	[M+H]+	-	A	489640	522400	608160	551640	363160	506310	861000	826340	778520	903480	796910	723380	689370	726850	690340	--	--
	LPE	pmb0876	LysoPE 16:0	454.29	313.27	453.286	C21H44NO7P	[M+H]+	53862-35-4	A	5526000	6456000	5696600	4315400	4425100	4637300	8922000	8266100	6473300	7631800	7238100	5990800	7583900	7301500	7155000	--	--
	LPC	pmd0130	LysoPC 14:0	468.31	184.07	467.301	C22H46NO7P	[M+H]+	20559-16-4	A	97470	150130	106220	45291	18320	41772	35466	43142	31714	35051	34096	28394	57832	50169	58383	--	--
	LPE	Lmhp008589	LysoPE 18:3(2n isomer)	476.28	335.26	475.27	C23H42NO7P	[M+H]+	-	A	11498000	14759000	22895000	10750000	8065400	10208000	5802700	9295200	6305500	7796900	5980500	8116400	11388000	11326000	11729000	--	--
	LPE	Lmhp008801	LysoPE 18:3	476.28	335.26	475.27	C23H42NO7P	[M+H]+	-	A	1467800	1893100	2214200	1051800	912790	978030	1070300	1284400	1049500	1316900	1073700	1284800	1263700	1315000	1274300	--	--
	LPE	pmb0881	LysoPE 18:2	478.29	337.27	477.286	C23H44NO7P	[M+H]+	-	B	35351	47470	52340	44705	40135	41343	75089	64378	69003	86090	69934	69030	70202	61532	72084	--	--
	LPE	pmb0874	LysoPE 18:2(2n isomer)	478.29	337.27	477.286	C23H44NO7P	[M+H]+	-	A	836330	995920	970640	940300	587710	703950	867360	891480	767010	873100	746870	732940	966800	867390	871130	--	--
	LPE	pmb0856	LysoPE 18:1(2n isomer)	480.31	339.29	479.301	C23H46NO7P	[M+H]+	-	A	1134000	1131700	1568800	1437800	889910	818450	2034100	1662200	1334700	1744000	1984500	1242500	1527300	1637400	1610800	--	--
	LPC	pmb2260	LysoPC 15:1	480.31	184.07	479.301	C23H46NO7P	[M+H]+	-	B	15646	19157	12796	28534	23633	22174	37103	39329	27838	43204	34081	31026	25343	30400	28436	--	--
	LPE	mws0289	LysoPE 18:1	480.31	339.29	479.301	C23H46NO7P	[M+H]+	89576-29-4	B	167710	190670	162120	154710	123680	107680	337760	284610	272330	390890	403230	276280	241520	239270	241970	--	--
	LPC	pmb2319	LysoPC 15:0	482.32	184.07	481.317	C23H48NO7P	[M+H]+	108273-89-8	A	196730	229360	257390	158890	128360	116470	201320	229410	186820	185200	166080	167270	183190	249790	269140	--	--
	LPC	Lmhp009129	LysoPC 15:0(2n isomer)	482.32	184.07	481.317	C23H48NO7P	[M+H]+	-	A	436360	556830	328450	108810	61423	90828	144190	231230	159470	136880	105090	108650	192610	200960	202760	--	--
	LPE	pmb0880	LysoPE 18:0(2n isomer)	482.32	341.31	481.317	C23H48NO7P	[M+H]+	-	A	6898.7	7305	6912.3	7085.5	5002.2	5245	12035	8781.9	9364.4	11310	11914	8182.2	7491.4	7989.2	10825	--	--
	Glycerol ester	Hmyn007081	LysoPG 16:1	481.25	245.04	482.262	C22H43O9P	[M-H]-	-	B	127769	156400	154770	152380	116119	128310	188820	246440	208840	211150	171410	155120	181850	187850	213010	--	--
	Glycerol ester	Hmyn007168	LysoPG 16:0	483.27	255.23	484.278	C22H45O9P	[M-H]-	-	B	6186300	8168400	6434100	31636000	2650000	4184700	8154500	9098400	7023600	8250600	7113200	5159300	6979400	7485800	7933600	--	--
	LPC	pmb0863	LysoPC 16:2(2n isomer)	492.31	184.07	491.301	C24H46NO7P	[M+H]+	-	A	416120	485050	594680	180560	140250	180170	248100	387780	228160	272620	217800	206620	320870	326860	334770	--	--
	LPC	pmp001270	LysoPC 16:1	494.32	184.07	493.317	C24H48NO7P	[M+H]+	76790-27-7	A	1127620	1251700	1343800	630600	566160	813440	1277000	1519600	864850	1315600	1098900	1005900	1234100	1197900	1208500	--	--
	LPC	Lmhp008833	LysoPC 16:1(2n isomer)	494.32	184.07	493.317	C24H48NO7P	[M+H]+	-	A	944680	1287800	1345400	660800	633110	782440	1274100	1523500	867700	1330100	1154900	1031400	1230600	1198200	1259700	--	--
	LPC	pmb0855	LysoPC 16:0	496.34	184.07	495.332	C24H50NO7P	[M+H]+	17364-16-8	A	45649000	66165000	53333000	36600000	30822000	28874000	45537000	47176000	39740000	44741000	43080000	33388000	47410000	43853000	45031000	--	--
	LPC	pmd0132	LysoPC 16:0(2n isomer)	496.34	184.07	495.332	C24H50NO7P	[M+H]+	-	A	5967900	6948500	5590800	2384700	2044600	2799000	4859400	5748600	4439900	4916200	4450500	3655600	4298400	4848500	5340600	--	--
	LPC	Lmhp008718	LysoPC 17:2	506.32	184.07	505.317	C25H48NO7P	[M+H]+	-	A	124630	208340	264360	170500	140590	182920	123500	208640	122510	180150	141410	123480	190450	207150	204830	--	--
	LPE	Lmhp010757	LysoPE 20:2	506.32	365.31	505.317	C25H48NO7P	[M+H]+	-	B	15434	29281	19948.3	25950	23837	21739	43390	32761	29012	50907	41127	46730	30254	33711	32169	--	--
	LPC	Lmhp009590	LysoPC 17:1	508.34	184.07	507.332	C25H50NO7P	[M+H]+	-	A	90341	108020	113450	108700	85162	112840	86251	107670	90029	65849	60088	66545	125410	137630	122610	--	--
	LPC	pmb2406	LysoPC 17:0	510.36	184.07	509.348	C25H52NO7P	[M+H]+	50930-23-9	A	497160	605200	568870	346280	225740	283450	478040	562500	475140	395150	456970	339500	331720	586030	727700	--	--
	LPC	Lmhp010515	LysoPC 17:0(2n isomer)	510.36	184.07	509.348	C25H52NO7P	[M+H]+	-	A	419350	882200	847970	321900	207810	365000	491420	672960	490180	347980	380830	319890	485620	605350	639640	--	--
	Glycerol ester	Lmhp009773	1-α-Linolenoyl-glycerol-3-O-glucoside	515.32	261.22	514.314	C27H46O9	[M+H]+	-	A	143580	367480	201470	354940	130500	311710	212310	357750	349620	338380	434060	294860	265050	242010	291020	--	--
	Glycerol ester	Lmhp009526	2-α-Linolenoyl-glycerol-1-O-glucoside	515.32	261.22	514.314	C27H46O9	[M+H]+	-	B	230230	301040	314430	343380	135580	257270	344240	391860	428690	280190	293790	387880	405350	424700	319640	--	--
	LPC	Hmqp006235	LysoPC 18:4	516.3	184.07	515.297	C26H46NO7P	[M+H]+	-	A	4423.6	6943.7	7848	5705	4668.8	5521.5	4736.7	5257.7	5470.3	4326.5	3250.6	5701.5	8903	4137.9	7454.5	--	--
	Glycerol ester	Lmhp010334	2-Linoleoylglycerol-1-O-glucoside	517.34	263.24	516.33	C27H48O9	[M+H]+	-	B	175550	264530	450870	246180	155770	253650	184150	285340	191880	184680	126460	193910	264830	258130	274510	--	--
	LPC	pmb0854	LysoPC 18:3	518.32	184.07	517.317	C26H48NO7P	[M+H]+	-	A	2194600	3912500	3012800	1580000	1386200	1313100	1961000	2101200	1618800	2188500	1801700	1771600	2025200	2019200	2115400	--	--
	LPC	pmb0865	LysoPC 18:3(2n isomer)	518.32	184.07	517.317	C26H48NO7P	[M+H]+	-	A	2659900	3538500	3866400	2425800	1431900	2040100	1195800	2155500	1332000	1742800	1260100	1726300	2419800	2602800	2641300	--	--
	LPC	pmp001273	LysoPC 18:2	520.34	184.07	519.332	C26H50NO7P	[M+H]+	-	A	25593	33708	28519	27421	21525	25412	57419	35150	45861	66021	53270	49515	38422	50411	41835	--	--
	LPC	pmp001251	LysoPC 18:2(2n isomer)	520.34	184.07	519.332	C26H50NO7P	[M+H]+	-	A	762180	765270	850050	657200	454070	508630	786640	770410	635520	827830	685810	563940	756760	727310	731750	--	--
	LPC	pmp001281	LysoPC 18:1	522.36	184.07	521.348	C26H52NO7P	[M+H]+	-	A	17434000	21459000	33076000	11265000	10065000	10628000	40151000	32626000	24160000	34206000	34767000	20244000	28792000	28636000	26553000	--	--
	LPC	Lmhp010190	LysoPC 18:1(2n isomer)	522.36	184.07	521.348	C26H52NO7P	[M+H]+	-	A	16596000	19951000	31787000	10204000	10098000	10465000	37080000	30517000	23721000	32591000	32262000	20325000	27556000	26614000	25644000	--	--
	LPC	pmd0136	LysoPC 18:0(2n isomer)	524.37	184.07	523.364	C26H54NO7P	[M+H]+	-	A	199683	472350	234720	168200	116350	137770	304560	321030	243560	319050	280100	210240	184470	224780	261700	--	--
	LPC	mws0126	LysoPC 18:0	524.37	184.07	523.364	C26H54NO7P	[M+H]+	19420-57-6	A	213290	2646500	1147200	2168400	1115400	1169100	1779100	2029600	2037500	2111000	2267100	1850100	1023600	2024100	2540000	--	--
	LPC	Lmhp011549	LysoPC 20:1	550.39	184.07	549.379	C28H56NO7P	[M+H]+	-	B	73259	95714	84981	50540	35013	49523	83709	87466	76322	85882	64035	55902	51922	72310	94703	--	--
	Free fatty acids	pmp001276	1-Linolenoyl-rac-glycerol-diglucoside	677.37	677.37	676.367	C33H56O14	[M+H]+	-	A	2081700	2883800	2169500	2405400	1474510	1624600	2116100	3030500	2786100	1785400	1943500	1941300	1991500	1944600	2002100	--	--
	Glycerol ester	Lmhp008513	2-α-Linolenoyl-glycerol-1,3-di-O-glucoside	677.37	261.22	676.367	C33H56O14	[M+H]+	-	B	722300	835660	988040	758030	637460	685660	545720	736770	530100	514310	401360	423790	598540	846060	654980	--	--
	Glycerol ester	Lmhp009384	1-Linoleoylglycerol-2,3-di-O-glucoside	679.39	263.24	678.383	C33H58O14	[M+H]+	-	A	90711	96755	137610	55520	42923	50255	68533	76538	87254	58477	40093	80961	69022	91241	80153	--	--
	Free fatty acids	pmp001271	1-Linoleoyl-sn-glycerol-diglucoside	679.39	263.24	678.383	C33H58O14	[M+H]+	-	A	76086	90820	69382	56150	24433	44038	81623	104910	81532	54171	57135	71517	103150	67013	51270	--	--
	Glycerol ester	Lmhp009190	2-Linoleoylglycerol-1,3-di-O-glucoside	679.39	263.24	678.383	C33H58O14	[M+H]+	-	A	566130	625640	751200	559990	482100	505900	426810	551980	490710	223400	259280	355800	505070	508060	770820	--	--
