# Supplementary material for: Integrated analysis of transcriptomics and metabolomics of garden asparagus (Asparagus officinalis L.) under drought stress
Source: BMC Plant Biol. 2024 Jun 15;24:563. doi: 10.1186/s12870-024-05286-z (PMC11179350; doi:10.1186/s12870-024-05286-z)
Supplement: Supplementary file 9 — Supplementary Material 9 [file 12870_2024_5286_MOESM9_ESM.xlsx]

## Sheet: JDS vs JCK
Table S8. The differentially accumulated metabolites in JDS vs JCK and PDS vs PCK
Class I	Class II	Index	Compounds	Formula	CAS	Level	JCK1	JCK2	JCK3	JDS1	JDS2	JDS3	VIP	p_value	FDR	Fold_Change	Log2FC	Type
Amino acids and derivatives	Amino acids and derivatives	pme0006	L-Proline	C5H9NO2	147-85-3	A	4007700	3904700	3627800	98633000	98827000	99362000	1.26665	3.63331e-08	2.44522e-05	25.7207	4.68486	up
	Amino acids and derivatives	mws0256	L-Valine	C5H11NO2	72-18-4	A	5679100	6249200	5214500	29775000	31788000	28521000	1.26498	0.000634528	0.0104603	5.25492	2.39367	up
	Amino acids and derivatives	mws0227	L-Leucine*	C6H13NO2	61-90-5	A	565760	662950	539220	3242300	3951800	3203800	1.26288	0.00609158	0.0322806	5.8814	2.55616	up
	Amino acids and derivatives	mws1587	L-Norleucine	C6H13NO2	327-57-1	A	167290	217740	173260	542440	527710	438490	1.24181	0.003531	0.0242486	2.70225	1.43416	up
	Amino acids and derivatives	mws0258	L-Isoleucine*	C6H13NO2	73-32-5	A	556840	706240	565560	3346700	4164200	3317800	1.26108	0.00706609	0.0339067	5.92172	2.56602	up
	Amino acids and derivatives	mws0219	L-Aspartic Acid	C4H7NO4	56-84-8	A	891900	794030	754510	311860	363470	334780	1.2504	0.00340012	0.0239262	0.413905	-1.27263	down
	Amino acids and derivatives	pme0057	L-Homocysteine	C4H9NO2S	6027-13-0	B	2743.3	3624.3	3071.8	19291	18356.2	21379	1.26076	0.00153783	0.0147851	6.25317	2.64459	up
	Amino acids and derivatives	pme1002	L-Tyramine	C8H11NO	51-67-2	A	15712000	12993000	12695000	4370500	5916000	5365100	1.2313	0.00477386	0.0282044	0.378058	-1.40332	down
	Amino acids and derivatives	pme0014	L-Glutamic acid	C5H9NO4	56-86-0	A	13366000	13483000	15575000	4549300	3208400	4231200	1.25065	0.000900384	0.0116935	0.282597	-1.82318	down
	Amino acids and derivatives	mws1050	O-Acetylserine	C5H9NO4	5147-00-2	B	335630	457060	452000	80105	83460	67805	1.25235	0.0125687	0.0462227	0.185886	-2.42751	down
	Amino acids and derivatives	pme1210	L-Methionine	C5H11NO2S	63-68-3	A	2533700	2481000	2289700	9844100	10076000	9862500	1.26599	2.31502e-07	7.79004e-05	4.07735	2.02763	up
	Amino acids and derivatives	mws0254	L-Histidine	C6H9N3O2	71-00-1	A	368580	266820	290760	1449700	1866100	1772700	1.25458	0.00579176	0.0313636	5.49419	2.45791	up
	Amino acids and derivatives	pme0128	L-Alanyl-L-Alanine	C6H12N2O3	1948-31-8	A	365420	349060	320760	57052	48606	59547	1.26437	0.00116538	0.0132966	0.159581	-2.64764	down
	Amino acids and derivatives	pme2914	3-Hydroxy-3-methylpentane-1,5-dioic acid	C6H10O5	503-49-1	B	655730	727490	734510	3057100	3262300	3738100	1.26206	0.00518994	0.0298532	4.74919	2.24768	up
	Amino acids and derivatives	pme2758	4-Hydroxy-L-glutamic acid	C5H9NO5	3913-68-6	B	18669	19039	18334	8673.8	9670	7139.9	1.23206	0.0031236	0.0230152	0.454725	-1.13693	down
	Amino acids and derivatives	pme1419	L-Methionine methyl ester	C6H13NO2S	10332-17-9	B	21541	15332	17896	51208	52652	41530	1.22773	0.00460324	0.0280405	2.6546	1.4085	up
	Amino acids and derivatives	pme0021	L-Phenylalanine	C9H11NO2	63-91-2	A	155130	203900	186550	1507700	1491000	1296100	1.26266	0.00207757	0.0178278	7.87199	2.97673	up
	Amino acids and derivatives	pme0124	L-Glycyl-L-proline	C7H12N2O3	704-15-4	B	28676	22875	32157	69755	73546	61708	1.22787	0.00104273	0.0125314	2.4491	1.29225	up
	Amino acids and derivatives	Zmyn000155	N-α-Acetyl-L-ornithine	C7H14N2O3	6205-08-9	B	35026	40166	24318	92652	101880	72353	1.19637	0.0104624	0.0416638	2.68199	1.4233	up
	Amino acids and derivatives	mws0260	L-Arginine	C6H14N4O2	74-79-3	A	663610	897770	541920	2890300	2866400	2582800	1.24117	0.00013552	0.00651463	3.96496	1.98731	up
	Amino acids and derivatives	pme2559	N-Acetyl-L-Aspartic Acid	C6H9NO5	997-55-7	B	64001	75968	65324	130410	174210	165310	1.23425	0.0163642	0.0559041	2.28907	1.19476	up
	Amino acids and derivatives	mws0875	L-Cysteinyl-L-glycine	C5H10N2O3S	19246-18-5	B	12951	17561	17725	6597.9	5305.1	6299.9	1.23031	0.0186429	0.0609062	0.377364	-1.40597	down
	Amino acids and derivatives	pme3827	3,4-Dihydroxy-L-phenylalanine (L-Dopa)	C9H11NO4	59-92-7	B	20664	36670	21265	121190	93729	137760	1.21792	0.0103631	0.0415139	4.48707	2.16577	up
	Amino acids and derivatives	mws5037	L-Alanyl-L-leucine	C9H18N2O3	3303-34-2	A	5567	5226.9	4874	124860	150250	164500	1.2655	0.00664983	0.0328694	28.058	4.81034	up
	Amino acids and derivatives	mws0282	L-Tryptophan	C11H12N2O2	73-22-3	A	2037400	2996900	2902600	30954000	25872000	31393000	1.25803	0.0035207	0.0242486	11.115	3.47444	up
	Amino acids and derivatives	pme1228	5-Hydroxy-L-tryptophan	C11H12N2O3	56-69-9	B	22305	40866	27432	188120	183480	177870	1.24587	0.000132207	0.00651463	6.06459	2.60041	up
	Amino acids and derivatives	mws5042	L-Glycyl-L-phenylalanine	C11H14N2O3	721-66-4	A	548880	397710	483550	1136100	1935000	830770	1.1152	0.126993	0.202048	2.72831	1.44801	up
	Amino acids and derivatives	mws0124	N-(3-Indolylacetyl)-L-alanine	C13H14N2O3	57105-39-2	B	20846	18327	3525.5	97249	107840	109820	1.1321	0.000296799	0.00837629	7.37518	2.88268	up
	Amino acids and derivatives	pmb2591	N-Acetyl-L-Tryptophan	C13H14N2O3	1218-34-4	A	1827610	3288100	2319000	30414000	23890000	25149000	1.25226	0.00515397	0.0298532	10.6868	3.41775	up
	Amino acids and derivatives	mws0715	Phenylacetyl-L-glutamine	C13H16N2O4	28047-15-6	B	3899.3	2886.3	5315.3	8510.4	10541	8680.3	1.15794	0.00566542	0.0312527	2.29171	1.19642	up
	Amino acids and derivatives	pme1086	Glutathione reduced form	C10H17N3O6S	70-18-8	A	636220	818170	722620	1418410	1475180	1575660	1.24023	0.000434681	0.00840192	2.05293	1.03768	up
	Amino acids and derivatives	mws0636	L-Phenylalanyl-L-phenylalanine	C18H20N2O3	2577-40-4	B	25480	26034	25030	97277	125100	93139	1.25939	0.0154411	0.0533649	4.12202	2.04335	up
	Amino acids and derivatives	mws4134	Oxiglutatione	C20H32N6O12S2	27025-41-8	A	1485100	1121700	1159900	5452600	6563700	5349200	1.25518	0.00433451	0.0280405	4.61027	2.20485	up
Phenolic acids	Phenolic acids	pmp001086	5-Hydroxymethylfurfural	C6H6O3	67-47-0	B	208420	195310	265890	18196	17542	17159	1.26403	0.0109228	0.0420059	0.0789955	-3.66208	down
	Phenolic acids	mws1336	4-Aminobenzoic acid	C7H7NO2	150-13-0	B	107240	161530	106250	63020	62604	57254	1.16861	0.0711245	0.136373	0.487649	-1.03609	down
	Phenolic acids	pmp001285	Phthalic anhydride	C8H4O3	85-44-9	A	552780	634400	707880	2117500	1062100	1416100	1.12294	0.0981007	0.167994	2.42509	1.27804	up
	Phenolic acids	mws0444	3-Aminosalicylic acid	C7H7NO3	570-23-0	B	21569	16987	10299	4940	6392	5892.7	1.14645	0.0819346	0.150251	0.352568	-1.50403	down
	Phenolic acids	mws0180	2,5-Dihydroxybenzoic acid; Gentisic Acid*	C7H6O4	490-79-9	B	40736	42524	39493	207800	240910	232380	1.26616	0.00265736	0.0218098	5.54846	2.47209	up
	Phenolic acids	mws0183	3,4-Dihydroxybenzoic acid (Protocatechuic acid)*	C7H6O4	99-50-3	A	80239	119420	74275	399610	463320	453350	1.2473	0.000257371	0.00787321	4.8051	2.26457	up
	Phenolic acids	mws2212	Caffeic acid	C9H8O4	331-39-5	A	4300200	4084100	5214900	1522000	1839100	1528800	1.24273	0.00916077	0.0390203	0.359573	-1.47564	down
	Phenolic acids	mws0093	Coniferyl alcohol	C10H12O3	458-35-5	B	16778	7781.8	11253	3789	3872.7	3871.4	1.17653	0.0907082	0.160242	0.322038	-1.63469	down
	Phenolic acids	mws1350	Syringaldehyde; 4-Hydroxy-3,5-Dimethoxybenzaldehyde	C9H10O4	134-96-3	B	33252	49219	41234	122150	115390	114260	1.23952	0.000637254	0.0104603	2.84386	1.50785	up
	Phenolic acids	mws0014	Ferulic acid	C10H10O4	537-98-4	A	1951800	1223600	1356900	571780	724800	771940	1.16097	0.0583186	0.120026	0.456395	-1.13164	down
	Phenolic acids	mws0027	Syringic acid	C9H10O5	530-57-4	A	8180	11531	8364.2	19336	31522	27484	1.20111	0.0338054	0.086546	2.79043	1.48049	up
	Phenolic acids	pme3443	Sinapinaldehyde	C11H12O4	4206-58-0	A	27847	25693	29212	10542	11306	11659	1.26007	0.00186745	0.0167573	0.404909	-1.30433	down
	Phenolic acids	pmb2620	3,4-Dimethoxycinnamic acid	C11H12O4	14737-89-4	A	272960	250690	367100	147890	129090	111930	1.20189	0.0341599	0.0865685	0.43661	-1.19558	down
	Phenolic acids	mws1212	Methyl ferulate	C11H12O4	2309-07-1	B	59634	66064	87640	34605	27552	24922	1.20354	0.0279558	0.0783755	0.408174	-1.29274	down
	Phenolic acids	mws4085	Sinapic acid	C11H12O5	530-59-6	B	316160	356260	396410	133270	104240	127400	1.24919	0.00457175	0.0280405	0.341411	-1.55042	down
	Phenolic acids	Lmhn003240	Benzoylmalic acid	C11H10O6	22138-51-8	B	9	9	9	62920	51914	5799900	1.21102	0.411279	0.495153	219064	17.741	up
	Phenolic acids	pmn001320	1-O-p-Cumaroylglycerol	C12H14O5	106055-11-2	A	44061	76703	49392	131930	145400	186830	1.18509	0.0116624	0.0434715	2.72785	1.44776	up
	Phenolic acids	Lmhn002629	Benzoyltartaric acid	C11H10O7	-	B	53074	34487	35910	15450	27455	16691	1.07279	0.0489954	0.109185	0.482672	-1.05088	down
	Phenolic acids	pmp000087	2-Feruloyl-sn-glycerol	C13H16O6	-	A	176960	236550	172220	492150	528550	626330	1.23468	0.00433041	0.0280405	2.81193	1.49156	up
	Phenolic acids	Lmxp011770	Diisobutyl phthalate*	C16H22O4	84-69-5	A	8059900	12262000	10863000	28357000	14923000	19386000	1.04827	0.106482	0.177822	2.0095	1.00684	up
	Phenolic acids	Lmlp012720	Dibutyl phthalate*	C16H22O4	84-74-2	A	8443800	12464000	10560000	28467000	14633000	20331000	1.0492	0.107839	0.179643	2.01574	1.01131	up
	Phenolic acids	pmn001687	Cis-Coutaric acid	C13H12O8	67920-37-0	B	9976.8	16116	13203	37601	45630	40594	1.23167	0.000927464	0.011777	3.1511	1.65586	up
	Phenolic acids	mws2367	Salidroside	C14H20O7	10338-51-9	A	74087	39447	56697	27019	31805	22795	1.09679	0.0896818	0.15925	0.47946	-1.06052	down
	Phenolic acids	Lmmn002179	Methyl salicylate-2-O-glucoside	C14H18O8	10019-60-0	B	341530	365920	316080	750840	705520	666400	1.25365	0.000671077	0.0107532	2.07396	1.05239	up
	Phenolic acids	pmn001420	1-O-[(E)-Caffeoyl]-D-glucose	C15H18O9	-	A	512490	734330	761070	2349400	1679800	2317200	1.21316	0.0137286	0.0491259	3.16073	1.66026	up
	Phenolic acids	mws0906	Coniferin	C16H22O8	531-29-3	A	820970	870070	913830	254610	217320	255780	1.26303	0.00032505	0.00837629	0.279365	-1.83978	down
	Phenolic acids	Zmhn002422	1-O-Feruloyl-D-Glucose	C16H20O9	-	A	4084300	3442700	4054900	1533900	1828900	1886400	1.23796	0.00288892	0.0227412	0.453224	-1.1417	down
	Phenolic acids	pmb0752	3-O-Feruloylquinic acid	C17H20O9	1899-29-2	A	4785800	3827600	4117800	2036800	2084500	1339500	1.18789	0.0031391	0.0230152	0.428931	-1.22118	down
	Phenolic acids	mws0179	Chlorogenic acid methyl ester	C17H20O9	29708-87-0	A	6107400	4816000	5178000	2573200	3285700	2009200	1.15711	0.00678877	0.0328694	0.488659	-1.0331	down
	Phenolic acids	pmn001319	1-O-Feruloyl-3-O-p-Coumaroylglycerol	C22H22O8	-	A	648140	803240	736700	1983400	1884200	2281100	1.24992	0.00373059	0.0253605	2.81009	1.49062	up
	Phenolic acids	pmp000091	1,3-O-Diferuloylglycerol*	C23H24O9	83008-46-2	A	1423600	2142600	1510100	6666500	5551900	7296900	1.23651	0.004487	0.0280405	3.84439	1.94276	up
	Phenolic acids	Hmbp006861	1,2-O-Diferuloylglycerol*	C23H24O9	-	A	941980	1430400	1093900	5158300	3952700	5746200	1.23411	0.0137961	0.0491259	4.28621	2.0997	up
	Phenolic acids	mws4169	Calceolarioside B	C23H26O11	105471-98-5	B	54255	70403	48042	157530	97376	166650	1.1426	0.0519175	0.112711	2.44097	1.28746	up
	Phenolic acids	pmb3066	5-O-p-Coumaroylshikimic acid O-glucoside	C22H26O12	-	B	31372	25095	21645	8345.8	8729.4	17021	1.09782	0.02168	0.0654916	0.436504	-1.19593	down
	Phenolic acids	pmn001712	3-Hydroxy-4-isopropylbenzylalcohol-3-O-sophoroside	C22H34O12	-	B	397700	221780	316250	31347	49640	45605	1.23588	0.0324341	0.0845675	0.135287	-2.88591	down
	Phenolic acids	Lmhn003799	Feruloylferuloyltartaric acid	C24H22O12	-	B	5177.2	5857	2700.2	15560	16892	17141	1.19466	0.00161809	0.0153377	3.61086	1.85234	up
	Phenolic acids	Li512115	Isochlorogenic acid B	C25H24O12	14534-61-3	B	19500	23143	24732	9	9	9	1.26653	0.00472518	0.0282044	0.000400742	-11.285	down
	Phenolic acids	pmb2554	5-O-Feruloyl quinic acid glucoside*	C23H30O14	-	A	189320	113230	111410	61186	85536	43286	1.04711	0.0825406	0.150541	0.459001	-1.12343	down
	Phenolic acids	pmb2833	3-O-Feruloylquinic acid-O-glucoside*	C23H30O14	-	A	178110	117600	112640	53265	59450	49166	1.19693	0.0571447	0.118333	0.396427	-1.33487	down
	Phenolic acids	pmn001671	Furanofructosyl-α-D-(6-mustard acyl)glucoside	C23H32O15	-	B	25167	47809	27992	94840	97883	111940	1.19664	0.00215999	0.0181709	3.01742	1.59332	up
	Phenolic acids	pmn001672	Furanofructosyl-α-D-(3-mustard acyl)glucoside	C23H32O15	-	B	28369	52140	31789	93969	81624	95842	1.16952	0.00671856	0.0328694	2.4171	1.27327	up
	Phenolic acids	pmb2936	Disinapoyl glucoside	C28H32O14	-	B	34545	64641	42816	104610	94686	129330	1.14615	0.0108521	0.0420059	2.31424	1.21054	up
	Phenolic acids	mws1153	2'-Acetylacteoside	C31H38O16	94492-24-7	B	11872	12144	14178	4503	4184.6	5791.4	1.23737	0.00151123	0.01474	0.379091	-1.39938	down
Nucleotides and derivatives	Nucleotides and derivatives	pme0183	Isoguanine	C5H5N5O	3373-53-3	B	86547	73510	68276	232240	288710	218310	1.24822	0.0116914	0.0434715	3.23764	1.69494	up
	Nucleotides and derivatives	pme2801	7-Methylxanthine	C6H6N4O2	552-62-5	B	4895.8	4072.3	2559.5	8479.6	13184	13930	1.1661	0.0290861	0.0792509	3.08769	1.62653	up
	Nucleotides and derivatives	pme1194	2'-Deoxycytidine	C9H13N3O4	951-77-9	B	47907	43888	34399	103940	94021	123500	1.22078	0.00784659	0.0359235	2.54736	1.349	up
	Nucleotides and derivatives	pme0264	Thymidine	C10H14N2O5	50-89-5	B	46323	52465	41517	94227	99072	127060	1.22138	0.0202718	0.0640514	2.2833	1.19112	up
	Nucleotides and derivatives	mws0976	β-Pseudouridine	C9H12N2O6	1445-07-4	B	10554	7444.3	8592.4	24801	19405	21334	1.21595	0.00460866	0.0280405	2.46477	1.30145	up
	Nucleotides and derivatives	pme3961	2'-Deoxyadenosine	C10H13N5O3	958-09-8	A	255400	346590	266880	971790	1141000	1267500	1.24961	0.00581883	0.0313636	3.89044	1.95993	up
	Nucleotides and derivatives	mws1715	Cordycepin (3'-Deoxyadenosine)	C10H13N5O3	73-03-0	A	3414.2	5452.1	2803.9	11782	15385	10725	1.19502	0.0108693	0.0420059	3.2469	1.69906	up
	Nucleotides and derivatives	pme1184	2'-Deoxyguanosine	C10H13N5O4	961-07-9	B	141610	129820	116550	453030	485380	573250	1.25594	0.00720454	0.0339067	3.89623	1.96208	up
	Nucleotides and derivatives	mws1060	9-(Arabinosyl)hypoxanthine	C10H12N4O5	7013-16-3	A	566520	466070	389260	871530	1728000	1291800	1.15946	0.073963	0.140371	2.73681	1.45249	up
	Nucleotides and derivatives	Hmhp001812	2'-O-Methyladenosine	C11H15N5O4	2140-79-6	B	40087	47073	42104	138570	147400	113900	1.25346	0.00974559	0.0403596	3.09344	1.62921	up
	Nucleotides and derivatives	mws0668	Xanthosine	C10H12N4O6	146-80-5	A	1104700	1117800	893400	3619100	4292000	3550100	1.25687	0.00410605	0.0273601	3.6783	1.87904	up
	Nucleotides and derivatives	Lmqp000329	5-Aminoimidazole ribonucleotide	C8H14N3O7P	25635-88-5	A	1010300	827480	825650	338230	518200	408950	1.18048	0.00477756	0.0282044	0.475094	-1.07371	down
	Nucleotides and derivatives	pme3967	2-(Dimethylamino)guanosine	C12H17N5O5	2140-67-2	A	318180	277860	220300	658150	728060	740620	1.23498	0.000355583	0.00837629	2.60532	1.38146	up
	Nucleotides and derivatives	pme3188	Uridine 5'-monophosphate	C9H13N2O9P	58-97-9	B	1296400	1221200	1161900	2697400	2030400	2794000	1.20642	0.0306454	0.0815192	2.04425	1.03157	up
	Nucleotides and derivatives	mws0884	Cyclic 3',5'-Adenylic acid	C10H12N5O6P	60-92-4	B	199760	137010	97039	62044	85550	57811	1.0457	0.116358	0.189609	0.473492	-1.07859	down
	Nucleotides and derivatives	mws0609	Guanosine 3',5'-cyclic monophosphate	C10H12N5O7P	7665-99-8	A	371860	272550	186590	82563	102990	112740	1.15609	0.0763483	0.143126	0.358957	-1.47812	down
	Nucleotides and derivatives	mws0874	3'-Adenylic Acid	C10H14N5O7P	84-21-9	B	33406	25720	21989	10650	10896	9993	1.22322	0.0382095	0.0931703	0.388818	-1.36283	down
	Nucleotides and derivatives	pmb0981	Adenosine 5'-monophosphate	C10H14N5O7P	61-19-8	A	5880400	5349000	3520100	1274800	1380500	1503200	1.223	0.0376481	0.0921451	0.281942	-1.82653	down
	Nucleotides and derivatives	pmb0998	Guanosine 5'-monophosphate	C10H14N5O8P	85-32-5	B	210000	107900	122840	13320	27665	13209	1.20881	0.0530618	0.114457	0.122961	-3.02372	down
	Nucleotides and derivatives	pme3337	Succinyladenosine	C14H17N5O8	4542-23-8	A	238370	374960	227970	1091000	980530	854860	1.22459	0.00181603	0.0167423	3.47841	1.79843	up
	Nucleotides and derivatives	pmb2922	Uridine 5'-diphospho-D-glucose	C15H24N2O17P2	133-89-1	A	1288300	936830	1227100	305180	415090	547510	1.18318	0.00765945	0.0353069	0.367235	-1.44522	down
Flavonoids	Chalcones	pme2960	Naringenin chalcone*	C15H12O5	73692-50-9	A	9157.5	8639.6	10791	52760	42176	65375	1.24583	0.0217008	0.0654916	5.60761	2.48739	up
	Dihydroflavonol	mws0914	Pinobanksin*	C15H12O5	548-82-3	A	11567	5728.9	9306.4	49962	40475	57811	1.21893	0.00901782	0.0389732	5.57275	2.47839	up
	Dihydroflavone	pme0376	Naringenin (5,7,4'-Trihydroxyflavanone)*	C15H12O5	480-41-1	A	85980	77521	78000	242502	239312	266872	1.26118	0.00121512	0.0134062	3.10014	1.63233	up
	Flavonols	mws1068	Kaempferol (3,5,7,4'-Tetrahydroxyflavone)	C15H10O6	520-18-3	A	16517	17394	14213	63840.1	81100.3	71304.5	1.26056	0.0063389	0.0326565	4.49349	2.16784	up
	Dihydroflavonol	mws1094	Aromadendrin (Dihydrokaempferol)	C15H12O6	480-20-6	B	17752	20013	18956	49451.4	51735.3	46739.1	1.26309	0.000482844	0.00902651	2.60795	1.38292	up
	Flavonoid	pmp000001	Hispidulin (5,7,4'-Trihydroxy-6-methoxyflavone)*	C16H12O6	1447-88-7	A	77954	61239	60321	291710	321890	376430	1.25434	0.00644627	0.0326565	4.96221	2.31098	up
	Flavonoid	mws0058	Diosmetin (5,7,3'-Trihydroxy-4'-methoxyflavone)*	C16H12O6	520-34-3	A	138830	127440	143610	503270	518630	557550	1.26303	0.00079381	0.0116138	3.85344	1.94615	up
	Flavonoid	pmp001127	Chrysoeriol*	C16H12O6	491-71-4	B	64588	55374	54612	288860	310480	345880	1.26164	0.0031804	0.0230152	5.41444	2.43681	up
	Flavonoid	Lmjp004941	Rhamnocitrin (7-Methylkaempferol)*	C16H12O6	569-92-6	A	64216	62511	63139	291310	326010	367080	1.2629	0.0067451	0.0328694	5.18471	2.37426	up
	Isoflavones	pmp000548	Pratensein	C16H12O6	2284-31-3	B	80650	57264	62969	290850	319740	375050	1.2502	0.00560707	0.0311865	4.90654	2.29471	up
	Flavonoid	Zmhp003514	6,7,8-Tetrahydroxy-5-methoxyflavone	C16H12O6	-	A	68223	57221	67067	295590	319770	337510	1.2617	0.00116567	0.0132966	4.94969	2.30734	up
	Dihydroflavone	mws1033	Homoeriodictyol	C16H14O6	446-71-9	B	5266	3759.4	3881.9	8127.2	9927.3	11753	1.19126	0.0189767	0.0614005	2.30935	1.20749	up
	Dihydroflavone	mws0463	Hesperetin	C16H14O6	520-33-2	B	3356	3164.3	3217.3	7246.9	6973.8	8255	1.2543	0.00732025	0.033976	2.30814	1.20673	up
	Dihydroflavonol	mws0044	Dihydroquercetin(Taxifolin)	C15H12O7	480-18-2	A	26222	21632	15792	71053	80387.4	78763	1.23521	0.000186679	0.00661238	3.61693	1.85477	up
	Flavonols	mws0917	3,7-Di-O-methylquercetin	C17H14O7	2068-02-2	B	6696.5	6489.8	2822.7	11667	10065	10366	1.016	0.0370995	0.0914576	2.005	1.0036	up
	Flavonoid	mws1002	Syringetin	C17H14O8	4423-37-4	B	20303	21026	17717.4	7006.8	6323.3	9187.2	1.23041	0.000862759	0.0116935	0.381349	-1.39082	down
	Flavonols	pme0321	Kaempferol-7-O-rhamnoside	C21H20O10	20196-89-8	B	20088	19345	25511	11279	9526	9948.6	1.22781	0.0216732	0.0654916	0.47354	-1.07844	down
	Flavonoid carbonoside	mws0048	Apigenin-8-C-Glucoside (Vitexin)*	C21H20O10	3681-93-4	A	14927000	16545000	15832000	43250000	45984000	45208000	1.26539	4.5585e-05	0.00383484	2.84209	1.50695	up
	Isoflavones	pmp000413	Genistein-8-C-glucoside	C21H20O10	66026-80-0	A	10100200	11636000	10810000	21822000	23825000	21721000	1.25811	0.000361933	0.00837629	2.06992	1.04957	up
	Flavonoid carbonoside	mws1434	Apigenin-6-C-glucoside (Isovitexin)*	C21H20O10	29702-25-8	A	14704000	17569000	17088000	37848000	39752000	38780000	1.25768	0.000107526	0.0060304	2.35773	1.2374	up
	Flavonols	mws0919	Kaempferol-3-O-rhamnoside (Afzelin)(Kaempferin)	C21H20O10	482-39-3	B	23313	16421	23738	77181	87755	80076	1.24478	0.000171071	0.00661238	3.86016	1.94866	up
	Flavonoid	mws0072	Apigenin-5-O-glucoside	C21H20O10	28757-27-9	B	393960	343580	342040	803650	741800	939300	1.23872	0.010323	0.0415139	2.30159	1.20263	up
	Dihydroflavone	mws1179	Naringenin-7-O-glucoside (Prunin)	C21H22O10	529-55-5	A	408090	371700	496310	2278400	2057300	2429200	1.25586	0.00149187	0.01474	5.30123	2.40633	up
	Flavonols	mws0913	Kaempferol-3-O-galactoside (Trifolin)	C21H20O11	23627-87-4	A	6190500	6291600	5965600	14066500	13877600	14750900	1.26448	0.000311687	0.00837629	2.31438	1.21063	up
	Flavonoid carbonoside	mws1299	Luteolin-8-C-glucoside (Orientin)	C21H20O11	28608-75-5	B	453480	688650	553670	1150400	1336210	1224500	1.21192	0.00185347	0.0167573	2.18841	1.12988	up
	Flavonols	mws0045	Quercetin-3-O-rhamnoside(Quercitrin)	C21H20O11	522-12-3	B	394660	275170	331310	1050330	1201880	1253850	1.24468	0.000991226	0.012129	3.50207	1.80821	up
	Flavonoid	pme2459	Luteolin-7-O-glucoside (Cynaroside)	C21H20O11	5373-11-5	A	20603000	25307000	25848000	89605000	86812000	88350000	1.25927	6.98592e-05	0.00427411	3.68972	1.88351	up
	Flavonols	mws2209	Kaempferol-3-O-glucoside (Astragalin)*	C21H20O11	480-10-4	B	26114000	31642000	27361000	77757000	75036000	77107000	1.25904	0.000156927	0.00661238	2.70099	1.43349	up
	Flavonoid	pmb3012	Chrysoeriol-7-O-glucoside*	C22H22O11	19993-32-9	A	414270	251060	325990	127390	134650	169530	1.17545	0.0497447	0.110126	0.435349	-1.19976	down
	Flavonols	Hmcp002539	Isorhamnetin-3-O-rhamnoside	C22H22O11	-	B	9589.1	10234	9599	25378	26824	29159	1.26249	0.00306206	0.0230152	2.7653	1.46744	up
	Flavonols	mws0091	Quercetin-3-O-glucoside (Isoquercitrin)*	C21H20O12	482-35-9	A	13662000	11331000	13985000	42680300	38256200	38718900	1.25281	0.000299781	0.00837629	3.06982	1.61815	up
	Flavonoid	Hmcn001884	6-Hydroxyluteolin 5-glucoside	C21H20O12	-	A	14509000	12701000	13146000	4184500	5042300	5255600	1.25026	0.000537139	0.00977012	0.358866	-1.47848	down
	Flavonols	Lmdp003286	Isohyperoside	C21H20O12	35589-21-0	B	1679500	1151200	1017000	362260	453780	552740	1.18413	0.046706	0.105128	0.35574	-1.49111	down
	Flavonols	mws1329	Quercetin-7-O-glucoside*	C21H20O12	491-50-9	A	12411000	8321000	12706000	3967100	5377700	6636900	1.11296	0.0347282	0.0872093	0.47795	-1.06507	down
	Flavonols	mws0061	Quercetin-3-O-galactoside (Hyperin)	C21H20O12	482-36-0	A	22532000	18182000	18941000	7281000	7082800	8835000	1.24432	0.00551107	0.0311676	0.388883	-1.36259	down
	Flavonoid	Lmzp002365	Hesperetin-7-O-glucoside	C22H24O11	31712-49-9	B	9	9	9	181760	95645	134050	1.26485	0.0314379	0.0832981	15239.1	13.8955	up
	Dihydroflavonol	pmp000531	Phellamurin	C26H30O11	52589-11-4	B	592880	334770	516430	40509	54310	38962	1.24845	0.0289449	0.0792509	0.092641	-3.43221	down
	Flavonoid	Lmsn002815	Kaempferol-3-O-rutinoside(Nicotiflorin)*	C27H30O15	17650-84-9	B	42230000	42649000	40358000	135466000	136731000	136506000	1.26662	8.6144e-07	0.00019325	3.26344	1.70639	up
	Flavonoid	Zmcp003989	Kaempferol-3-O-rhamnosyl(1→2)glucoside	C27H30O15	-	A	567780	407760	451940	183320	150340	129178	1.23202	0.0141604	0.0501577	0.324234	-1.62489	down
	Anthocyanins	pme1773	Cyanidin-3-O-rutinoside (Keracyanin)	C27H31O15+	28338-59-2	A	157940	148780	134230	427250	435880	438260	1.26224	5.6798e-05	0.00424723	2.95133	1.56137	up
	Flavonols	Lmyp004770	Quercetin-3-O-(2''-p-Coumaroyl)glucoside	C30H26O14	-	B	3101.9	6577.7	4040.4	15618	12337	23370	1.16221	0.0509354	0.112025	3.74089	1.90338	up
	Flavonols	mws0059	Quercetin-3-O-rutinoside (Rutin)	C27H30O16	153-18-4	A	70404000	69523000	68953000	266083000	268804000	255349000	1.26667	0.000396499	0.00840192	3.78321	1.91961	up
	Flavonols	pmn001583	Quercetin-3-O-robinobioside	C27H30O16	52525-35-6	A	77276000	76978000	71753000	172902000	173958000	173456000	1.26517	0.000234252	0.00750723	2.30221	1.20302	up
	Flavonols	Lmsp004045	Isorhamnetin-3-O-glucoside-7-O-rhamnoside	C28H32O16	-	A	55007	25678	42102	9	9	9	1.26568	0.0404247	0.0961337	0.000219893	-12.1509	down
	Flavonols	pme1540	Isorhamnetin-3-O-neohesperidoside	C28H32O16	55033-90-4	A	55976	22624	42350	15801	13587	16249	1.09517	0.121058	0.194935	0.377321	-1.40613	down
	Flavonoid	pmb0578	Luteolin-7-O-(6''-sinapoyl)glucoside	C32H30O15	-	B	5678.2	7177	6395.5	55906	61150	80735	1.25947	0.0154945	0.0533649	10.2745	3.36099	up
	Flavonoid	Hmmp002447	Apigenin-7-O-rutinoside-4'-O-rhamnoside	C33H40O18	-	B	9991.2	13320	9110.9	31588	38450	31078	1.23948	0.00314419	0.0230152	3.11874	1.64096	up
	Flavonoid	Zmhp003322	Isovitexin-2''-O-(6'''-p-coumaroyl)glucoside	C36H36O17	-	B	7586	8981	6327.8	17428	18980	33729	1.16605	0.0907162	0.160242	3.06345	1.61516	up
	Flavonols	Lmsp003881	Kaempferol-3-O-rutinoside-7-O-rhamnoside	C33H40O19	-	B	1457300	812530	939160	3348700	2773200	2276800	1.16219	0.0136627	0.0491259	2.61724	1.38805	up
	Flavonols	pmp001105	Kaempferol-3-O-neohesperidoside-7-O-glucoside	C33H40O20	-	B	838440	724000	770780	2191800	2217400	3600700	1.21718	0.0548287	0.116037	3.43298	1.77946	up
	Flavonols	Lmsp003161	Kaempferol-3-O-sophoroside-7-O-rhamnoside	C33H40O20	-	B	894680	1665300	882610	2350600	2433200	3349800	1.12255	0.0207058	0.064514	2.36264	1.2404	up
Quinones	Anthraquinone	Zmhn003247	6-Hydroxy-Emodin	C15H11O6	-	B	15281	15106	12105	7292	8240.4	5159.6	1.15542	0.00642186	0.0326565	0.486962	-1.03812	down
	Anthraquinone	pmn001337	Emodin-8-O-glucoside	C21H20O10	-	B	7126.6	9194	8924.7	2850	3561.5	3384	1.2323	0.00967595	0.0403596	0.388013	-1.36582	down
Lignans and Coumarins	Coumarins	pmn001492	Ayapin	C11H8O3	494-56-4	A	24875	42087	28959	70953	91947	114470	1.18526	0.0270163	0.0781977	2.89165	1.53189	up
	Coumarins	Lmbp003825	Skimmin (7-Hydroxycoumarin-7-O-glucoside)	C15H16O8	93-39-0	A	148760	74875	118030	38517	39274	27256	1.17641	0.0622442	0.12542	0.307456	-1.70155	down
	Lignans	pmn001663	Syringaresinol	C22H26O8	21453-69-0	A	7459.2	7134.6	7233.9	22467	18785	25705	1.24628	0.0170228	0.0578605	3.06752	1.61707	up
	Lignans	pmp000682	Matairesinol-4'-O-glucoside (Matairesinoside)	C26H32O11	23202-85-9	B	166410	85683	92392	26276	41840	28309	1.1697	0.0806926	0.148784	0.279911	-1.83696	down
	Lignans	pmn001378	Pinoresinol-4-O-glucoside	C26H32O11	41607-20-9	B	240650	109330	164200	32039	45221	27324	1.19565	0.067053	0.131182	0.2034	-2.29761	down
	Lignans	Lmtn003096	Secoisolariciresinol 4-O-glucoside	C26H36O11	-	A	770740	638980	621840	103020	127380	96515	1.25631	0.00528855	0.0301627	0.160918	-2.6356	down
	Lignans	Hmln002355	5'-Methoxymatairesinoside	C27H34O12	1691201-82-7	B	182840	164730	205860	48965	47892	54247	1.26029	0.00660575	0.0328694	0.273032	-1.87286	down
	Lignans	Lmqn001932	Syringaresinol-4'-O-glucoside	C28H36O13	7374-79-0	B	52594	55460	56610	187650	175500	227950	1.25493	0.0118508	0.0438219	3.58973	1.84388	up
	Lignans	Rfmb26201	Syringaresinol-4'-O-(6''-acetyl)glucoside	C30H38O14	-	B	2315.5	2891.3	3900	11203	8004.7	6882.5	1.17457	0.0364489	0.0901842	2.86491	1.51849	up
	Lignans	pmn001370	Pinoresinol-4,4'-O-di-O-glucoside	C32H42O16	63902-38-5	B	41664	38897	44118	14037	9672.5	14575	1.24149	0.000185326	0.00661238	0.307065	-1.70339	down
Others	Saccharides and Alcohols	pme0513	Xylitol	C5H12O5	87-99-0	B	15074	15069	13215	4204.6	3461.8	4485.2	1.25695	0.000734386	0.011494	0.280262	-1.83515	down
	Saccharides and Alcohols	mws0438	L-Arabitol	C5H12O5	7643-75-6	B	24723	16429	21016	7188.8	11376	10384	1.13942	0.0260138	0.0757891	0.465654	-1.10267	down
	Vitamin	pme1383	Pyridoxine	C8H11NO3	65-23-6	B	90340	122200	107910	201350	269620	195740	1.19746	0.0274053	0.0783755	2.08054	1.05696	up
	Vitamin	MA10039492	Dehydroascorbic acid	C6H6O6	490-83-5	A	356520	198360	277430	50178	58611	53169	1.23876	0.0389563	0.0946482	0.194589	-2.3615	down
	Saccharides and Alcohols	mws4175	D-Glucurono-6,3-lactone	C6H8O6	32449-92-6	B	582220	559660	535270	36010	43851	46880	1.26341	0.000373386	0.00837629	0.0755693	-3.72606	down
	Vitamin	Hmfn000531	L-Ascorbic acid (Vitamin C)	C6H8O6	50-81-7	A	7989500	7216700	7556800	15857	15776	27566	1.26493	0.000869176	0.0116935	0.00260067	-8.5869	down
	Saccharides and Alcohols	mws4170	D-Glucose*	C6H12O6	14431-43-7	A	4762400	5007900	5846400	14913800	14189000	14534600	1.25612	6.54307e-05	0.00427411	2.79428	1.48248	up
	Saccharides and Alcohols	mws1164	D-Fructose*	C6H12O6	7660-25-5	B	4434900	5230800	5268300	13706100	12019900	14355400	1.24967	0.0028638	0.0227412	2.6839	1.42433	up
	Saccharides and Alcohols	mws1155	D-Mannitol*	C6H14O6	69-65-8	B	9188	8401.2	5606.8	181539	195355	204005	1.26167	0.000946871	0.0118008	25.0431	4.64634	up
	Saccharides and Alcohols	mws0214	D-Sorbitol	C6H14O6	50-70-4	B	33543	34349	31750	140081	142446	152514	1.26559	0.000781661	0.0116138	4.36604	2.12633	up
	Saccharides and Alcohols	pme3705	D-Glucoronic acid*	C6H10O7	6556-12-3	B	32030	20108	29589.4	10437	18222	11818	1.06932	0.0418647	0.0985137	0.495268	-1.01372	down
	Saccharides and Alcohols	mws0866	D-Glucose 6-phosphate*	C6H13O9P	56-73-5	A	1189100	869100	954540	2207680	2405850	2277750	1.23387	0.000885044	0.0116935	2.28738	1.1937	up
	Saccharides and Alcohols	mws1090	Glucose-1-phosphate*	C6H13O9P	59-56-3	A	1147900	856200	933870	383630	366970	271070	1.22564	0.00977506	0.0403596	0.347747	-1.52389	down
	Others	TMDN5181	4-O-methyl-nyasol	C18H18O2	-	A	9	9	9	10730	13058.1	28870	1.26242	0.0912871	0.160622	1950.3	10.9295	up
	Others	TMDN5653	(-)-4'-O-methyl-nyasol	C18H18O3	-	A	857	951.56	737.54	57545	50249	63438	1.26508	0.004562	0.0280405	67.2527	6.07152	up
	Others	Lmtn002233	Androsin	C15H20O8	531-28-2	A	318710	480310	454210	784590	790460	954110	1.17687	0.00487726	0.0285426	2.01811	1.01301	up
	Saccharides and Alcohols	mws1080	Galactinol	C12H22O11	3687-64-7	A	7022500	5892800	7063100	23710300	24074300	23814500	1.26023	0.000203124	0.00683511	3.58383	1.8415	up
	Saccharides and Alcohols	Lmsn000381	D-Maltose*	C12H22O11	133-99-3	A	1480400	1402800	1346600	2774660	2914430	2843530	1.26289	1.39604e-05	0.00187907	2.01726	1.0124	up
	Saccharides and Alcohols	mws0264	D-Trehalose*	C12H22O11	99-20-7	A	802190	782030	726500	2345920	2546620	2406140	1.26531	0.000347725	0.00837629	3.15862	1.65929	up
	Saccharides and Alcohols	MA10039641	Lactobiose	C12H22O11	63-42-3	A	1517600	2123400	2061700	679010	896320	817620	1.20316	0.0205781	0.0645006	0.419617	-1.25285	down
	Saccharides and Alcohols	mws1333	Melibiose	C12H22O11	585-99-9	A	666650	809880	614910	3642600	4465500	3422100	1.25904	0.00833099	0.0371308	5.51304	2.46285	up
	Saccharides and Alcohols	mws5040	Turanose	C12H21O11Na	547-25-1	A	1286800	1644400	1819900	4083300	4672900	4900000	1.23923	0.00110208	0.0130122	2.87432	1.52322	up
	Stilbene	pmn001399	2,4,6,4'-Tetrahydroxy-stilbene-2-O-glucoside	C20H22O9	-	B	423730	555810	490220	1210800	994580	1066400	1.23004	0.00283208	0.0227412	2.22606	1.1545	up
	Stilbene	Zmhn101746	Tetrahydroxy-stilbene-O-glucoside	C20H22O9	-	B	409130	500790	508990	1105300	974010	1075100	1.24079	0.00043695	0.00840192	2.22312	1.15259	up
	Stilbene	Zmhn001746	Piceatannol-3'-O-glucoside	C20H22O9	94356-26-0	B	417800	598530	452400	1192000	1036200	1274800	1.21855	0.00197009	0.0174031	2.38505	1.25402	up
	Saccharides and Alcohols	mws2523	Trehalose 6-phosphate	C12H23O14P	4484-88-2	A	40114	31979	38892	8778.3	12853	10367	1.23685	0.0031803	0.0230152	0.288312	-1.7943	down
Tannins	Proanthocyanidins	pme0432	Procyanidin A2	C30H24O12	41743-41-3	B	12542	21254	15478	87510	85874	93250	1.24827	3.29383e-05	0.00316679	5.41125	2.43596	up
Alkaloids	Plumerane	pmb1096	Indole	C8H7N	120-72-9	B	21531	30528	32577	360020	327430	364270	1.25969	0.000590859	0.0103244	12.4264	3.63534	up
	Alkaloids	mws0191	Betaine	C5H11NO2	107-43-7	A	290208	375450	264470	1126400	902310	1185800	1.23731	0.00635068	0.0326565	3.45599	1.7891	up
	Alkaloids	pmp001287	N-Benzylmethylene isomethylamine	C8H9N	-	A	3574700	4919300	4582300	30876000	30694000	27258000	1.26051	0.000833706	0.0116935	6.79305	2.76406	up
	Alkaloids	pmp001198	6-Deoxyfagomine	C6H13NO2	197449-09-5	A	2067700	2425700	2130700	14201000	17316000	13397000	1.26363	0.00822967	0.0371308	6.78039	2.76137	up
	Alkaloids	HJKP000649	N-benzylformamide	C8H9NO	6343-54-0	A	386150	492210	317170	670130	1082300	760450	1.13722	0.0566724	0.118307	2.1019	1.07169	up
	Alkaloids	pma0948	Phenylethanolamine	C8H11NO	7568-93-6	B	5750400	4356000	4559200	1520000	2914800	1940200	1.13152	0.0100396	0.0407026	0.434691	-1.20194	down
	Plumerane	mws0103	Indole-3-carboxaldehyde	C9H7NO	487-89-8	B	38731	44091	42516	186070	237600	208330	1.26324	0.00719822	0.0339067	5.04237	2.3341	up
	Alkaloids	Lmgp000796	4-Hydroxymandelonitrile	C8H7NO2	13093-65-7	A	2399300	2550600	2134100	10348000	13676000	9488800	1.25537	0.0195978	0.0628062	4.73077	2.24208	up
	Plumerane	mws0005	Tryptamine	C10H12N2	61-54-1	A	22235000	29513000	29337000	68313000	55148000	58503000	1.21845	0.00386522	0.0260129	2.24411	1.16615	up
	Plumerane	mws1417	Indole-3-carboxylic acid	C9H7NO2	771-50-6	B	19597	38402	23187	131184	240770	183560	1.22796	0.0342158	0.0865685	6.84249	2.77452	up
	Plumerane	mws0102	Indole-5-carboxylic acid	C9H7NO2	1670-81-1	B	16636	30681	17331	104169	150050	129470	1.23536	0.00909181	0.0389732	5.93505	2.56926	up
	Alkaloids	Hmtp000776	4,5,6-Trihydroxy-2-cyclohexen-1-ylideneacetonitrile	C8H9NO3	-	B	128010	180920	160840	1500200	1524400	1304200	1.26172	0.00199115	0.0174031	9.21472	3.20394	up
	Plumerane	pme2024	Serotonin	C10H12N2O	50-67-9	B	5159800	5768000	5640500	13597000	12125000	12285000	1.25679	0.00149822	0.01474	2.29396	1.19784	up
	Plumerane	pme2244	3-Indolepropionic acid	C11H11NO2	830-96-6	B	7768.1	10358	8875.5	123370	88678	98809	1.25886	0.0113177	0.0430328	11.5125	3.52513	up
	Plumerane	mws0597	5-Hydroxyindole-3-acetic acid	C10H9NO3	54-16-0	B	34750	23368	28829	13519.5	15990	13756	1.18895	0.0409874	0.0971286	0.497608	-1.00692	down
	Alkaloids	Zmbp002538	1-Methoxy-indole-3-acetamide	C11H12N2O2	-	A	466830	670960	513180	6261100	5533400	5513800	1.26128	0.00130662	0.013958	10.4837	3.39008	up
	Alkaloids	mws0677	N-Acetyl-5-hydroxytryptamine	C12H14N2O2	1210-83-9	B	33097	45718	56318	235180	229560	166970	1.23166	0.0114024	0.0431112	4.67473	2.22488	up
	Alkaloids	Lmtp001399	5,6-Dihydroxyindole-5-O-β-glucoside	C14H17NO7	-	B	56255	38546	42664	8983.8	7610.6	9559.1	1.25414	0.0191913	0.0617978	0.190256	-2.39399	down
	Phenolamine	mws1433	N-Feruloyltyramine	C18H19NO4	66648-43-9	A	4790.5	6526	5741.3	41668	46673	38314	1.26193	0.00324497	0.0232326	7.42505	2.8924	up
	Alkaloids	mws0983	N-Oleoylethanolamine	C20H39NO2	111-58-0	A	41699	44043	44879	102470	102400	86124	1.25315	0.00861028	0.037628	2.22777	1.1556	up
	Alkaloids	pmb2211	Cocamidopropyl betaine	C19H38N2O3	4292-10-8	A	21023	26186	16783	49015	50354	67306	1.20126	0.01552	0.0533649	2.60462	1.38107	up
	Alkaloids	Lmlp001118	3'-Glucosyl-6,7-dihydroxy-N-methyl-benzyltetrahydroisoquinoline	C23H29NO8	-	A	1070500	1194700	1168700	137620	111380	91309	1.26013	0.000433435	0.00840192	0.0991028	-3.33493	down
	Phenolamine	pmb0492	N',N'',N'''-p-Coumaroyl-cinnamoyl-caffeoyl spermidine	C34H37N3O6	-	B	595890	495590	581080	225730	329600	199590	1.17131	0.00446161	0.0280405	0.451356	-1.14766	down
Terpenoids	Sesquiterpenoids	Zmsn001980	Ixerisoside D	C21H28O8	-	A	199870	287490	234870	24410000	17226000	27662000	1.2621	0.0177041	0.0589846	95.95	6.58421	up
	Triterpene Saponin	Hmbn005207	Hederagenin	C30H48O4	465-99-6	B	8761	8503.3	7492.2	31929	28833.6	111210	1.12779	0.21029	0.292741	6.94656	2.7963	up
	Triterpene	pmn001706	2-Hydroxyoleanolic acid	C30H48O4	26707-60-8	A	27599	20011	19210	35178	216682	222620	1.03078	0.15756	0.240199	7.10087	2.828	up
	Triterpene	Lmzn006284	2α-Hydroxyursolic acid	C30H48O4	-	B	28781	23860	19170	70402	84808	80150	1.24035	0.000903509	0.0116935	3.27749	1.71259	up
	Triterpene	Lmmn004145	3-O-(2-O-Acetyl-glucosyl)oleanolic acid	C38H60O10	-	A	2433000	4373400	3892100	6669800	8888900	8001700	1.14687	0.00807472	0.0367182	2.20222	1.13896	up
Organic acids	Organic acids	mws0576	3-Hydroxybutyric acid	C4H8O3	300-85-6	A	349500	293570	314910	672990	641320	885410	1.21802	0.0281826	0.0783755	2.29621	1.19925	up
	Organic acids	mws0376	Fumaric acid	C4H4O4	110-17-8	A	110620	104250	52787	246560	283070	261760	1.17022	0.002906	0.0227412	2.95673	1.564	up
	Organic acids	mws0823	3-Methyl-2-Oxobutanoic acid	C5H8O3	759-05-7	B	40776	57432	38161	174910	129210	154730	1.22741	0.00645366	0.0326565	3.36477	1.75051	up
	Organic acids	mws0192	Succinic acid*	C4H6O4	110-15-6	A	26786000	22088000	22983000	56499000	60214000	54033000	1.25245	0.000184921	0.00661238	2.37619	1.24865	up
	Organic acids	mws0147	β-Hydroxyisovaleric acid	C5H10O3	625-08-1	B	127150	101900	91581	394360	522500	476480	1.25056	0.00717119	0.0339067	4.34562	2.11956	up
	Organic acids	mws0425	Citraconic acid	C5H6O4	498-23-7	B	48532	51889	37328	108220	149910	141050	1.22964	0.0130245	0.0473809	2.89788	1.535	up
	Organic acids	pme0274	6-Aminocaproic acid	C6H13NO2	60-32-2	A	1219200	1795900	1554800	23861000	26438000	23126000	1.26367	0.00149538	0.01474	16.0671	4.00604	up
	Organic acids	mws0473	2-Methylsuccinic acid	C5H8O4	498-21-5	A	2187200	1717800	1967900	739700	865500	882740	1.23994	0.00858671	0.037628	0.423631	-1.23912	down
	Organic acids	mws0275	L-Malic acid*	C4H6O5	97-67-6	A	75375000	79144000	67836000	182266000	178066000	172353000	1.26012	2.29112e-05	0.00256988	2.39565	1.26042	up
	Organic acids	pme0295	4-Acetamidobutyric acid	C6H11NO3	3025-96-5	A	241650	194400	225220	686540	1025500	955030	1.2444	0.0214449	0.0654916	4.03325	2.01194	up
	Organic acids	mws0489	Benzoylformic acid	C8H6O3	611-73-4	B	7281.2	11727	4926	13896	16388	22955	1.04758	0.0483824	0.108538	2.22439	1.15341	up
	Organic acids	mws0639	2,3-Dihydroxybenzoic Acid*	C7H6O4	303-38-8	B	72049	135120	73247	214670	560350	438920	1.14731	0.0859683	0.154697	4.32907	2.11406	up
	Organic acids	pmb3099	Diethyl phosphate	C4H11O4P	598-02-7	B	4242.3	3915	4205.3	9223.7	7631.5	8250.1	1.2438	0.00905172	0.0389732	2.03075	1.02201	up
	Organic acids	Lmbn001754	3-Isopropylmalic Acid*	C7H12O5	921-28-8	A	2877500	1331700	2027100	515410	579000	514930	1.19969	0.0743743	0.140371	0.25806	-1.95422	down
	Organic acids	pmb3101	2-Isopropylmalic Acid	C7H12O5	49601-06-1	A	2835000	1369300	1957300	440540	638060	479460	1.19332	0.0663938	0.130652	0.252866	-1.98355	down
	Organic acids	Zmgn001448	2-Propylmalic Acid*	C7H12O5	-	A	2549100	1257300	1909500	440730	530460	434340	1.20964	0.0602953	0.12296	0.245898	-2.02387	down
	Organic acids	mws0237	Azelaic acid	C9H16O4	123-99-9	A	514750	561010	533620	1427400	1796100	2184800	1.24177	0.0281604	0.0783755	3.36049	1.74867	up
	Organic acids	mws0281	Citric Acid	C6H8O7	77-92-9	A	107440000	100090000	89373000	410210000	420980000	406150000	1.26362	1.8611e-06	0.000313131	4.16749	2.05918	up
	Organic acids	Zmyn000453	Isocitric Acid	C6H8O7	320-77-4	A	25191000	19650000	17291000	43478000	43104000	42462000	1.21344	0.00993677	0.040603	2.07693	1.05445	up
Steroids	Steroidal saponins	Zmcp010827	Diosgenin	C27H42O3	512-04-9	B	124070	158760	149688	1725200	991140	1223100	1.24749	0.032417	0.0845675	9.10815	3.18716	up
	Steroidal saponins	Zmcp008957	24-Hydroxypennogenin	C27H42O5	113960-61-5	B	12092	20365	14018	38621	48816	40348	1.20969	0.00302107	0.0230152	2.74954	1.45919	up
	Steroidal saponins	pmp000748	Ruscogenin-1-O-xylosyl(1,3)fucoside	C38H60O12	-	B	7100.6	6306.4	7233.6	2278.7	3485	3145.3	1.20288	0.00128604	0.013958	0.431625	-1.21215	down
	Steroidal saponins	pmp000762	Ruscogenin-1-O-rhamnosyl(1,2)glucosyl(1,2)glucoside	C45H72O18	-	B	263389	314070	317680	1554200	883260	969690	1.21409	0.0569559	0.118307	3.80628	1.92838	up
	Steroidal saponins	pmp000765	Neoruscogenin-acetylrhamnosyl(1,2)rhamnosyl(1,2)glucoside	C43H72O21	-	B	26403	30602	38932	71699	65648	63659	1.20617	0.00244609	0.0203237	2.09519	1.06708	up
Lipids	PC	mws0120	Choline Alfoscerate	C8H20NO6P	28319-77-9	A	1912900	1378400	951180	466520	646900	599290	1.12252	0.0887427	0.158419	0.403705	-1.30863	down
	Free fatty acids	mws0383	10-Heptadecenoic Acid	C17H32O2	29743-97-3	A	37690	32325	39052	86780	69167	79700	1.22846	0.00725819	0.0339219	2.16057	1.11141	up
	Free fatty acids	mws0362	Heptadecanoic acid	C17H34O2	506-12-7	B	27210	44771	32281	219610	168130	286870	1.23397	0.0288337	0.0792509	6.47033	2.69384	up
	Free fatty acids	pmn001606	Eicosenoic acid	C20H38O2	26764-41-0	B	4966000	6624000	4303300	11418000	13573000	15255000	1.20988	0.00606938	0.0322806	2.53226	1.34043	up
	Free fatty acids	pmn001689	9-Hydroxy-12-oxo-15(Z)-octadecenoic acid	C18H32O4	-	B	26719	24676	19263	76533	105840	70009	1.23368	0.0275575	0.0783755	3.57188	1.83668	up
	Free fatty acids	pmn001691	9,12,13-Trihydroxy-10,15-octadecadienoic acid	C18H32O5	-	A	276670	207690	260410	94692	157540	116950	1.13581	0.0111509	0.0426395	0.495699	-1.01246	down
	Free fatty acids	Lmbn003970	9,12,13-TriHOME; 9(S),12(S),13(S)-Trihydroxy-10(E)-octadecenoic acid	C18H34O5	97134-11-7	A	15958	19486	13090	59412	81460	98952	1.23623	0.0280933	0.0783755	4.94136	2.30491	up
	Glycerol ester	Lmhp012042	2-Linoleoylglycerol	C21H38O4	3443-82-1	B	302760	225050	268810	102800	167360	116600	1.1439	0.0106548	0.0419339	0.485501	-1.04245	down
	Glycerol ester	pmb0296	1-Oleoyl-Sn-Glycerol	C21H40O4	129784-87-8	A	112923	172270	145440	362530	354770	404510	1.22582	0.000598292	0.0103244	2.60503	1.3813	up
	Glycerol ester	Hmbn005456	1-O-Caffeoyl-3-O-p-coumaroylglycerol	C21H20O8	-	A	167800	211500	199660	2290600	1869600	1868400	1.26197	0.00560201	0.0311865	10.4128	3.38029	up
	LPC	pmd0130	LysoPC 14:0	C22H46NO7P	20559-16-4	A	35466	43142	31714	97470	150130	106220	1.22883	0.033504	0.0863915	3.20716	1.6813	up
	LPE	Lmhp008589	LysoPE 18:3(2n isomer)	C23H42NO7P	-	A	5802700	9295200	6305500	11498000	14759000	22895000	1.08564	0.100729	0.170638	2.29646	1.19941	up
	LPC	pmb2260	LysoPC 15:1	C23H46NO7P	-	B	37103	39329	27838	15646	19157	12796	1.16777	0.017397	0.0585408	0.456498	-1.13132	down
	LPC	Lmhp009129	LysoPC 15:0(2n isomer)	C23H48NO7P	-	A	144190	231230	159470	436360	556830	328450	1.15876	0.0427651	0.100282	2.47086	1.30502	up
	LPC	pmb0865	LysoPC 18:3(2n isomer)	C26H48NO7P	-	A	1195800	2155500	1332000	2659900	3538500	3866400	1.12238	0.0198027	0.063162	2.14908	1.10372	up

## Sheet: PDS vs PCK
Table S8. The differentially accumulated metabolites in JDS vs JCK and PDS vs PCK
Class I	Class II	Index	Compounds	Formula	CAS	Level	PCK1	PCK2	PCK3	PDS1	PDS2	PDS3	VIP	p_value	FDR	Fold_Change	Log2FC	Type
Amino acids and derivatives	Amino acids and derivatives	mws0256	L-Valine	C5H11NO2	72-18-4	A	5440100	6400100	5684800	15055000	12327000	13788000	1.40443	0.00499393	0.0780598	2.34922	1.23218	up
	Amino acids and derivatives	mws0263	5-Oxo-L-Proline	C5H7NO3	98-79-3	A	10501	8317.3	7954.8	4580	3467.6	4134.6	1.36542	0.0151964	0.120236	0.455016	-1.13601	down
	Amino acids and derivatives	mws0227	L-Leucine*	C6H13NO2	61-90-5	A	504460	592990	574520	1708830	1437400	1457400	1.4102	0.00458647	0.0753348	2.75342	1.46122	up
	Amino acids and derivatives	mws1587	L-Norleucine	C6H13NO2	327-57-1	A	178330	210670	206730	484140	362670	427510	1.37911	0.017016	0.120483	2.13909	1.097	up
	Amino acids and derivatives	mws0258	L-Isoleucine*	C6H13NO2	73-32-5	A	537440	615890	585280	2203100	1425400	1464600	1.3732	0.0465271	0.159759	2.92941	1.55061	up
	Amino acids and derivatives	pme0057	L-Homocysteine	C4H9NO2S	6027-13-0	B	9	9	9	1474.8	1685.8	10684	1.39133	0.268436	0.411521	512.763	9.00215	up
	Amino acids and derivatives	mws1050	O-Acetylserine	C5H9NO4	5147-00-2	B	258330	230100	276860	119370	106120	98814	1.40447	0.00312799	0.0753348	0.423766	-1.23866	down
	Amino acids and derivatives	mws0254	L-Histidine	C6H9N3O2	71-00-1	A	399910	584080	367880	1026900	990140	755120	1.2947	0.013497	0.114779	2.05061	1.03605	up
	Amino acids and derivatives	pme0128	L-Alanyl-L-Alanine	C6H12N2O3	1948-31-8	A	352020	312010	403250	140740	183260	124421	1.36271	0.00461592	0.0753348	0.420153	-1.25101	down
	Amino acids and derivatives	pme2914	3-Hydroxy-3-methylpentane-1,5-dioic acid	C6H10O5	503-49-1	B	581020	660300	648240	2030300	1808100	1757900	1.41659	0.00252426	0.073862	2.96169	1.56642	up
	Amino acids and derivatives	pme0021	L-Phenylalanine	C9H11NO2	63-91-2	A	151220	195080	178780	749600	501080	620540	1.39274	0.0218326	0.122958	3.56369	1.83337	up
	Amino acids and derivatives	Zmyn000155	N-α-Acetyl-L-ornithine	C7H14N2O3	6205-08-9	B	31532	50602	39523	98347	74587	83771	1.31947	0.00800974	0.0923342	2.11007	1.07729	up
	Amino acids and derivatives	pme0008	L-Citrulline	C6H13N3O3	372-75-8	B	464180	276990	329570	166810	160830	120370	1.31432	0.0570108	0.171657	0.418412	-1.25701	down
	Amino acids and derivatives	mws0875	L-Cysteinyl-L-glycine	C5H10N2O3S	19246-18-5	B	4856.7	4822.4	6950	12264.3	13478	16891	1.35267	0.0116952	0.107211	2.56378	1.35827	up
	Amino acids and derivatives	mws0250	L-Tyrosine	C9H11NO3	60-18-4	A	4928000	5553600	5012000	14592000	9412100	10523000	1.3462	0.0543958	0.171067	2.22847	1.15606	up
	Amino acids and derivatives	pme3827	3,4-Dihydroxy-L-phenylalanine (L-Dopa)	C9H11NO4	59-92-7	B	25660	14141	12643	46835	50177	51283	1.31766	0.0102808	0.104833	2.82768	1.49962	up
	Amino acids and derivatives	mws5037	L-Alanyl-L-leucine	C9H18N2O3	3303-34-2	A	3635.2	16556	3589	38419	25559	28478	1.20731	0.017314	0.120483	3.88794	1.95901	up
	Amino acids and derivatives	mws0282	L-Tryptophan	C11H12N2O2	73-22-3	A	1609000	1919700	1465900	11473000	7721400	8432700	1.40596	0.0212772	0.122958	5.53139	2.46764	up
	Amino acids and derivatives	pme1228	5-Hydroxy-L-tryptophan	C11H12N2O3	56-69-9	B	21017	30283	21537	55091	80698	55279	1.34493	0.0321736	0.1388	2.62323	1.39134	up
	Amino acids and derivatives	mws4176	L-Alanyl-L-Phenylalanine	C12H16N2O3	3061-90-3	B	149190	207840	146820	356910	386988	435700	1.37095	0.0019119	0.0710801	2.34117	1.22723	up
	Amino acids and derivatives	pmb2591	N-Acetyl-L-Tryptophan	C13H14N2O3	1218-34-4	A	1857100	3004900	2817600	7851600	13125000	9436300	1.36312	0.0345063	0.143491	3.96022	1.98558	up
	Amino acids and derivatives	mws0715	Phenylacetyl-L-glutamine	C13H16N2O4	28047-15-6	B	2932.3	3889.3	2895	17094	15360.3	15795	1.41544	0.000113312	0.015036	4.96566	2.31198	up
	Amino acids and derivatives	mws1375	Nicotianamine	C12H21N3O6	34441-14-0	B	3615	2922.7	8375.8	7280.6	13496	10613	1.05386	0.0915366	0.216916	2.10478	1.07367	up
	Amino acids and derivatives	pme1086	Glutathione reduced form	C10H17N3O6S	70-18-8	A	284620	130270	299080	453840	653100	652820	1.2023	0.0164662	0.120483	2.46475	1.30144	up
Phenolic acids	Phenolic acids	pmp001086	5-Hydroxymethylfurfural	C6H6O3	67-47-0	B	267350	182320	216620	58454	78268	63307	1.38917	0.0195989	0.122958	0.300213	-1.73594	down
	Phenolic acids	mws1078	Anthranilic Acid	C7H7NO2	118-92-3	A	174260	277200	160280	100960	75175	83987	1.28812	0.0807508	0.20354	0.425217	-1.23373	down
	Phenolic acids	mws0444	3-Aminosalicylic acid	C7H7NO3	570-23-0	B	15252.7	16862	20273	8862.1	7127.3	9742	1.34577	0.0128659	0.112452	0.491173	-1.0257	down
	Phenolic acids	pme1439	p-Coumaric acid	C9H8O3	501-98-4	B	47919	53132	52673	20771	17146	15360	1.40246	0.000132276	0.015036	0.346576	-1.52876	down
	Phenolic acids	Lmhn003240	Benzoylmalic acid	C11H10O6	22138-51-8	B	9	9	9	35411	33581	32678	1.42442	0.000562552	0.0420664	3765.56	11.8786	up
	Phenolic acids	pmn001687	Cis-Coutaric acid	C13H12O8	67920-37-0	B	9463.1	11126	10287	23537	20689	29757	1.3773	0.0297311	0.136497	2.39613	1.2607	up
	Phenolic acids	mws4169	Calceolarioside B	C23H26O11	105471-98-5	B	50981	68350	57101	200365	180400	217970	1.40767	0.00171549	0.0710801	3.39357	1.76281	up
	Phenolic acids	pmn001712	3-Hydroxy-4-isopropylbenzylalcohol-3-O-sophoroside	C22H34O12	-	B	1353800	1667500	1479540	25820	24793	47682	1.41473	0.00364735	0.0753348	0.0218393	-5.51693	down
	Phenolic acids	mws1584	1,3-O-Dicaffeoylquinic Acid (Cynarin)	C25H24O12	30964-13-7	B	29636	101740	68963	21894	25083	28902	1.06641	0.183736	0.333299	0.378753	-1.40067	down
	Phenolic acids	pmn001671	Furanofructosyl-α-D-(6-mustard acyl)glucoside	C23H32O15	-	B	26651	28192	29523	77466	78334	95623	1.41138	0.00997594	0.103289	2.98015	1.57538	up
	Phenolic acids	pmb2936	Disinapoyl glucoside	C28H32O14	-	B	26081	23383	29176	45377	54000	68328	1.33775	0.0404031	0.154762	2.13257	1.09259	up
Nucleotides and derivatives	Nucleotides and derivatives	pme2801	7-Methylxanthine	C6H6N4O2	552-62-5	B	9	9	4168.2	4576.4	4413.3	4737.2	1.01102	0.148165	0.292419	3.27908	1.71329	up
	Nucleotides and derivatives	pme3732	Cytidine	C9H13N3O5	65-46-3	A	749350	704980	760980	366330	329640	386070	1.41101	9.20676e-05	0.015036	0.488437	-1.03375	down
	Nucleotides and derivatives	mws0248	Uridine	C9H12N2O6	58-96-8	B	617600	711590	586000	260250	221320	343410	1.35061	0.00224648	0.0719942	0.430756	-1.21506	down
	Nucleotides and derivatives	pme1178	Guanosine	C10H13N5O5	118-00-3	A	7687300	9015200	3565100	3242600	2584600	3666300	1.06377	0.155807	0.301209	0.468408	-1.09416	down
	Nucleotides and derivatives	pmb0981	Adenosine 5'-monophosphate	C10H14N5O7P	61-19-8	A	4717600	4711000	4646200	1513900	1228300	1861060	1.39338	0.00296318	0.0753348	0.327057	-1.61239	down
	Nucleotides and derivatives	pmb0998	Guanosine 5'-monophosphate	C10H14N5O8P	85-32-5	B	151260	152190	41509	29260	21366	11206	1.20081	0.121238	0.255778	0.179244	-2.48	down
Flavonoids	Chalcones	pme2960	Naringenin chalcone*	C15H12O5	73692-50-9	A	9620.5	10728	8489	17115	28268	17089	1.28583	0.090682	0.216916	2.16635	1.11526	up
	Dihydroflavonol	mws0914	Pinobanksin*	C15H12O5	548-82-3	A	6481.5	10047	7122.2	18045	21229	17700	1.36007	0.00211234	0.0710801	2.40898	1.26842	up
	Dihydroflavone	pme3475	Butin	C15H12O5	492-14-8	A	55069	69685	47293	17283	19635	16252	1.38894	0.0241835	0.126387	0.309043	-1.69412	down
	Dihydroflavone	mws0064	Eriodictyol (5,7,3',4'-Tetrahydroxyflavanone)	C15H12O6	552-58-9	A	8846.2	11682	6511.1	4670.9	2781.4	2149	1.25182	0.0411755	0.154762	0.355087	-1.49376	down
	Dihydroflavonol	mws1094	Aromadendrin (Dihydrokaempferol)	C15H12O6	480-20-6	B	24113	28088	27525	9512.8	8326.7	7142.3	1.40504	0.00084161	0.0474899	0.313346	-1.67417	down
	Flavanols	pme0460	Epicatechin	C15H14O6	490-46-0	B	9	40254	49080	9	9	9	1.00161	0.187461	0.335111	0.000302206	-11.6922	down
	Dihydroflavonol	mws0044	Dihydroquercetin(Taxifolin)	C15H12O7	480-18-2	A	51675	53138	48434	10252	7980	9430	1.41818	0.00015027	0.015036	0.180506	-2.46988	down
	Dihydroflavonol	mws1174	3-O-Acetylpinobanksin	C17H14O6	52117-69-8	B	58868	89830	69767	222790	213220	254810	1.3916	0.000846774	0.0474899	3.16215	1.66091	up
	Flavonols	mws0917	3,7-Di-O-methylquercetin	C17H14O7	2068-02-2	B	3462.2	3020.2	3699.9	6803.3	6258.4	7672.2	1.38329	0.00521945	0.0780598	2.03627	1.02593	up
	Dihydroflavonol	pmp000531	Phellamurin	C26H30O11	52589-11-4	B	585660	443160	407040	140460	160180	103470	1.37701	0.0173653	0.120483	0.281441	-1.8291	down
	Flavonols	Lmyp004770	Quercetin-3-O-(2''-p-Coumaroyl)glucoside	C30H26O14	-	B	1161.4	2309.8	2178.9	5709	7705	2954	1.17348	0.113784	0.245437	2.89694	1.53453	up
	Dihydroflavone	pme0001	Hesperetin-7-O-neohesperidoside(Neohesperidin)	C28H34O15	13241-33-3	A	337110	593790	182820	1086700	1397700	863580	1.22098	0.0213073	0.122958	3.00612	1.5879	up
	Dihydroflavone	mws0036	Hesperetin-7-O-rutinoside (Hesperidin)	C28H34O15	520-26-3	B	122790	136970	128653	273150	329200	202220	1.31927	0.0618288	0.176884	2.07143	1.05063	up
	Flavonoid	pmb0578	Luteolin-7-O-(6''-sinapoyl)glucoside	C32H30O15	-	B	5528.1	10785	5633	34115	32768	34820	1.37732	0.0018716	0.0710801	4.63422	2.21233	up
	Flavonoid	Hmmp002447	Apigenin-7-O-rutinoside-4'-O-rhamnoside	C33H40O18	-	B	18870	21760	27246	58585	38597	62102	1.3044	0.0417978	0.154762	2.34669	1.23063	up
	Flavonols	Lmmp002755	Quercetin-7-O-rutinoside-4'-O-glucoside	C33H40O21	-	B	794760	819500	680800	1504600	1702700	1496520	1.39944	0.00122925	0.0590916	2.04954	1.0353	up
Lignans and Coumarins	Lignans	mws0097	Pinoresinol	C20H22O6	487-36-5	A	69201	98013	55046	24106	29197	24897	1.33927	0.060737	0.176884	0.35184	-1.50701	down
	Lignans	pmp000682	Matairesinol-4'-O-glucoside (Matairesinoside)	C26H32O11	23202-85-9	B	78461	57724	47753	21439	29193	19192	1.32389	0.0409002	0.154762	0.379606	-1.39742	down
	Lignans	pmn001378	Pinoresinol-4-O-glucoside	C26H32O11	41607-20-9	B	249120	350250	248290	104440	97342	67073	1.35735	0.0205258	0.122958	0.317173	-1.65666	down
	Lignans	Lmtn003096	Secoisolariciresinol 4-O-glucoside	C26H36O11	-	A	608790	814640	553500	272140	193190	188660	1.36111	0.0217182	0.122958	0.330811	-1.59592	down
	Lignans	Hmln002355	5'-Methoxymatairesinoside	C27H34O12	1691201-82-7	B	203300	213260	214270	50091	58974	62013	1.41678	6.80532e-06	0.00457998	0.271195	-1.8826	down
	Lignans	Lmqn001932	Syringaresinol-4'-O-glucoside	C28H36O13	7374-79-0	B	24612	47175	48100	106720	107240	98999	1.30596	0.00811771	0.0923342	2.61045	1.3843	up
	Lignans	Rfmb26201	Syringaresinol-4'-O-(6''-acetyl)glucoside	C30H38O14	-	B	2564	4497.6	2308.4	6863	8647.2	5535.3	1.23905	0.0295098	0.136497	2.24605	1.16739	up
	Lignans	pmn001370	Pinoresinol-4,4'-O-di-O-glucoside	C32H42O16	63902-38-5	B	123430	101120	82024	45197	40559	27059	1.32806	0.0190465	0.122958	0.367986	-1.44228	down
Others	Saccharides and Alcohols	pme0513	Xylitol	C5H12O5	87-99-0	B	12257	10540	7421.2	4587	4036.1	5240.4	1.3035	0.0540575	0.171067	0.45878	-1.12413	down
	Saccharides and Alcohols	mws0438	L-Arabitol	C5H12O5	7643-75-6	B	20021	12719	13213	6574	7591.2	5495.7	1.31944	0.0573891	0.171657	0.427848	-1.22483	down
	Vitamin	MA10039492	Dehydroascorbic acid	C6H6O6	490-83-5	A	406270	297030	244900	206010	155940	111390	1.19189	0.058673	0.173951	0.499198	-1.00231	down
	Saccharides and Alcohols	mws0214	D-Sorbitol	C6H14O6	50-70-4	B	43513	38530	27054	77378	82834	79760	1.34401	0.00739284	0.0923342	2.19962	1.13725	up
	Saccharides and Alcohols	pme3705	D-Glucoronic acid*	C6H10O7	6556-12-3	B	33046	24019	20869	12860	11854	10305	1.3311	0.0541897	0.171067	0.449342	-1.15411	down
	Others	TMDN5653	(-)-4'-O-methyl-nyasol	C18H18O3	-	A	1850	2022.9	1789	15929.6	28686	12338	1.39043	0.0748153	0.19499	10.0591	3.33043	up
	Saccharides and Alcohols	mws5038	Isomaltulose*	C12H22O11	13718-94-0	A	1849500	2182100	2101300	114400	928490	859190	1.05176	0.0213517	0.122958	0.310144	-1.68899	down
	Saccharides and Alcohols	mws0264	D-Trehalose*	C12H22O11	99-20-7	A	1145700	1033700	1347100	494250	444590	538350	1.39429	0.0121551	0.109072	0.418883	-1.25538	down
	Saccharides and Alcohols	mws1333	Melibiose	C12H22O11	585-99-9	A	1049900	1025700	1363700	646830	497520	488050	1.34943	0.0173492	0.120483	0.474631	-1.07512	down
	Saccharides and Alcohols	mws2523	Trehalose 6-phosphate	C12H23O14P	4484-88-2	A	68397	69302	61627	30685	33961	20240	1.33463	0.00316657	0.0753348	0.425865	-1.23153	down
	Vitamin	pmb0790	Pyridoxine-5'-O-diglucoside	C20H31NO13	-	B	23374	33349	21185	53607	58329	64292	1.34881	0.00284659	0.0753348	2.262	1.1776	up
	Saccharides and Alcohols	pme0500	D-Melezitose	C18H32O16	597-12-6	A	20872	20477	21438	10903	9384.5	7256.6	1.37059	0.00535426	0.0783351	0.438691	-1.18872	down
Alkaloids	Plumerane	pmb1096	Indole	C8H7N	120-72-9	B	21953	29036	25255	128180	90765	93786	1.3998	0.0199477	0.122958	4.10171	2.03623	up
	Alkaloids	mws0191	Betaine	C5H11NO2	107-43-7	A	41680	45410	53430	430620	317360	565520	1.40524	0.0317908	0.138384	9.34742	3.22457	up
	Alkaloids	pmp001287	N-Benzylmethylene isomethylamine	C8H9N	-	A	4056800	4915500	4269500	16275000	11198000	13983000	1.39359	0.0208434	0.122958	3.13069	1.64648	up
	Alkaloids	pmp001198	6-Deoxyfagomine	C6H13NO2	197449-09-5	A	2047300	2465900	2304800	7116700	5841000	6408600	1.40971	0.00413973	0.0753348	2.84047	1.50613	up
	Plumerane	mws0005	Tryptamine	C10H12N2	61-54-1	A	4423500	5427600	5591700	18196400	18739000	27848000	1.39218	0.0328906	0.14099	4.19506	2.06869	up
	Plumerane	mws1320	Tryptophol	C10H11NO	526-55-6	B	9724.1	11266	8980.6	5410.3	3227.4	5502.4	1.28026	0.0064182	0.0863889	0.471797	-1.08376	down
	Alkaloids	Hmtp000776	4,5,6-Trihydroxy-2-cyclohexen-1-ylideneacetonitrile	C8H9NO3	-	B	135250	166570	148860	720620	463750	574530	1.39551	0.0264224	0.131284	3.90277	1.9645	up
	Plumerane	pme2244	3-Indolepropionic acid	C11H11NO2	830-96-6	B	9247.6	7915.3	5120.5	35432	19386	29302	1.33366	0.0404324	0.154762	3.77501	1.91648	up
	Alkaloids	Zmbp002538	1-Methoxy-indole-3-acetamide	C11H12N2O2	-	A	356900	407060	348690	2437600	1850000	1929300	1.41604	0.0109166	0.107211	5.58747	2.4822	up
	Alkaloids	mws0677	N-Acetyl-5-hydroxytryptamine	C12H14N2O2	1210-83-9	B	39057	43818	51637	96051	107990	99206	1.39192	0.000391405	0.0329269	2.25442	1.17276	up
	Phenolamine	mws1433	N-Feruloyltyramine	C18H19NO4	66648-43-9	A	12084.9	16724	14381	30727	34518	25758	1.35249	0.0111509	0.107211	2.10704	1.07522	up
	Alkaloids	Lmlp001118	3'-Glucosyl-6,7-dihydroxy-N-methyl-benzyltetrahydroisoquinoline	C23H29NO8	-	A	2030700	2321200	2973600	122650	125790	156720	1.41846	0.0141873	0.11644	0.0553082	-4.17636	down
Terpenoids	Sesquiterpenoids	Zmsn001980	Ixerisoside D	C21H28O8	-	A	58772	74890	62695	3549100	1711500	2094900	1.41342	0.0508371	0.167654	37.4598	5.22727	up
	Triterpene	Lmsn012425	Rubusic acid (3β,7α-Dihydroxyolean-12-en-28-oic acid)	C30H48O4	23984-26-1	B	16699	21338	15327	5922	4518.2	6900	1.36829	0.0133154	0.114779	0.324942	-1.62175	down
Organic acids	Organic acids	pme0274	6-Aminocaproic acid	C6H13NO2	60-32-2	A	1616500	2190400	1824800	9877700	6138300	8234500	1.39088	0.026725	0.131284	4.30607	2.10637	up
	Organic acids	mws0972	6-Hydroxyhexanoic acid	C6H12O3	1191-25-9	B	28035	40532	27410	10665	13936	15577	1.32099	0.0378001	0.152332	0.418621	-1.25628	down
	Organic acids	pme3207	Muconic acid	C6H6O4	1119-72-8	B	536390	347050	453800	127780	155860	182370	1.3636	0.0263457	0.131284	0.348486	-1.52083	down
	Organic acids	pmb3099	Diethyl phosphate	C4H11O4P	598-02-7	B	2849.2	3701.9	3058.8	6383.2	7120.8	6277.3	1.38857	0.000783665	0.0474899	2.05843	1.04154	up
	Organic acids	Lmbn001754	3-Isopropylmalic Acid*	C7H12O5	921-28-8	A	3938600	4361000	3211200	255680	333690	321800	1.41664	0.00864347	0.0923342	0.0791578	-3.65912	down
	Organic acids	pmb3101	2-Isopropylmalic Acid	C7H12O5	49601-06-1	A	3739800	4363900	2080500	257770	300920	294050	1.39702	0.0447373	0.158776	0.0837317	-3.57808	down
	Organic acids	Zmgn001448	2-Propylmalic Acid*	C7H12O5	-	A	3410600	3873400	1919650	199010	303810	264290	1.39356	0.0409106	0.154762	0.0833485	-3.5847	down
Steroids	Steroidal saponins	Zmcp010827	Diosgenin	C27H42O3	512-04-9	B	139160	200630	123670	51196	52350	38734	1.36024	0.0409847	0.154762	0.306995	-1.70371	down
	Steroidal saponins	pmp001034	Markogenin	C27H44O4	562-35-6	B	62927	57342	63248	36958	22779	25175	1.3332	0.00840276	0.0923342	0.462693	-1.11187	down
	Steroidal saponins	Zmcp006626	Pennogenin-3-O-glucoside	C33H52O9	37341-36-9	B	13205	12812	21747	51621	51494	52225	1.3673	0.00629579	0.0863889	3.25224	1.70143	up
	Steroidal saponins	pmp000748	Ruscogenin-1-O-xylosyl(1,3)fucoside	C38H60O12	-	B	7724.5	5700.8	5845.7	2015.6	1693.1	1219.7	1.38129	0.0109552	0.107211	0.255742	-1.96724	down
	Steroidal saponins	Cmlp009350	Asparagoside C	C39H64O13	-	B	1079.7	1225.1	733.3	3201.7	1369.4	2858.4	1.15864	0.113275	0.245437	2.44544	1.2901	up
	Steroidal saponins	pmp000762	Ruscogenin-1-O-rhamnosyl(1,2)glucosyl(1,2)glucoside	C45H72O18	-	B	154970	165950	184040	483410	462110	542430	1.41267	0.00243139	0.073862	2.94667	1.55909	up
	Steroidal saponins	Cmlp005083	Asparasaponin II	C45H74O18	-	B	22547	33678	25654	64472	96724	68510	1.35426	0.0300702	0.136497	2.80543	1.48822	up
Lipids	Free fatty acids	mws0361	Palmitoleic Acid*	C16H30O2	373-49-9	A	1494.9	1030.5	1796.2	2883.7	3022.6	3624.9	1.29834	0.00549589	0.0786965	2.20548	1.14109	up
	Free fatty acids	mws0362	Heptadecanoic acid	C17H34O2	506-12-7	B	46617	52740	32686	104147	164620	104560	1.32477	0.0475364	0.160764	2.82731	1.49943	up
	Free fatty acids	Rfmb091	9S-Hydroxy-10E,12Z-octadecadienoic acid	C18H32O3	15514-85-9	A	493800	587200	504100	303810	166300	285650	1.26409	0.00858138	0.0923342	0.47679	-1.06857	down
	LPE	mws0289	LysoPE 18:1	C23H46NO7P	89576-29-4	B	390890	403230	276280	154710	123680	107680	1.3559	0.0208806	0.122958	0.360678	-1.47122	down
	LPC	pmp001273	LysoPC 18:2	C26H50NO7P	-	A	66021	53270	49515	27421	21525	25412	1.37473	0.0159969	0.120483	0.440494	-1.18281	down
	LPC	pmp001281	LysoPC 18:1	C26H52NO7P	-	A	34206000	34767000	20244000	11265000	10065000	10628000	1.33589	0.0560072	0.171657	0.358205	-1.48114	down
	LPC	Lmhp010190	LysoPC 18:1(2n isomer)	C26H52NO7P	-	A	32591000	32262000	20325000	10204000	10098000	10465000	1.3561	0.0460048	0.158776	0.361208	-1.4691	down

## Sheet: Common in both genotypes
Table S8. The differentially accumulated metabolites in JDS vs JCK and PDS vs PCK
Class I	Class II	Index	Compounds	Formula	CAS	Level	JDS vs JCK	PDS vs PCK	JDS1	JDS2	JDS3	PDS1	PDS2	PDS3	JCK1	JCK2	JCK3	PCK1	PCK2	PCK3	cpd_ID	kegg_map
Alkaloids	Alkaloids	Lmlp001118	3'-Glucosyl-6,7-dihydroxy-N-methyl-benzyltetrahydroisoquinoline	C23H29NO8	-	A	down	down	137620	111380	91309	122650	125790	156720	1070500	1194700	1168700	2030700	2321200	2973600	--	--
	Plumerane	pmb1096	Indole	C8H7N	120-72-9	B	up	up	360020	327430	364270	128180	90765	93786	21531	30528	32577	21953	29036	25255	C00463	ko00380,ko00400,ko00402,ko01100,ko01110
	Alkaloids	mws0191	Betaine	C5H11NO2	107-43-7	A	up	up	1126400	902310	1185800	430620	317360	565520	290208	375450	264470	41680	45410	53430	C00719	ko00260,ko01100,ko02010
	Alkaloids	pmp001287	N-Benzylmethylene isomethylamine	C8H9N	-	A	up	up	30876000	30694000	27258000	16275000	11198000	13983000	3574700	4919300	4582300	4056800	4915500	4269500	--	--
	Alkaloids	pmp001198	6-Deoxyfagomine	C6H13NO2	197449-09-5	A	up	up	14201000	17316000	13397000	7116700	5841000	6408600	2067700	2425700	2130700	2047300	2465900	2304800	--	--
	Plumerane	mws0005	Tryptamine	C10H12N2	61-54-1	A	up	up	68313000	55148000	58503000	18196400	18739000	27848000	22235000	29513000	29337000	4423500	5427600	5591700	C00398	ko00380,ko00901,ko01100,ko01110
	Alkaloids	Hmtp000776	4,5,6-Trihydroxy-2-cyclohexen-1-ylideneacetonitrile	C8H9NO3	-	B	up	up	1500200	1524400	1304200	720620	463750	574530	128010	180920	160840	135250	166570	148860	--	--
	Plumerane	pme2244	3-Indolepropionic acid	C11H11NO2	830-96-6	B	up	up	123370	88678	98809	35432	19386	29302	7768.1	10358	8875.5	9247.6	7915.3	5120.5	--	--
	Alkaloids	Zmbp002538	1-Methoxy-indole-3-acetamide	C11H12N2O2	-	A	up	up	6261100	5533400	5513800	2437600	1850000	1929300	466830	670960	513180	356900	407060	348690	--	--
	Alkaloids	mws0677	N-Acetyl-5-hydroxytryptamine	C12H14N2O2	1210-83-9	B	up	up	235180	229560	166970	96051	107990	99206	33097	45718	56318	39057	43818	51637	C00978	ko00380,ko01100,ko01110
	Phenolamine	mws1433	N-Feruloyltyramine	C18H19NO4	66648-43-9	A	up	up	41668	46673	38314	30727	34518	25758	4790.5	6526	5741.3	12084.9	16724	14381	C02717	--
Amino acids and derivatives	Amino acids and derivatives	mws1050	O-Acetylserine	C5H9NO4	5147-00-2	B	down	down	80105	83460	67805	119370	106120	98814	335630	457060	452000	258330	230100	276860	C00979	ko00270,ko00908,ko00920,ko01100,ko01110,ko01200,ko01230,ko04122
	Amino acids and derivatives	pme0128	L-Alanyl-L-Alanine	C6H12N2O3	1948-31-8	A	down	down	57052	48606	59547	140740	183260	124421	365420	349060	320760	352020	312010	403250	--	--
	Amino acids and derivatives	mws0875	L-Cysteinyl-L-glycine	C5H10N2O3S	19246-18-5	B	down	up	6597.9	5305.1	6299.9	12264.3	13478	16891	12951	17561	17725	4856.7	4822.4	6950	C01419	ko00480,ko01100
	Amino acids and derivatives	mws0256	L-Valine	C5H11NO2	72-18-4	A	up	up	29775000	31788000	28521000	15055000	12327000	13788000	5679100	6249200	5214500	5440100	6400100	5684800	C00183	ko00280,ko00290,ko00311,ko00460,ko00770,ko00966,ko00970,ko01100,ko01110,ko01210,ko01230,ko01240,ko02010
	Amino acids and derivatives	mws0227	L-Leucine*	C6H13NO2	61-90-5	A	up	up	3242300	3951800	3203800	1708830	1437400	1457400	565760	662950	539220	504460	592990	574520	C00123	ko00280,ko00290,ko00966,ko00970,ko01100,ko01110,ko01210,ko01230,ko02010
	Amino acids and derivatives	mws1587	L-Norleucine	C6H13NO2	327-57-1	A	up	up	542440	527710	438490	484140	362670	427510	167290	217740	173260	178330	210670	206730	C01933	--
	Amino acids and derivatives	mws0258	L-Isoleucine*	C6H13NO2	73-32-5	A	up	up	3346700	4164200	3317800	2203100	1425400	1464600	556840	706240	565560	537440	615890	585280	C00407	ko00280,ko00290,ko00460,ko00960,ko00966,ko00970,ko01100,ko01110,ko01210,ko01230,ko02010
	Amino acids and derivatives	pme0057	L-Homocysteine	C4H9NO2S	6027-13-0	B	up	up	19291	18356.2	21379	1474.8	1685.8	10684	2743.3	3624.3	3071.8	9	9	9	C00155	ko00270,ko00920,ko01100,ko01110,ko01230
	Amino acids and derivatives	mws0254	L-Histidine	C6H9N3O2	71-00-1	A	up	up	1449700	1866100	1772700	1026900	990140	755120	368580	266820	290760	399910	584080	367880	C00135	ko00340,ko00410,ko00470,ko00970,ko01100,ko01110,ko01230,ko02010
	Amino acids and derivatives	pme2914	3-Hydroxy-3-methylpentane-1,5-dioic acid	C6H10O5	503-49-1	B	up	up	3057100	3262300	3738100	2030300	1808100	1757900	655730	727490	734510	581020	660300	648240	C03761	--
	Amino acids and derivatives	pme0021	L-Phenylalanine	C9H11NO2	63-91-2	A	up	up	1507700	1491000	1296100	749600	501080	620540	155130	203900	186550	151220	195080	178780	C00079	ko00360,ko00400,ko00460,ko00470,ko00940,ko00960,ko00966,ko00970,ko00996,ko00999,ko01100,ko01110,ko01210,ko01230,ko02010
	Amino acids and derivatives	Zmyn000155	N-α-Acetyl-L-ornithine	C7H14N2O3	6205-08-9	B	up	up	92652	101880	72353	98347	74587	83771	35026	40166	24318	31532	50602	39523	C00437	ko00220,ko01100,ko01110,ko01210,ko01230
	Amino acids and derivatives	pme3827	3,4-Dihydroxy-L-phenylalanine (L-Dopa)	C9H11NO4	59-92-7	B	up	up	121190	93729	137760	46835	50177	51283	20664	36670	21265	25660	14141	12643	C00355	ko00350,ko00950,ko00965,ko01100,ko01110
	Amino acids and derivatives	mws5037	L-Alanyl-L-leucine	C9H18N2O3	3303-34-2	A	up	up	124860	150250	164500	38419	25559	28478	5567	5226.9	4874	3635.2	16556	3589	--	--
	Amino acids and derivatives	mws0282	L-Tryptophan	C11H12N2O2	73-22-3	A	up	up	30954000	25872000	31393000	11473000	7721400	8432700	2037400	2996900	2902600	1609000	1919700	1465900	C00078	ko00260,ko00380,ko00400,ko00901,ko00966,ko00970,ko00996,ko01100,ko01110,ko01210,ko01230,ko01240
	Amino acids and derivatives	pme1228	5-Hydroxy-L-tryptophan	C11H12N2O3	56-69-9	B	up	up	188120	183480	177870	55091	80698	55279	22305	40866	27432	21017	30283	21537	C00643	ko00380,ko01100
	Amino acids and derivatives	pmb2591	N-Acetyl-L-Tryptophan	C13H14N2O3	1218-34-4	A	up	up	30414000	23890000	25149000	7851600	13125000	9436300	1827610	3288100	2319000	1857100	3004900	2817600	--	--
	Amino acids and derivatives	mws0715	Phenylacetyl-L-glutamine	C13H16N2O4	28047-15-6	B	up	up	8510.4	10541	8680.3	17094	15360.3	15795	3899.3	2886.3	5315.3	2932.3	3889.3	2895	C04148	ko00360
	Amino acids and derivatives	pme1086	Glutathione reduced form	C10H17N3O6S	70-18-8	A	up	up	1418410	1475180	1575660	453840	653100	652820	636220	818170	722620	284620	130270	299080	C00051	ko00270,ko00480,ko01100,ko01240,ko02010
Flavonoids	Dihydroflavonol	pmp000531	Phellamurin	C26H30O11	52589-11-4	B	down	down	40509	54310	38962	140460	160180	103470	592880	334770	516430	585660	443160	407040	C09808	--
	Dihydroflavonol	mws1094	Aromadendrin (Dihydrokaempferol)	C15H12O6	480-20-6	B	up	down	49451.4	51735.3	46739.1	9512.8	8326.7	7142.3	17752	20013	18956	24113	28088	27525	C00974	ko00941,ko01100,ko01110
	Dihydroflavonol	mws0044	Dihydroquercetin(Taxifolin)	C15H12O7	480-18-2	A	up	down	71053	80387.4	78763	10252	7980	9430	26222	21632	15792	51675	53138	48434	C01617	ko00941,ko01100,ko01110
	Chalcones	pme2960	Naringenin chalcone*	C15H12O5	73692-50-9	A	up	up	52760	42176	65375	17115	28268	17089	9157.5	8639.6	10791	9620.5	10728	8489	C06561	ko00941,ko01100,ko01110
	Dihydroflavonol	mws0914	Pinobanksin*	C15H12O5	548-82-3	A	up	up	49962	40475	57811	18045	21229	17700	11567	5728.9	9306.4	6481.5	10047	7122.2	C09826	ko00941
	Flavonols	mws0917	3,7-Di-O-methylquercetin	C17H14O7	2068-02-2	B	up	up	11667	10065	10366	6803.3	6258.4	7672.2	6696.5	6489.8	2822.7	3462.2	3020.2	3699.9	C01265	ko00944,ko01110
	Flavonols	Lmyp004770	Quercetin-3-O-(2''-p-Coumaroyl)glucoside	C30H26O14	-	B	up	up	15618	12337	23370	5709	7705	2954	3101.9	6577.7	4040.4	1161.4	2309.8	2178.9	--	--
	Flavonoid	pmb0578	Luteolin-7-O-(6''-sinapoyl)glucoside	C32H30O15	-	B	up	up	55906	61150	80735	34115	32768	34820	5678.2	7177	6395.5	5528.1	10785	5633	--	--
	Flavonoid	Hmmp002447	Apigenin-7-O-rutinoside-4'-O-rhamnoside	C33H40O18	-	B	up	up	31588	38450	31078	58585	38597	62102	9991.2	13320	9110.9	18870	21760	27246	--	--
Lignans and Coumarins	Lignans	pmp000682	Matairesinol-4'-O-glucoside (Matairesinoside)	C26H32O11	23202-85-9	B	down	down	26276	41840	28309	21439	29193	19192	166410	85683	92392	78461	57724	47753	--	--
	Lignans	pmn001378	Pinoresinol-4-O-glucoside	C26H32O11	41607-20-9	B	down	down	32039	45221	27324	104440	97342	67073	240650	109330	164200	249120	350250	248290	C17529	--
	Lignans	Lmtn003096	Secoisolariciresinol 4-O-glucoside	C26H36O11	-	A	down	down	103020	127380	96515	272140	193190	188660	770740	638980	621840	608790	814640	553500	--	--
	Lignans	Hmln002355	5'-Methoxymatairesinoside	C27H34O12	1691201-82-7	B	down	down	48965	47892	54247	50091	58974	62013	182840	164730	205860	203300	213260	214270	--	--
	Lignans	pmn001370	Pinoresinol-4,4'-O-di-O-glucoside	C32H42O16	63902-38-5	B	down	down	14037	9672.5	14575	45197	40559	27059	41664	38897	44118	123430	101120	82024	--	--
	Lignans	Lmqn001932	Syringaresinol-4'-O-glucoside	C28H36O13	7374-79-0	B	up	up	187650	175500	227950	106720	107240	98999	52594	55460	56610	24612	47175	48100	C10890	--
	Lignans	Rfmb26201	Syringaresinol-4'-O-(6''-acetyl)glucoside	C30H38O14	-	B	up	up	11203	8004.7	6882.5	6863	8647.2	5535.3	2315.5	2891.3	3900	2564	4497.6	2308.4	--	--
Lipids	Free fatty acids	mws0362	Heptadecanoic acid	C17H34O2	506-12-7	B	up	up	219610	168130	286870	104147	164620	104560	27210	44771	32281	46617	52740	32686	--	--
Nucleotides and derivatives	Nucleotides and derivatives	pmb0981	Adenosine 5'-monophosphate	C10H14N5O7P	61-19-8	A	down	down	1274800	1380500	1503200	1513900	1228300	1861060	5880400	5349000	3520100	4717600	4711000	4646200	C00020	ko00230,ko00908,ko01100,ko01110,ko01232,ko01240
	Nucleotides and derivatives	pmb0998	Guanosine 5'-monophosphate	C10H14N5O8P	85-32-5	B	down	down	13320	27665	13209	29260	21366	11206	210000	107900	122840	151260	152190	41509	C00144	ko00230,ko01100,ko01232
	Nucleotides and derivatives	pme2801	7-Methylxanthine	C6H6N4O2	552-62-5	B	up	up	8479.6	13184	13930	4576.4	4413.3	4737.2	4895.8	4072.3	2559.5	9	9	4168.2	C16353	ko00232,ko01100,ko01110
Organic acids	Organic acids	Lmbn001754	3-Isopropylmalic Acid*	C7H12O5	921-28-8	A	down	down	515410	579000	514930	255680	333690	321800	2877500	1331700	2027100	3938600	4361000	3211200	C04411	ko00290,ko01100,ko01110,ko01210,ko01230
	Organic acids	pmb3101	2-Isopropylmalic Acid	C7H12O5	49601-06-1	A	down	down	440540	638060	479460	257770	300920	294050	2835000	1369300	1957300	3739800	4363900	2080500	C02504	ko00290,ko00620,ko01100,ko01110,ko01210,ko01230
	Organic acids	Zmgn001448	2-Propylmalic Acid*	C7H12O5	-	A	down	down	440730	530460	434340	199010	303810	264290	2549100	1257300	1909500	3410600	3873400	1919650	C05994	ko00620
	Organic acids	pme0274	6-Aminocaproic acid	C6H13NO2	60-32-2	A	up	up	23861000	26438000	23126000	9877700	6138300	8234500	1219200	1795900	1554800	1616500	2190400	1824800	C02378	ko01100
	Organic acids	pmb3099	Diethyl phosphate	C4H11O4P	598-02-7	B	up	up	9223.7	7631.5	8250.1	6383.2	7120.8	6277.3	4242.3	3915	4205.3	2849.2	3701.9	3058.8	C06608	--
Others	Saccharides and Alcohols	pme0513	Xylitol	C5H12O5	87-99-0	B	down	down	4204.6	3461.8	4485.2	4587	4036.1	5240.4	15074	15069	13215	12257	10540	7421.2	C00379	ko00040,ko01100,ko02010
	Saccharides and Alcohols	mws0438	L-Arabitol	C5H12O5	7643-75-6	B	down	down	7188.8	11376	10384	6574	7591.2	5495.7	24723	16429	21016	20021	12719	13213	C00532	ko00040,ko01100
	Vitamin	MA10039492	Dehydroascorbic acid	C6H6O6	490-83-5	A	down	down	50178	58611	53169	206010	155940	111390	356520	198360	277430	406270	297030	244900	C05422	ko00053,ko00480,ko01100
	Saccharides and Alcohols	pme3705	D-Glucoronic acid*	C6H10O7	6556-12-3	B	down	down	10437	18222	11818	12860	11854	10305	32030	20108	29589.4	33046	24019	20869	C00191	ko00040,ko00053,ko00520,ko00562,ko01100,ko01240,ko01250
	Saccharides and Alcohols	mws2523	Trehalose 6-phosphate	C12H23O14P	4484-88-2	A	down	down	8778.3	12853	10367	30685	33961	20240	40114	31979	38892	68397	69302	61627	C00689	ko00500,ko01100,ko01110
	Saccharides and Alcohols	mws0264	D-Trehalose*	C12H22O11	99-20-7	A	up	down	2345920	2546620	2406140	494250	444590	538350	802190	782030	726500	1145700	1033700	1347100	C01083	ko00500,ko01100,ko01110,ko02010
	Saccharides and Alcohols	mws1333	Melibiose	C12H22O11	585-99-9	A	up	down	3642600	4465500	3422100	646830	497520	488050	666650	809880	614910	1049900	1025700	1363700	C05402	ko00052,ko01100,ko02010
	Saccharides and Alcohols	mws0214	D-Sorbitol	C6H14O6	50-70-4	B	up	up	140081	142446	152514	77378	82834	79760	33543	34349	31750	43513	38530	27054	C00794	ko00051,ko00052,ko01100,ko02010
	Others	TMDN5653	(-)-4'-O-methyl-nyasol	C18H18O3	-	A	up	up	57545	50249	63438	15929.6	28686	12338	857	951.56	737.54	1850	2022.9	1789	--	--
Phenolic acids	Phenolic acids	pmp001086	5-Hydroxymethylfurfural	C6H6O3	67-47-0	B	down	down	18196	17542	17159	58454	78268	63307	208420	195310	265890	267350	182320	216620	C11101	--
	Phenolic acids	mws0444	3-Aminosalicylic acid	C7H7NO3	570-23-0	B	down	down	4940	6392	5892.7	8862.1	7127.3	9742	21569	16987	10299	15252.7	16862	20273	--	--
	Phenolic acids	pmn001712	3-Hydroxy-4-isopropylbenzylalcohol-3-O-sophoroside	C22H34O12	-	B	down	down	31347	49640	45605	25820	24793	47682	397700	221780	316250	1353800	1667500	1479540	--	--
	Phenolic acids	Lmhn003240	Benzoylmalic acid	C11H10O6	22138-51-8	B	up	up	62920	51914	5799900	35411	33581	32678	9	9	9	9	9	9	--	--
	Phenolic acids	pmn001687	Cis-Coutaric acid	C13H12O8	67920-37-0	B	up	up	37601	45630	40594	23537	20689	29757	9976.8	16116	13203	9463.1	11126	10287	--	--
	Phenolic acids	mws4169	Calceolarioside B	C23H26O11	105471-98-5	B	up	up	157530	97376	166650	200365	180400	217970	54255	70403	48042	50981	68350	57101	--	--
	Phenolic acids	pmn001671	Furanofructosyl-α-D-(6-mustard acyl)glucoside	C23H32O15	-	B	up	up	94840	97883	111940	77466	78334	95623	25167	47809	27992	26651	28192	29523	--	--
	Phenolic acids	pmb2936	Disinapoyl glucoside	C28H32O14	-	B	up	up	104610	94686	129330	45377	54000	68328	34545	64641	42816	26081	23383	29176	--	--
Steroids	Steroidal saponins	pmp000748	Ruscogenin-1-O-xylosyl(1,3)fucoside	C38H60O12	-	B	down	down	2278.7	3485	3145.3	2015.6	1693.1	1219.7	7100.6	6306.4	7233.6	7724.5	5700.8	5845.7	--	--
	Steroidal saponins	Zmcp010827	Diosgenin	C27H42O3	512-04-9	B	up	down	1725200	991140	1223100	51196	52350	38734	124070	158760	149688	139160	200630	123670	C08898	--
	Steroidal saponins	pmp000762	Ruscogenin-1-O-rhamnosyl(1,2)glucosyl(1,2)glucoside	C45H72O18	-	B	up	up	1554200	883260	969690	483410	462110	542430	263389	314070	317680	154970	165950	184040	--	--
Terpenoids	Sesquiterpenoids	Zmsn001980	Ixerisoside D	C21H28O8	-	A	up	up	24410000	17226000	27662000	3549100	1711500	2094900	199870	287490	234870	58772	74890	62695	--	--
