# Supplementary material for: Integrated analysis of transcriptomics and metabolomics of garden asparagus (Asparagus officinalis L.) under drought stress
Source: BMC Plant Biol. 2024 Jun 15;24:563. doi: 10.1186/s12870-024-05286-z (PMC11179350; doi:10.1186/s12870-024-05286-z)
Supplement: Supplementary file 10 — Supplementary Material 10 [file 12870_2024_5286_MOESM10_ESM.xlsx]

## Sheet:  JDS vs JCK
Table S9. KEGG analysis of differentially accumulated metabolites in JDS vs JCK and PDS vs PCK
#KEGG_n	114	KEGG_N	246
#Pathway	ko_ID	Unique compound	compound	Uni_all	compound_all
Arginine and proline metabolism	ko00330	4	9	114	246	pme0295;pme0014;mws0260;pme0006	C02946+C00025+C00062+C00148
Carbapenem biosynthesis	ko00332	2	3	114	246	pme0014;pme0006	C00025+C00148
D-Amino acid metabolism	ko00470	7	12	114	246	mws0219;pme0021;mws0254;pme0006;pme1210;mws0260;pme0014	C00049+C00079+C00135+C00148+C00073+C00062+C00025
Aminoacyl-tRNA biosynthesis	ko00970	11	16	114	246	mws0260;pme0014;mws0254;mws0258;pme1210;mws0227;mws0256;mws0219;pme0021;pme0006;mws0282	C00062+C00025+C00135+C00407+C00073+C00123+C00183+C00049+C00079+C00148+C00078
Metabolic pathways	ko01100	88	193	114	246	MA10039492;MA10039641;pme1210;mws0214;mws1090;pmb0981;pme3188;mws0044;mws4175;mws0884;pme0006;pme0021;pme3705;mws0260;mws0376;mws4134;mws0180;pme1184;mws1068;mws0183;Zmyn000155;pme3827;Lmbn001754;mws1080;pme0274;pme0513;mws2367;Hmfn000531;mws0093;pmb1096;pme3443;mws0438;mws4085;mws0014;mws4170;mws0677;pme3961;mws0275;mws0576;pme0264;mws0147;mws0609;mws0254;mws0874;pme1194;pme0295;mws1155;mws0059;…	C05422+C00243+C00073+C00794+C00103+C00020+C00105+C01617+C02670+C00575+C00148+C00079+C00191+C00062+C00122+C00127+C00628+C00330+C05903+C00230+C00437+C00355+C04411+C01235+C02378+C00379+C06046+C00072+C00590+C00463+C05610+C00532+C00482+C01494+C00031+C00978+C00559+C00149+C01089+C00214+C20827+C00942+C00135+C01367+C00881+C02946+C00392+C05625+C00183+C00049+C01419+C00042+C00974+C02067+C00078+C01197+C00155+…
Biosynthesis of secondary metabolites	ko01110	59	100	114	246	mws0091;pme2960;mws2523;pme0376;mws0823;mws0281;mws1050;pme1002;mws0005;mws0258;pmb3101;mws0227;pmb2922;pme2024;Zmyn000453;mws0264;mws0866;pme2801;pme0014;mws0917;mws0668;mws0192;mws0219;mws2212;pme0057;mws0282;mws1094;mws0256;mws0059;mws0913;mws0254;mws0677;mws4170;pmn001689;mws0014;mws0639;Lmsn002815;mws0275;mws0093;mws0906;mws4085;pme3443;pmb1096;Hmfn000531;Lmbn001754;pme3827;mws2209;Zmyn00015…	C05623+C06561+C00689+C00509+C00141+C00158+C00979+C00483+C00398+C00407+C02504+C00123+C00029+C00780+C00311+C01083+C00092+C16353+C00025+C01265+C01762+C00042+C00049+C01197+C00155+C00078+C00974+C00183+C05625+C12626+C00135+C00978+C00031+C21924+C01494+C00196+C21833+C00149+C00590+C00761+C00482+C05610+C00463+C00072+C04411+C00355+C12249+C00437+C00230+C05903+C00062+C00122+C01617+C00079+C00148+C11620+C00073+…
Biosynthesis of amino acids	ko01230	19	29	114	246	Zmyn000453;Lmbn001754;Zmyn000155;mws0254;mws0260;pme0014;mws0823;mws0219;mws0281;pme0057;mws0282;pme0021;pme0006;mws1050;pme1210;mws0258;pmb3101;mws0256;mws0227	C00311+C04411+C00437+C00135+C00062+C00025+C00141+C00049+C00158+C00155+C00078+C00079+C00148+C00979+C00073+C00407+C02504+C00183+C00123
ABC transporters	ko02010	22	36	114	246	mws0219;mws0191;pme0006;pme0021;mws1155;mws0258;MA10039641;mws0214;pme0513;mws0227;mws1333;mws0256;mws0264;pme1184;mws0254;pme1194;pme1086;pme0014;mws4170;mws0260;pme3961;mws0668	C00049+C00719+C00148+C00079+C00392+C00407+C00243+C00794+C00379+C00123+C05402+C00183+C01083+C00330+C00135+C00881+C00051+C00025+C00031+C00062+C00559+C01762
Valine, leucine and isoleucine degradation	ko00280	5	6	114	246	mws0258;mws0147;mws0823;mws0227;mws0256	C00407+C20827+C00141+C00123+C00183
Valine, leucine and isoleucine biosynthesis	ko00290	7	8	114	246	Lmbn001754;mws0425;mws0258;pmb3101;mws0227;mws0256;mws0823	C04411+C02226+C00407+C02504+C00123+C00183+C00141
Penicillin and cephalosporin biosynthesis	ko00311	1	1	114	246	mws0256	C00183
Cyanoamino acid metabolism	ko00460	4	5	114	246	pme0021;mws0256;mws0258;mws0219	C00079+C00183+C00407+C00049
Pantothenate and CoA biosynthesis	ko00770	3	8	114	246	mws0256;mws0823;mws0219	C00183+C00141+C00049
Glucosinolate biosynthesis	ko00966	7	8	114	246	mws0282;pme0021;mws0258;pme1210;mws0227;mws0256;mws0823	C00078+C00079+C00407+C00073+C00123+C00183+C00141
2-Oxocarboxylic acid metabolism	ko01210	15	17	114	246	pmb3101;pme1210;mws0258;mws0256;mws0227;mws0281;mws0219;mws0425;mws0282;pme0021;pme0014;mws0823;Zmyn000453;Lmbn001754;Zmyn000155	C02504+C00073+C00407+C00183+C00123+C00158+C00049+C02226+C00078+C00079+C00025+C00141+C00311+C04411+C00437
Biosynthesis of cofactors	ko01240	19	38	114	246	mws1090;pmb2922;Hmfn000531;mws0256;pmb0981;pme1002;pme1210;mws0282;pme3188;mws0281;mws0219;mws0823;mws4134;pme0014;pme1086;pme3705;mws1336;Zmyn000453;pme1383	C00103+C00029+C00072+C00183+C00020+C00483+C00073+C00078+C00105+C00158+C00049+C00141+C00127+C00025+C00051+C00191+C00568+C00311+C00314
Tropane, piperidine and pyridine alkaloid biosynthesis	ko00960	2	6	114	246	mws0258;pme0021	C00407+C00079
Arginine biosynthesis	ko00220	5	7	114	246	mws0376;Zmyn000155;pme0014;mws0260;mws0219	C00122+C00437+C00025+C00062+C00049
Alanine, aspartate and glutamate metabolism	ko00250	6	8	114	246	mws0376;pme0014;pme2559;mws0281;mws0219;mws0192	C00122+C00025+C01042+C00158+C00049+C00042
Glycine, serine and threonine metabolism	ko00260	3	6	114	246	mws0191;mws0282;mws0219	C00719+C00078+C00049
Monobactam biosynthesis	ko00261	2	4	114	246	mws0260;mws0219	C00062+C00049
Cysteine and methionine metabolism	ko00270	5	10	114	246	pme0057;mws1050;pme1210;mws0219;pme1086	C00155+C00979+C00073+C00049+C00051
Lysine biosynthesis	ko00300	1	4	114	246	mws0219	C00049
Histidine metabolism	ko00340	3	5	114	246	mws0254;pme0014;mws0219	C00135+C00025+C00049
beta-Alanine metabolism	ko00410	2	6	114	246	mws0219;mws0254	C00049+C00135
Carbon fixation in photosynthetic organisms	ko00710	2	3	114	246	mws0219;mws0275	C00049+C00149
Nicotinate and nicotinamide metabolism	ko00760	3	11	114	246	mws0376;mws0192;mws0219	C00122+C00042+C00049
Biosynthesis of various plant secondary metabolites	ko00999	4	14	114	246	pme0021;pme1210;mws0093;mws0219	C00079+C00073+C00590+C00049
Carbon metabolism	ko01200	8	10	114	246	pme0014;mws0376;mws0275;mws0192;mws0219;Zmyn000453;mws0281;mws1050	C00025+C00122+C00149+C00042+C00049+C00311+C00158+C00979
Sulfur metabolism	ko00920	3	4	114	246	mws1050;pme0057;mws0192	C00979+C00155+C00042
Tyrosine metabolism	ko00350	6	11	114	246	pme1002;mws0376;mws2367;mws0192;mws0180;pme3827	C00483+C00122+C06046+C00042+C00628+C00355
Isoquinoline alkaloid biosynthesis	ko00950	2	5	114	246	pme1002;pme3827	C00483+C00355
Taurine and hypotaurine metabolism	ko00430	1	1	114	246	pme0014	C00025
Glutathione metabolism	ko00480	6	9	114	246	mws4134;Hmfn000531;MA10039492;pme0014;pme1086;mws0875	C00127+C00072+C05422+C00025+C00051+C01419
Neomycin, kanamycin and gentamicin biosynthesis	ko00524	4	4	114	246	pmb2922;mws0866;mws4170;pme0014	C00029+C00092+C00031+C00025
Glyoxylate and dicarboxylate metabolism	ko00630	5	7	114	246	mws0281;pme0014;mws0192;Zmyn000453;mws0275	C00158+C00025+C00042+C00311+C00149
Butanoate metabolism	ko00650	4	5	114	246	mws0576;mws0376;mws0192;pme0014	C01089+C00122+C00042+C00025
C5-Branched dibasic acid metabolism	ko00660	2	4	114	246	pme0014;mws0425	C00025+C02226
Porphyrin metabolism	ko00860	1	2	114	246	pme0014	C00025
Nitrogen metabolism	ko00910	1	2	114	246	pme0014	C00025
Zeatin biosynthesis	ko00908	3	5	114	246	mws1050;pmb0981;pmb2922	C00979+C00020+C00029
Sulfur relay system	ko04122	1	1	114	246	mws1050	C00979
Phenylalanine metabolism	ko00360	5	10	114	246	mws0489;mws0376;pme0021;mws0715;mws0192	C02137+C00122+C00079+C04148+C00042
Phenylalanine, tyrosine and tryptophan biosynthesis	ko00400	3	7	114	246	pme0021;mws0282;pmb1096	C00079+C00078+C00463
Phenylpropanoid biosynthesis	ko00940	7	14	114	246	mws0093;mws0906;mws0014;mws2212;pme0021;mws4085;pme3443	C00590+C00761+C01494+C01197+C00079+C00482+C05610
Biosynthesis of various alkaloids	ko00996	2	8	114	246	pme0021;mws0282	C00079+C00078
Betalain biosynthesis	ko00965	1	2	114	246	pme3827	C00355
Tryptophan metabolism	ko00380	7	10	114	246	mws0282;pmb1096;mws0597;pme2024;mws0005;mws0677;pme1228	C00078+C00463+C05635+C00780+C00398+C00978+C00643
Indole alkaloid biosynthesis	ko00901	3	3	114	246	mws4170;mws0005;mws0282	C00031+C00398+C00078
Folate biosynthesis	ko00790	1	3	114	246	mws1336	C00568
Caffeine metabolism	ko00232	2	4	114	246	mws0668;pme2801	C01762+C16353
Pyrimidine metabolism	ko00240	4	12	114	246	pme1194;mws0976;pme3188;pme0264	C00881+C02067+C00105+C00214
Nucleotide metabolism	ko01232	8	22	114	246	pme1194;pme1184;pme3188;pme0264;mws0668;pmb0998;pmb0981;pme3961	C00881+C00330+C00105+C00214+C01762+C00144+C00020+C00559
Purine metabolism	ko00230	8	16	114	246	pme3961;pmb0998;pmb0981;mws0668;pme1184;mws0874;mws0609;mws0884	C00559+C00144+C00020+C01762+C00330+C01367+C00942+C00575
Pentose and glucuronate interconversions	ko00040	5	9	114	246	pme3705;pme0513;pmb2922;mws1090;mws0438	C00191+C00379+C00029+C00103+C00532
Galactose metabolism	ko00052	7	10	114	246	mws0214;mws1080;mws4170;MA10039641;mws1090;mws1333;pmb2922	C00794+C01235+C00031+C00243+C00103+C05402+C00029
Ascorbate and aldarate metabolism	ko00053	5	13	114	246	MA10039492;pme3705;mws4175;Hmfn000531;pmb2922	C05422+C00191+C02670+C00072+C00029
Starch and sucrose metabolism	ko00500	6	7	114	246	mws0264;mws0866;mws4170;pmb2922;mws2523;mws1090	C01083+C00092+C00031+C00029+C00689+C00103
Amino sugar and nucleotide sugar metabolism	ko00520	4	6	114	246	mws1090;pmb2922;pme3705;mws4170	C00103+C00029+C00191+C00031
Glycerolipid metabolism	ko00561	2	2	114	246	mws1090;pmb2922	C00103+C00029
Biosynthesis of nucleotide sugars	ko01250	3	6	114	246	pme3705;mws1090;pmb2922	C00191+C00103+C00029
Flavonoid biosynthesis	ko00941	11	19	114	246	mws0048;pme0376;pme2960;mws0914;mws1068;mws1033;mws1179;mws1094;mws0044;Lmzp002365;mws0463	C01460+C00509+C06561+C09826+C05903+C09756+C09099+C00974+C01617+C16422+C01709
Isoflavonoid biosynthesis	ko00943	2	2	114	246	pmp000548;pme0376	C10520+C00509
Flavone and flavonol biosynthesis	ko00944	14	16	114	246	mws0059;pmp001127;mws1002;mws1068;mws0919;mws2209;mws0091;mws0045;pme2459;mws0913;mws1434;mws0048;mws0917;Lmsn002815	C05625+C04293+C11620+C05903+C16911+C12249+C05623+C01750+C03951+C12626+C01714+C01460+C01265+C21833
Anthocyanin biosynthesis	ko00942	1	1	114	246	pme1773	C08620
Vitamin B6 metabolism	ko00750	1	3	114	246	pme1383	C00314
Glycolysis / Gluconeogenesis	ko00010	2	2	114	246	mws4170;mws1090	C00031+C00103
Pentose phosphate pathway	ko00030	1	3	114	246	mws4170	C00031
Fructose and mannose metabolism	ko00051	2	2	114	246	mws0214;mws1155	C00794+C00392
Inositol phosphate metabolism	ko00562	2	3	114	246	mws0866;pme3705	C00092+C00191
Polyketide sugar unit biosynthesis	ko00523	1	1	114	246	mws1090	C00103
Benzoxazinoid biosynthesis	ko00402	1	1	114	246	pmb1096	C00463
Citrate cycle (TCA cycle)	ko00020	5	5	114	246	mws0192;Zmyn000453;mws0281;mws0275;mws0376	C00042+C00311+C00158+C00149+C00122
Oxidative phosphorylation	ko00190	2	3	114	246	mws0376;mws0192	C00122+C00042
Pyruvate metabolism	ko00620	5	5	114	246	pmb3101;mws0192;Zmgn001448;mws0376;mws0275	C02504+C00042+C05994+C00122+C00149
Lysine degradation	ko00310	1	5	114	246	mws0192	C00042
Propanoate metabolism	ko00640	1	2	114	246	mws0192	C00042
Glycerophospholipid metabolism	ko00564	1	1	114	246	mws0120	C00670
Ether lipid metabolism	ko00565	1	1	114	246	mws0120	C00670
Biosynthesis of unsaturated fatty acids	ko01040	1	7	114	246	pmn001606	C16526
alpha-Linolenic acid metabolism	ko00592	1	3	114	246	pmn001689	C21924
Linoleic acid metabolism	ko00591	1	9	114	246	Lmbn003970	C14833

## Sheet: PDS vs PCK
Table S9. KEGG analysis of differentially accumulated metabolites in JDS vs JCK and PDS vs PCK
#KEGG_n	57	KEGG_N	246
#Pathway	ko_ID	Unique compound	compound	Uni_all	compound_all
Valine, leucine and isoleucine degradation	ko00280	3	6	57	246	mws0258;mws0227;mws0256	C00407+C00123+C00183
Valine, leucine and isoleucine biosynthesis	ko00290	5	8	57	246	Lmbn001754;mws0227;mws0258;pmb3101;mws0256	C04411+C00123+C00407+C02504+C00183
Penicillin and cephalosporin biosynthesis	ko00311	1	1	57	246	mws0256	C00183
Cyanoamino acid metabolism	ko00460	4	5	57	246	mws0250;mws0256;pme0021;mws0258	C00082+C00183+C00079+C00407
Pantothenate and CoA biosynthesis	ko00770	1	8	57	246	mws0256	C00183
Glucosinolate biosynthesis	ko00966	6	8	57	246	mws0258;mws0282;mws0227;mws0250;mws0256;pme0021	C00407+C00078+C00123+C00082+C00183+C00079
Aminoacyl-tRNA biosynthesis	ko00970	7	16	57	246	mws0227;mws0282;mws0258;mws0254;mws0256;mws0250;pme0021	C00123+C00078+C00407+C00135+C00183+C00082+C00079
Metabolic pathways	ko01100	48	193	57	246	pme0021;mws2523;mws0438;mws0264;mws0258;Zmyn000155;mws0361;mws1333;pme1439;mws0254;mws0214;pme0274;pme0513;mws0064;mws0875;mws0191;mws1050;mws1094;mws0677;Lmbn001754;pme0460;mws1375;mws0250;pme0008;mws0227;mws0263;mws0097;pmb3101;pme3827;pme3207;pme1086;mws0282;pme2960;mws1078;mws0256;pmb0998;pmb1096;pme0057;pme3705;pmb0981;pme3732;pme1178;MA10039492;pme2801;mws0248;mws0044;pme1228;mws0005	C00079+C00689+C00532+C01083+C00407+C00437+C08362+C05402+C00811+C00135+C00794+C02378+C00379+C05631+C01419+C00719+C00979+C00974+C00978+C04411+C09727+C05324+C00082+C00327+C00123+C01879+C05366+C02504+C00355+C02480+C00051+C00078+C06561+C00108+C00183+C00144+C00463+C00155+C00191+C00020+C00475+C00387+C05422+C16353+C00299+C01617+C00643+C00398
Biosynthesis of secondary metabolites	ko01110	31	100	57	246	mws0282;Zmyn000155;mws0258;mws0264;pme3827;pme1439;pme2960;mws0917;pme0021;mws2523;pme0057;pmb1096;mws0064;pmb0981;mws1078;mws0256;mws0254;mws0677;mws1094;mws1050;mws0097;mws0227;mws0044;pmb3101;mws0005;pme0460;pme2801;Lmbn001754;pme0008;mws0250;mws1375	C00078+C00437+C00407+C01083+C00355+C00811+C06561+C01265+C00079+C00689+C00155+C00463+C05631+C00020+C00108+C00183+C00135+C00978+C00974+C00979+C05366+C00123+C01617+C02504+C00398+C09727+C16353+C04411+C00327+C00082+C05324
2-Oxocarboxylic acid metabolism	ko01210	9	17	57	246	mws0250;mws0256;Lmbn001754;pme0021;pmb3101;mws0227;mws0282;Zmyn000155;mws0258	C00082+C00183+C04411+C00079+C02504+C00123+C00078+C00437+C00407
Biosynthesis of amino acids	ko01230	14	29	57	246	pme0057;mws0227;pmb3101;mws1078;Lmbn001754;pme0008;mws0250;mws0256;mws0254;mws0282;Zmyn000155;mws0258;pme0021;mws1050	C00155+C00123+C02504+C00108+C04411+C00327+C00082+C00183+C00135+C00078+C00437+C00407+C00079+C00979
Biosynthesis of cofactors	ko01240	6	38	57	246	mws0250;mws0256;pme3705;pmb0981;mws0282;pme1086	C00082+C00183+C00191+C00020+C00078+C00051
ABC transporters	ko02010	14	36	57	246	mws0227;mws0214;mws0254;pme0513;mws0256;mws0248;mws1333;pme1086;mws0264;mws0258;mws0191;pme0021;pme3732;pme1178	C00123+C00794+C00135+C00379+C00183+C00299+C05402+C00051+C01083+C00407+C00719+C00079+C00475+C00387
Glutathione metabolism	ko00480	4	9	57	246	mws0263;MA10039492;pme1086;mws0875	C01879+C05422+C00051+C01419
Tropane, piperidine and pyridine alkaloid biosynthesis	ko00960	2	6	57	246	mws0258;pme0021	C00407+C00079
Cysteine and methionine metabolism	ko00270	4	10	57	246	pme0057;pme1086;mws1050;mws1375	C00155+C00051+C00979+C05324
Sulfur metabolism	ko00920	2	4	57	246	pme0057;mws1050	C00155+C00979
Zeatin biosynthesis	ko00908	2	5	57	246	mws1050;pmb0981	C00979+C00020
Carbon metabolism	ko01200	1	10	57	246	mws1050	C00979
Sulfur relay system	ko04122	1	1	57	246	mws1050	C00979
Histidine metabolism	ko00340	1	5	57	246	mws0254	C00135
beta-Alanine metabolism	ko00410	1	6	57	246	mws0254	C00135
D-Amino acid metabolism	ko00470	2	12	57	246	mws0254;pme0021	C00135+C00079
Phenylalanine metabolism	ko00360	3	10	57	246	pme0021;mws0715;mws0250	C00079+C04148+C00082
Phenylalanine, tyrosine and tryptophan biosynthesis	ko00400	5	7	57	246	mws0250;pmb1096;mws0282;pme0021;mws1078	C00082+C00463+C00078+C00079+C00108
Phenylpropanoid biosynthesis	ko00940	3	14	57	246	pme1439;mws0250;pme0021	C00811+C00082+C00079
Biosynthesis of various alkaloids	ko00996	3	8	57	246	pme0021;mws0282;mws1078	C00079+C00078+C00108
Biosynthesis of various plant secondary metabolites	ko00999	4	14	57	246	mws1375;mws0250;pme0021;mws0097	C05324+C00082+C00079+C05366
Arginine biosynthesis	ko00220	2	7	57	246	pme0008;Zmyn000155	C00327+C00437
Ubiquinone and other terpenoid-quinone biosynthesis	ko00130	2	4	57	246	pme1439;mws0250	C00811+C00082
Monobactam biosynthesis	ko00261	1	4	57	246	mws0250	C00082
Tyrosine metabolism	ko00350	3	11	57	246	pme1439;mws0250;pme3827	C00811+C00082+C00355
Thiamine metabolism	ko00730	1	3	57	246	mws0250	C00082
Isoquinoline alkaloid biosynthesis	ko00950	3	5	57	246	pme1439;mws0250;pme3827	C00811+C00082+C00355
Betalain biosynthesis	ko00965	2	2	57	246	pme3827;mws0250	C00355+C00082
Glycine, serine and threonine metabolism	ko00260	2	6	57	246	mws0191;mws0282	C00719+C00078
Tryptophan metabolism	ko00380	7	10	57	246	pme1228;mws0282;pmb1096;mws1320;mws0005;mws0677;mws1078	C00643+C00078+C00463+C00955+C00398+C00978+C00108
Indole alkaloid biosynthesis	ko00901	2	3	57	246	mws0005;mws0282	C00398+C00078
Caffeine metabolism	ko00232	1	4	57	246	pme2801	C16353
Pyrimidine metabolism	ko00240	2	12	57	246	pme3732;mws0248	C00475+C00299
Nucleotide metabolism	ko01232	5	22	57	246	pmb0998;pme1178;pme3732;mws0248;pmb0981	C00144+C00387+C00475+C00299+C00020
Purine metabolism	ko00230	3	16	57	246	pme1178;pmb0998;pmb0981	C00387+C00144+C00020
Flavonoid biosynthesis	ko00941	9	19	57	246	pme2960;pme0001;mws1094;pme3475;mws0044;mws0064;mws0914;mws1174;pme0460	C06561+C09806+C00974+C09614+C01617+C05631+C09826+C16418+C09727
Flavone and flavonol biosynthesis	ko00944	1	16	57	246	mws0917	C01265
Pentose and glucuronate interconversions	ko00040	3	9	57	246	pme3705;pme0513;mws0438	C00191+C00379+C00532
Ascorbate and aldarate metabolism	ko00053	2	13	57	246	pme3705;MA10039492	C00191+C05422
Fructose and mannose metabolism	ko00051	1	2	57	246	mws0214	C00794
Galactose metabolism	ko00052	2	10	57	246	mws1333;mws0214	C05402+C00794
Amino sugar and nucleotide sugar metabolism	ko00520	1	6	57	246	pme3705	C00191
Inositol phosphate metabolism	ko00562	1	3	57	246	pme3705	C00191
Biosynthesis of nucleotide sugars	ko01250	1	6	57	246	pme3705	C00191
Starch and sucrose metabolism	ko00500	2	7	57	246	mws2523;mws0264	C00689+C01083
Benzoxazinoid biosynthesis	ko00402	1	1	57	246	pmb1096	C00463
Pyruvate metabolism	ko00620	2	5	57	246	Zmgn001448;pmb3101	C05994+C02504
Fatty acid biosynthesis	ko00061	1	5	57	246	mws0361	C08362
Linoleic acid metabolism	ko00591	1	9	57	246	Rfmb091	C14767
