# Supplementary material for: Integrated analysis of transcriptomics and metabolomics of garden asparagus (Asparagus officinalis L.) under drought stress
Source: BMC Plant Biol. 2024 Jun 15;24:563. doi: 10.1186/s12870-024-05286-z (PMC11179350; doi:10.1186/s12870-024-05286-z)
Supplement: Supplementary file 11 — Supplementary Material 11 [file 12870_2024_5286_MOESM11_ESM.xlsx]

## Sheet: TCA cycle
Table S10. Differentially expressed genes and differentially accumulated metabolites related TCA cycle and flavonoid biosynthesis pathway in ‘Jilv3’ and ‘Pacific early ’ under drought stress.
Pathway	Metabolitese_id	Metabolites	JDS vs JCK		PDS vs PCK		Genee_id	EC	JDS vs JCK		PDS vs PCK		Description
			Fold_Change	Regulated	Fold_Change	Regulated			log2FC	Regulated	log2FC	Regulated
Citrate cycle (TCA cycle)	Zmyn000453	Isocitrate	2.07693	up	0.552737	normal	gene27820	1.1.1.42	1.75935	up	0.284645	normal	isocitrate dehydrogenase (NAD+)
	mws0281	Citrate	4.16749	up	0.852355	normal	gene28257	1.1.1.42	1.46951	up	-0.0575804	normal	isocitrate dehydrogenase (NAD+)
	mws0275	Malate	2.39565	up	1.17393	normal	gene368	1.1.1.42	1.78017	up	0.386516	normal	isocitrate dehydrogenase
	mws0192	Succinic	2.37619	up	0.656777	normal	gene4539	1.1.1.42	1.2688	up	0.244021	normal	isocitrate dehydrogenase (NAD+)
							gene4365	1.2.4.2	1.32557	up	0.665809	normal	2-oxoglutarate dehydrogenase E1 component
							gene13813	1.2.4.2	1.2744	up	-0.0733447	normal	2-oxoglutarate dehydrogenase E1 component
							gene8870	1.3.5.1	2.22071	up	0.0972437	normal	succinate dehydrogenase (ubiquinone) flavoprotein subunit
							Asparagus_officinalis_newGene_18528	2.3.3.1	1.63915	up	1.76712	up	ATP-citrate synthase alpha chain protein 2
							gene15671	2.3.3.1	1.22178	up	0.271761	normal	ATP citrate synthase
							gene20585	2.3.3.1	-1.37581	down	-1.15745	down	ATP-citrate synthase beta chain protein 1
							gene26949	2.3.3.1	1.66777	up	-0.336415	normal	citrate synthase
							gene30715	2.3.3.1	2.34199	up	1.05973	up	citrate synthase
							gene3940	2.3.3.1	1.59485	up	-0.146386	normal	citrate synthase
							Asparagus_officinalis_newGene_20208	4.2.1.3	1.4497	up	-0.219438	normal	aconitate hydratase
							gene12087	4.2.1.3	2.04051	up	0.358753	normal	aconitate hydratase
							gene23199	4.2.1.3	3.46285	up	0.980885	normal	aconitate hydratase
							gene5180	4.2.1.3	1.67933	up	0.146127	normal	Aconitate hydratase 2
							gene5687	4.2.1.3	1.2748	up	0.154457	normal	Aconitate hydratase 2
							gene22493	1.1.1.37	1.66558	up	-0.193371	normal	malate dehydrogenase
							gene22495	1.1.1.37	1.68583	up	-0.162342	normal	malate dehydrogenase
							gene25785	1.1.1.37	1.42452	up	0.423322	normal	malate dehydrogenase
							gene291	1.1.1.37	3.14044	up	1.23719	up	malate dehydrogenase
							gene31171	1.1.1.37	1.41901	up	-0.0204398	normal	malate dehydrogenase
							gene7023	1.1.1.37	2.09734	up	0.611359	normal	malate dehydrogenase

## Sheet: flavonoid biosynthesis pathway
Table S10. Differentially expressed genes and differentially accumulated metabolites related TCA cycle and flavonoid biosynthesis pathway in ‘Jilv3’ and ‘Pacific early ’ under drought stress.
Pathway	Metabolitese_id	Metabolites	JDS vs JCK		PDS vs PCK		Gene_id	EC	JDS vs JCK		PDS vs PCK		Description
			Fold_Change	Regulated	Fold_Change	Regulated			log2FC	Regulated	log2FC	Regulated
Flavonoid	pme2960	Naringenin chalcone*	5.60761	up	2.16635	up	gene11100	EC:6.2.1.12	1.23922	up	0.29372	normal	4-coumarate--CoA ligase-like 1
	mws1094	Aromadendrin (Dihydrokaempferol)	2.61	up	0.313346	down	gene12253	EC:6.2.1.12	1.33033	up	0.680698	normal	4-coumarate--CoA ligase-like 4
	mws0044	Dihydroquercetin(Taxifolin)	3.13	up	0.159668	down	gene15845	EC:6.2.1.12	0.336808	normal	-1.37913	down	4-coumarate--CoA ligase 2-like
							Asparagus_officinalis_newGene_1913	EC:4.3.1.24	-3.79931	down	-4.38314	down	Phenylalanine ammonia-lyase 1
							gene21383	EC:4.3.1.24	-0.653838	normal	-1.2213	down	Phenylalanine ammonia-lyase 1
							gene28623	EC:2.3.1.74	2.52442	up	0.170961	normal	chalcone synthase 3-like
							gene10893	EC:1.14.11.9	2.42531	up	0.116484	normal	Flavanone 3-hydroxylase
							gene1308	EC:1.14.14.81	1.15769	up	0.0585944	normal	Flavonoid 3’5’-hydroxylase 1
Anthocyanidin	pme1773	Cyanidin-3-O-rutinoside (Keracyanin)	2.95133	up	1.32996	normal	gene19970	EC:1.14.20.4	2.81419	up	__	__	anthocyanidin synthase
	pme0432	Procyanidin A2	5.41125	up	1.25386	normal	gene17381	EC:2.4.1.115	2.51904	up	0.438029	normal	anthocyanidin 3-O-glucosyltransferase 2-like
							gene28326	EC:2.4.1.115	2.51699	up	1.9401	up	Anthocyanidin 5,3-O-glucosyltransferase
							gene2875	EC:2.4.1.115	2.77531	up	-0.0424023	normal	anthocyanidin 3-O-glucosyltransferase-like
							gene30137	EC:2.4.1.115	4.44317	up	1.89548	up	anthocyanidin 5,3-O-glucosyltransferase-like
							gene431	EC:2.4.1.115	5.77593	up	0.393433	normal	anthocyanidin 5,3-O-glucosyltransferase-like
							gene7478	EC:2.4.1.115	4.1455	up	-0.931669	normal	anthocyanidin 3-O-glucosyltransferase 2-like
Flavones and flavonols	mws1068	Kaempferol (3,5,7,4'-Tetrahydroxyflavone)	4.49349	up	0.77611	normal	gene19744	EC:1.14.20.6	4.08724	up	2.53851	up	flavonol synthase
	mws0913	Kaempferol-3-O-galactoside (Trifolin)	2.31438	up	0.936363	normal	gene21789	EC:1.14.20.6	4.16121	up	-0.648239	normal	flavonol synthase/flavanone 3-hydroxylase-like
	Lmsn002815	Kaempferol-3-O-rutinoside(Nicotiflorin)*	3.26344	up	1.00629	normal	gene22457	EC:1.14.20.6	4.82365	up	-0.727982	normal	flavonol synthase/flavanone 3-hydroxylase-like
	mws2209	Kaempferol-3-O-glucoside (Astragalin)*	2.70099	up	1.0334	normal	gene25718	EC:1.14.20.6	-1.21513	normal	-3.61773	down	flavonol synthase/flavanone 3-hydroxylase-like
	mws0919	Kaempferol-3-O-rhamnoside (Afzelin)(Kaempferin)	3.86016	up	0.632758	normal	gene4055	EC:1.14.20.6	3.04943	up	0.582723	normal	flavonol synthase/flavanone 3-hydroxylase-like
	mws0091	Quercetin-3-O-glucoside (Isoquercitrin)*	3.06982	up	2.20179	up	gene73	2.4.4.91	4.59032	up	0.167424	normal	UDP glucose-flavonoid 3-O-glucosyltransferase 1
	mws0059	Quercetin-3-O-rutinoside (Rutin)	3.78321	up	0.992371	normal	gene11069	2.4.4.91	2.56509	up	1.44328	up	quercetin 3-O-methyltransferase activity
	mws0045	Quercetin-3-O-rhamnoside(Quercitrin)	3.50207	up	0.709108	normal	gene13302	2.4.1.81	2.20937	up	0.814982	normal	Flavanone 7-O-glucosyltransferase
	pme2459	Luteolin-7-O-glucoside (Cynaroside)	3.68972	up	1.07654	normal	gene16677	2.4.1.81	4.37345	up	1.211	up	UDP-glucose glucosyltransferase
	mws0048	Apigenin-8-C-Glucoside (Vitexin)*	2.84209	up	1.07025	normal	gene18425	2.4.1.81	4.28338	up	--	--	UDP-glucose glucosyltransferase
	mws1434	Apigenin-6-C-glucoside (Isovitexin)*	2.35773	up	1.07069	normal
Lignin	mws2212	Caffeic acid	0.359573	down	1.81888	normal	gene11068	2.1.1.68	1.28808	up	2.40799	up	Caffeic acid 3-O-methyltransferase 1
	mws0093	Coniferyl alcohol	0.322038	down	1.05753	normal	gene23611	2.1.1.68	-3.70485	down	0.504567	normal	Caffeic acid 3-O-methyltransferase
	mws0014	Ferulic acid	0.456395	down	1.10691	normal	gene23667	2.1.1.68	-1.68277	down	-0.551088	normal	Caffeic acid 3-O-methyltransferase
	pme3443	Sinapinaldehyde	0.404909	down	0.976852	normal	gene23893	2.1.1.68	0.997487	normal	2.40413	up	Caffeic acid 3-O-methyltransferase
	mws4085	Sinapic acid	0.341411	down	1.69164	normal	gene23894	2.1.1.68	--	--	3.46085	up	Caffeic acid 3-O-methyltransferase
							Asparagus_officinalis_newGene_7694	1.2.1.44	-2.43416	down	0.420947	normal	cinnamoyl-CoA reductase 1 isoform X2
							gene11240	1.2.1.44	-2.13993	down	-0.874107	normal	Cinnamoyl-CoA reductase 1
							gene5626	1.2.1.44	-3.7859	down	-0.74357	normal	Cinnamoyl-CoA reductase 1
							gene17268	1.1.1.195	-3.93471	down	-1.42975	down	cinnamyl-alcohol dehydrogenase
							gene10856	1.1.1.195	-3.39908	down	-0.592409	normal	cinnamyl alcohol dehydrogenase 6
							gene169	2.1.1.104	-1.89995	down	0.349625	normal	caffeoyl-CoA O-methyltransferase
							gene4286	2.1.1.104	-3.20119	down	-0.733824	normal	caffeoyl-CoA O-methyltransferase
							gene4288	2.1.1.104	-2.96294	down	-1.28493	down	caffeoyl-CoA O-methyltransferase
							Asparagus_officinalis_newGene_2982	2.3.1.33	-3.8516	down	-1.99424	down	shikimate O-hydroxycinnamoyltransferase
							gene11396	2.3.1.33	-2.949	down	-1.22235	down	shikimate O-hydroxycinnamoyltransferase
							gene15103	2.3.1.33	-1.93317	down	-0.547507	normal	shikimate O-hydroxycinnamoyltransferase
							gene15104	2.3.1.33	-2.19759	down	-0.911649	normal	shikimate O-hydroxycinnamoyltransferase
